# Supplementary material for: Deconvoluting interrelationships between concentrations and chemical shifts in urine provides a powerful analysis tool
Source: Nat Commun. 2017 Nov 21;8:1662. doi: 10.1038/s41467-017-01587-0 (PMC5698486; doi:10.1038/s41467-017-01587-0)
Supplement: Supplementary file 3 — Supplementary Data 1 [file 41467_2017_1587_MOESM3_ESM.xlsx]

## Sheet: Sheet1
Supplementary data 1. Concentration values of all metabolites in all artificial mixtures employed for the study. Each row represents a mixture and reports the concentration of all components included in that mixture, its pH as well as the temperature at which the NMR spectrum was recorded (in total: 4501 artificial urine spectra).	ACTIVE METABOLITES
No. of Mixtures-Spectrum/Metabolites concentration (mM)	3-aminoisobutanoate	3-methylhistidine	acetate	betaine	trans-aconitate	citrate	creatine	creatinine	D-glucose	dimethyl sulfone	dimethylamine	erythritol	ethanolamine	formate	glycerol	glycine	glycolate	guanidoacetate	hippurate	L-alanine	L-asparagine	L-aspartate	cysteine (oxidation to cystine)	L-glutamate	L-glutamine	L-histidine	L-lactate	L-lysine	L-serine	L-threonine	methanol	myoinositol	allantoin	propylene glycol	succinate	tartrate	taurine	trigonelline	trimethylamine-N-oxide	urea	Ca²⁺	Al³⁺	Li⁺	Mg²⁺	Zn²⁺	Cl⁻	Na⁺	K⁺	SO₄²⁻
1	0.436901	0.120323	2.8175	0.616421	2.37281	14.9869	11.1898	24.9774	1.4587	1.2239	1.47866	1.59861	1.40374	3.02226	0.474478	7.49292	3.04741	2.4335	15.5339	1.07391	0.444562	0.181506	3.36022	0.459599	1.94575	2.24794	0.749292	1.28139	1.33379	0.629425	2.9224	0.901658	4.57394	1.1065	0.831729	1.6085	6.26936	2.73009	12.7135	1223.88	12.9881	0.0302245	0.0224199	29.7229	0.0236735	476.98	402.835	201.787	67.4379
2	0.436901	0.120323	2.8175	0.616421	2.37281	14.9869	11.1898	24.9774	1.4587	1.2239	1.47866	1.59861	1.40374	3.02226	0.474478	7.49292	3.04741	2.4335	15.5339	1.07391	0.444562	0.181506	3.36022	0.459599	1.94575	2.24794	0.749292	1.28139	1.33379	0.629425	2.9224	0.901658	4.57394	1.1065	0.831729	1.6085	6.26936	2.73009	12.7135	1223.88	12.9881	0.0302245	0.0224199	29.7229	0.0236735	444.98	402.835	201.787	67.4379
3	0.436901	0.120323	2.8175	0.616421	2.37281	14.9869	11.1898	24.9774	1.4587	1.2239	1.47866	1.59861	1.40374	3.02226	0.474478	7.49292	3.04741	2.4335	15.5339	1.07391	0.444562	0.181506	3.36022	0.459599	1.94575	2.24794	0.749292	1.28139	1.33379	0.629425	2.9224	0.901658	4.57394	1.1065	0.831729	1.6085	6.26936	2.73009	12.7135	1223.88	12.9881	0.0302245	0.0224199	29.7229	0.0236735	444.98	418.835	201.787	67.4379
4	0.436901	0.120323	2.8175	0.616421	2.37281	14.9869	11.1898	24.9774	1.4587	1.2239	1.47866	1.59861	1.40374	3.02226	0.474478	7.49292	3.04741	2.4335	15.5339	1.07391	0.444562	0.181506	3.36022	0.459599	1.94575	2.24794	0.749292	1.28139	1.33379	0.629425	2.9224	0.901658	4.57394	1.1065	0.831729	1.6085	6.26936	2.73009	12.7135	1223.88	12.9881	0.0302245	0.0224199	29.7229	0.0236735	444.98	430.835	201.787	67.4379
5	0.436901	0.120323	2.8175	0.616421	2.37281	14.9869	11.1898	24.9774	1.4587	1.2239	1.47866	1.59861	1.40374	3.02226	0.474478	7.49292	3.04741	2.4335	15.5339	1.07391	0.444562	0.181506	3.36022	0.459599	1.94575	2.24794	0.749292	1.28139	1.33379	0.629425	2.9224	0.901658	4.57394	1.1065	0.831729	1.6085	6.26936	2.73009	12.7135	1223.88	12.9881	0.0302245	0.0224199	29.7229	0.0236735	444.98	458.835	201.787	67.4379
6	0.436901	0.120323	2.98699	0.616421	2.37281	14.9869	11.1898	24.9774	1.4587	1.2239	1.47866	1.59861	1.40374	3.02226	0.474478	7.49292	3.04741	2.4335	15.5339	1.07391	0.444562	0.181506	3.36022	0.459599	1.94575	2.24794	0.749292	1.28139	1.33379	0.629425	2.9224	0.901658	4.57394	1.1065	0.831729	1.6085	6.26936	2.73009	12.7135	1223.88	12.9881	0.0302245	0.0224199	29.7229	0.0236735	476.98	402.835	201.787	67.4379
7	0.436901	0.120323	2.98699	0.616421	2.37281	14.9869	11.1898	24.9774	1.4587	1.2239	1.47866	1.59861	1.40374	3.02226	0.474478	7.49292	3.04741	2.4335	15.5339	1.07391	0.444562	0.181506	3.36022	0.459599	1.94575	2.24794	0.749292	1.28139	1.33379	0.629425	2.9224	0.901658	4.57394	1.1065	0.831729	1.6085	6.26936	2.73009	12.7135	1223.88	12.9881	0.0302245	0.0224199	29.7229	0.0236735	444.98	402.835	201.787	67.4379
8	0.436901	0.120323	2.98699	0.616421	2.37281	14.9869	11.1898	24.9774	1.4587	1.2239	1.47866	1.59861	1.40374	3.02226	0.474478	7.49292	3.04741	2.4335	15.5339	1.07391	0.444562	0.181506	3.36022	0.459599	1.94575	2.24794	0.749292	1.28139	1.33379	0.629425	2.9224	0.901658	4.57394	1.1065	0.831729	1.6085	6.26936	2.73009	12.7135	1223.88	12.9881	0.0302245	0.0224199	29.7229	0.0236735	444.98	418.835	201.787	67.4379
9	0.436901	0.120323	2.98699	0.616421	2.37281	14.9869	11.1898	24.9774	1.4587	1.2239	1.47866	1.59861	1.40374	3.02226	0.474478	7.49292	3.04741	2.4335	15.5339	1.07391	0.444562	0.181506	3.36022	0.459599	1.94575	2.24794	0.749292	1.28139	1.33379	0.629425	2.9224	0.901658	4.57394	1.1065	0.831729	1.6085	6.26936	2.73009	12.7135	1223.88	12.9881	0.0302245	0.0224199	29.7229	0.0236735	444.98	430.835	201.787	67.4379
10	0.436901	0.120323	2.98699	0.616421	2.37281	14.9869	11.1898	24.9774	1.4587	1.2239	1.47866	1.59861	1.40374	3.02226	0.474478	7.49292	3.04741	2.4335	15.5339	1.07391	0.444562	0.181506	3.36022	0.459599	1.94575	2.24794	0.749292	1.28139	1.33379	0.629425	2.9224	0.901658	4.57394	1.1065	0.831729	1.6085	6.26936	2.73009	12.7135	1223.88	12.9881	0.0302245	0.0224199	29.7229	0.0236735	444.98	450.835	201.787	67.4379
11	0.0546126	0.120323	2.64801	0.616421	2.37281	14.9869	11.1898	24.9774	1.4587	1.2239	1.47866	1.59861	1.40374	3.02226	0.474478	7.49292	3.04741	2.4335	15.5339	1.07391	0.444562	0.181506	3.36022	0.459599	1.94575	2.24794	0.749292	1.28139	1.33379	0.629425	2.9224	0.901658	4.57394	1.1065	0.831729	1.6085	6.26936	2.73009	12.7135	1223.88	12.9881	0.0302245	0.0224199	29.7229	0.0236735	327.2	402.835	201.787	67.4379
12	0.0546126	0.120323	2.64801	0.616421	2.37281	14.9869	11.1898	24.9774	1.4587	1.2239	1.47866	1.59861	1.40374	3.02226	0.474478	7.49292	3.04741	2.4335	15.5339	1.07391	0.444562	0.181506	3.36022	0.459599	1.94575	2.24794	0.749292	1.28139	1.33379	0.629425	2.9224	0.901658	4.57394	1.1065	0.831729	1.6085	6.26936	2.73009	12.7135	1223.88	12.9881	0.0302245	0.0224199	29.7229	0.0236735	295.2	402.835	201.787	67.4379
13	0.0546126	0.120323	2.64801	0.616421	2.37281	14.9869	11.1898	24.9774	1.4587	1.2239	1.47866	1.59861	1.40374	3.02226	0.474478	7.49292	3.04741	2.4335	15.5339	1.07391	0.444562	0.181506	3.36022	0.459599	1.94575	2.24794	0.749292	1.28139	1.33379	0.629425	2.9224	0.901658	4.57394	1.1065	0.831729	1.6085	6.26936	2.73009	12.7135	1223.88	12.9881	0.0302245	0.0224199	29.7229	0.0236735	295.2	418.835	201.787	67.4379
14	0.0546126	0.120323	2.64801	0.616421	2.37281	14.9869	11.1898	24.9774	1.4587	1.2239	1.47866	1.59861	1.40374	3.02226	0.474478	7.49292	3.04741	2.4335	15.5339	1.07391	0.444562	0.181506	3.36022	0.459599	1.94575	2.24794	0.749292	1.28139	1.33379	0.629425	2.9224	0.901658	4.57394	1.1065	0.831729	1.6085	6.26936	2.73009	12.7135	1223.88	12.9881	0.0302245	0.0224199	29.7229	0.0236735	295.2	426.835	201.787	67.4379
15	0.0546126	0.120323	2.64801	0.616421	2.37281	14.9869	11.1898	24.9774	1.4587	1.2239	1.47866	1.59861	1.40374	3.02226	0.474478	7.49292	3.04741	2.4335	15.5339	1.07391	0.444562	0.181506	3.36022	0.459599	1.94575	2.24794	0.749292	1.28139	1.33379	0.629425	2.9224	0.901658	4.57394	1.1065	0.831729	1.6085	6.26936	2.73009	12.7135	1223.88	12.9881	0.0302245	0.0224199	29.7229	0.0236735	295.2	450.835	201.787	67.4379
16	0.436901	0.0699377	2.64801	0.616421	2.37281	14.9869	11.1898	24.9774	1.4587	1.2239	1.47866	1.59861	1.40374	3.02226	0.474478	7.49292	3.04741	2.4335	15.5339	1.07391	0.444562	0.181506	3.36022	0.459599	1.94575	2.24794	0.749292	1.28139	1.33379	0.629425	2.9224	0.901658	4.57394	1.1065	0.831729	1.6085	6.26936	2.73009	12.7135	1223.88	12.9881	0.0302245	0.0224199	29.7229	0.0236735	327.2	402.835	201.787	67.4379
17	0.436901	0.0699377	2.64801	0.616421	2.37281	14.9869	11.1898	24.9774	1.4587	1.2239	1.47866	1.59861	1.40374	3.02226	0.474478	7.49292	3.04741	2.4335	15.5339	1.07391	0.444562	0.181506	3.36022	0.459599	1.94575	2.24794	0.749292	1.28139	1.33379	0.629425	2.9224	0.901658	4.57394	1.1065	0.831729	1.6085	6.26936	2.73009	12.7135	1223.88	12.9881	0.0302245	0.0224199	29.7229	0.0236735	295.2	402.835	201.787	67.4379
18	0.436901	0.0699377	2.64801	0.616421	2.37281	14.9869	11.1898	24.9774	1.4587	1.2239	1.47866	1.59861	1.40374	3.02226	0.474478	7.49292	3.04741	2.4335	15.5339	1.07391	0.444562	0.181506	3.36022	0.459599	1.94575	2.24794	0.749292	1.28139	1.33379	0.629425	2.9224	0.901658	4.57394	1.1065	0.831729	1.6085	6.26936	2.73009	12.7135	1223.88	12.9881	0.0302245	0.0224199	29.7229	0.0236735	295.2	418.835	201.787	67.4379
19	0.436901	0.0699377	2.64801	0.616421	2.37281	14.9869	11.1898	24.9774	1.4587	1.2239	1.47866	1.59861	1.40374	3.02226	0.474478	7.49292	3.04741	2.4335	15.5339	1.07391	0.444562	0.181506	3.36022	0.459599	1.94575	2.24794	0.749292	1.28139	1.33379	0.629425	2.9224	0.901658	4.57394	1.1065	0.831729	1.6085	6.26936	2.73009	12.7135	1223.88	12.9881	0.0302245	0.0224199	29.7229	0.0236735	295.2	430.835	201.787	67.4379
20	0.436901	0.0699377	2.64801	0.616421	2.37281	14.9869	11.1898	24.9774	1.4587	1.2239	1.47866	1.59861	1.40374	3.02226	0.474478	7.49292	3.04741	2.4335	15.5339	1.07391	0.444562	0.181506	3.36022	0.459599	1.94575	2.24794	0.749292	1.28139	1.33379	0.629425	2.9224	0.901658	4.57394	1.1065	0.831729	1.6085	6.26936	2.73009	12.7135	1223.88	12.9881	0.0302245	0.0224199	29.7229	0.0236735	295.2	450.835	201.787	67.4379
21	0.546126	0.120323	2.64801	0.616421	2.37281	14.9869	11.1898	24.9774	1.4587	1.2239	1.47866	1.59861	1.40374	3.02226	0.474478	7.49292	3.04741	2.4335	15.5339	1.07391	0.444562	0.181506	3.36022	0.459599	1.94575	2.24794	0.749292	1.28139	1.33379	0.629425	2.9224	0.901658	4.57394	1.1065	0.831729	1.6085	6.26936	2.73009	12.7135	1223.88	12.9881	0.00124987	0.0224199	29.7229	0.0236735	472.894	402.835	201.787	67.4379
22	0.546126	0.120323	2.64801	0.616421	2.37281	14.9869	11.1898	24.9774	1.4587	1.2239	1.47866	1.59861	1.40374	3.02226	0.474478	7.49292	3.04741	2.4335	15.5339	1.07391	0.444562	0.181506	3.36022	0.459599	1.94575	2.24794	0.749292	1.28139	1.33379	0.629425	2.9224	0.901658	4.57394	1.1065	0.831729	1.6085	6.26936	2.73009	12.7135	1223.88	12.9881	0.00124987	0.0224199	29.7229	0.0236735	444.894	402.835	201.787	67.4379
23	0.546126	0.120323	2.64801	0.616421	2.37281	14.9869	11.1898	24.9774	1.4587	1.2239	1.47866	1.59861	1.40374	3.02226	0.474478	7.49292	3.04741	2.4335	15.5339	1.07391	0.444562	0.181506	3.36022	0.459599	1.94575	2.24794	0.749292	1.28139	1.33379	0.629425	2.9224	0.901658	4.57394	1.1065	0.831729	1.6085	6.26936	2.73009	12.7135	1223.88	12.9881	0.00124987	0.0224199	29.7229	0.0236735	444.894	418.835	201.787	67.4379
24	0.546126	0.120323	2.64801	0.616421	2.37281	14.9869	11.1898	24.9774	1.4587	1.2239	1.47866	1.59861	1.40374	3.02226	0.474478	7.49292	3.04741	2.4335	15.5339	1.07391	0.444562	0.181506	3.36022	0.459599	1.94575	2.24794	0.749292	1.28139	1.33379	0.629425	2.9224	0.901658	4.57394	1.1065	0.831729	1.6085	6.26936	2.73009	12.7135	1223.88	12.9881	0.00124987	0.0224199	29.7229	0.0236735	444.894	430.835	201.787	67.4379
25	0.546126	0.120323	2.64801	0.616421	2.37281	14.9869	11.1898	24.9774	1.4587	1.2239	1.47866	1.59861	1.40374	3.02226	0.474478	7.49292	3.04741	2.4335	15.5339	1.07391	0.444562	0.181506	3.36022	0.459599	1.94575	2.24794	0.749292	1.28139	1.33379	0.629425	2.9224	0.901658	4.57394	1.1065	0.831729	1.6085	6.26936	2.73009	12.7135	1223.88	12.9881	0.00124987	0.0224199	29.7229	0.0236735	444.894	442.835	201.787	67.4379
26	0.436901	0.120323	2.64801	0.0673763	2.37281	14.9869	11.1898	24.9774	1.4587	1.2239	1.47866	1.59861	1.40374	3.02226	0.474478	7.49292	3.04741	2.4335	15.5339	1.07391	0.444562	0.181506	3.36022	0.459599	1.94575	2.24794	0.749292	1.28139	1.33379	0.629425	2.9224	0.901658	4.57394	1.1065	0.831729	1.6085	6.26936	2.73009	12.7135	1223.88	12.9881	0.0302245	0.0224199	29.7229	0.0236735	476.98	402.835	201.787	67.4379
27	0.436901	0.120323	2.64801	0.0673763	2.37281	14.9869	11.1898	24.9774	1.4587	1.2239	1.47866	1.59861	1.40374	3.02226	0.474478	7.49292	3.04741	2.4335	15.5339	1.07391	0.444562	0.181506	3.36022	0.459599	1.94575	2.24794	0.749292	1.28139	1.33379	0.629425	2.9224	0.901658	4.57394	1.1065	0.831729	1.6085	6.26936	2.73009	12.7135	1223.88	12.9881	0.0302245	0.0224199	29.7229	0.0236735	444.98	418.835	201.787	67.4379
28	0.436901	0.120323	2.64801	0.0673763	2.37281	14.9869	11.1898	24.9774	1.4587	1.2239	1.47866	1.59861	1.40374	3.02226	0.474478	7.49292	3.04741	2.4335	15.5339	1.07391	0.444562	0.181506	3.36022	0.459599	1.94575	2.24794	0.749292	1.28139	1.33379	0.629425	2.9224	0.901658	4.57394	1.1065	0.831729	1.6085	6.26936	2.73009	12.7135	1223.88	12.9881	0.0302245	0.0224199	29.7229	0.0236735	444.98	430.835	201.787	67.4379
29	0.436901	0.120323	2.64801	0.0673763	2.37281	14.9869	11.1898	24.9774	1.4587	1.2239	1.47866	1.59861	1.40374	3.02226	0.474478	7.49292	3.04741	2.4335	15.5339	1.07391	0.444562	0.181506	3.36022	0.459599	1.94575	2.24794	0.749292	1.28139	1.33379	0.629425	2.9224	0.901658	4.57394	1.1065	0.831729	1.6085	6.26936	2.73009	12.7135	1223.88	12.9881	0.0302245	0.0224199	29.7229	0.0236735	444.98	450.835	201.787	67.4379
30	0.546126	0.120323	2.64801	0.616421	2.37281	14.9869	11.1898	24.9774	1.4587	1.2239	1.47866	1.59861	1.40374	3.02226	0.474478	7.49292	3.04741	2.4335	15.5339	1.07391	0.444562	0.181506	3.36022	0.459599	1.94575	2.24794	0.749292	1.28139	1.33379	0.629425	2.9224	0.901658	4.57394	1.1065	0.831729	1.6085	6.26936	2.73009	12.7135	1223.88	0.422092	0.0302245	0.0224199	29.7229	0.0236735	467.848	402.835	201.787	67.4379
31	0.546126	0.120323	2.64801	0.616421	2.37281	14.9869	11.1898	24.9774	1.4587	1.2239	1.47866	1.59861	1.40374	3.02226	0.474478	7.49292	3.04741	2.4335	15.5339	1.07391	0.444562	0.181506	3.36022	0.459599	1.94575	2.24794	0.749292	1.28139	1.33379	0.629425	2.9224	0.901658	4.57394	1.1065	0.831729	1.6085	6.26936	2.73009	12.7135	1223.88	0.422092	0.0302245	0.0224199	29.7229	0.0236735	447.848	402.835	201.787	67.4379
32	0.546126	0.120323	2.64801	0.616421	2.37281	14.9869	11.1898	24.9774	1.4587	1.2239	1.47866	1.59861	1.40374	3.02226	0.474478	7.49292	3.04741	2.4335	15.5339	1.07391	0.444562	0.181506	3.36022	0.459599	1.94575	2.24794	0.749292	1.28139	1.33379	0.629425	2.9224	0.901658	4.57394	1.1065	0.831729	1.6085	6.26936	2.73009	12.7135	1223.88	0.422092	0.0302245	0.0224199	29.7229	0.0236735	419.848	402.835	201.787	67.4379
33	0.546126	0.120323	2.64801	0.616421	2.37281	14.9869	11.1898	24.9774	1.4587	1.2239	1.47866	1.59861	1.40374	3.02226	0.474478	7.49292	3.04741	2.4335	15.5339	1.07391	0.444562	0.181506	3.36022	0.459599	1.94575	2.24794	0.749292	1.28139	1.33379	0.629425	2.9224	0.901658	4.57394	1.1065	0.831729	1.6085	6.26936	2.73009	12.7135	1223.88	0.422092	0.0302245	0.0224199	29.7229	0.0236735	419.848	418.835	201.787	67.4379
34	0.546126	0.120323	2.64801	0.616421	2.37281	14.9869	11.1898	24.9774	1.4587	1.2239	1.47866	1.59861	1.40374	3.02226	0.474478	7.49292	3.04741	2.4335	15.5339	1.07391	0.444562	0.181506	3.36022	0.459599	1.94575	2.24794	0.749292	1.28139	1.33379	0.629425	2.9224	0.901658	4.57394	1.1065	0.831729	1.6085	6.26936	2.73009	12.7135	1223.88	0.422092	0.0302245	0.0224199	29.7229	0.0236735	419.848	442.835	201.787	67.4379
35	0.436901	0.120323	2.64801	0.616421	0.0947019	14.9869	11.1898	24.9774	1.4587	1.2239	1.47866	1.59861	1.40374	3.02226	0.474478	7.49292	3.04741	2.4335	15.5339	1.07391	0.444562	0.181506	3.36022	0.459599	1.94575	2.24794	0.749292	1.28139	1.33379	0.629425	2.9224	0.901658	4.57394	1.1065	0.831729	1.6085	6.26936	2.73009	12.7135	1223.88	12.9881	0.0302245	0.0224199	29.7229	0.0236735	484.98	402.835	201.787	67.4379
36	0.436901	0.120323	2.64801	0.616421	0.0947019	14.9869	11.1898	24.9774	1.4587	1.2239	1.47866	1.59861	1.40374	3.02226	0.474478	7.49292	3.04741	2.4335	15.5339	1.07391	0.444562	0.181506	3.36022	0.459599	1.94575	2.24794	0.749292	1.28139	1.33379	0.629425	2.9224	0.901658	4.57394	1.1065	0.831729	1.6085	6.26936	2.73009	12.7135	1223.88	12.9881	0.0302245	0.0224199	29.7229	0.0236735	460.98	402.835	201.787	67.4379
37	0.436901	0.120323	2.64801	0.616421	0.0947019	14.9869	11.1898	24.9774	1.4587	1.2239	1.47866	1.59861	1.40374	3.02226	0.474478	7.49292	3.04741	2.4335	15.5339	1.07391	0.444562	0.181506	3.36022	0.459599	1.94575	2.24794	0.749292	1.28139	1.33379	0.629425	2.9224	0.901658	4.57394	1.1065	0.831729	1.6085	6.26936	2.73009	12.7135	1223.88	12.9881	0.0302245	0.0224199	29.7229	0.0236735	444.98	402.835	201.787	67.4379
38	0.436901	0.120323	2.64801	0.616421	0.0947019	14.9869	11.1898	24.9774	1.4587	1.2239	1.47866	1.59861	1.40374	3.02226	0.474478	7.49292	3.04741	2.4335	15.5339	1.07391	0.444562	0.181506	3.36022	0.459599	1.94575	2.24794	0.749292	1.28139	1.33379	0.629425	2.9224	0.901658	4.57394	1.1065	0.831729	1.6085	6.26936	2.73009	12.7135	1223.88	12.9881	0.0302245	0.0224199	29.7229	0.0236735	444.98	430.835	201.787	67.4379
39	0.436901	0.120323	2.64801	0.616421	0.0947019	14.9869	11.1898	24.9774	1.4587	1.2239	1.47866	1.59861	1.40374	3.02226	0.474478	7.49292	3.04741	2.4335	15.5339	1.07391	0.444562	0.181506	3.36022	0.459599	1.94575	2.24794	0.749292	1.28139	1.33379	0.629425	2.9224	0.901658	4.57394	1.1065	0.831729	1.6085	6.26936	2.73009	12.7135	1223.88	12.9881	0.0302245	0.0224199	29.7229	0.0236735	444.98	450.835	201.787	67.4379
40	0.873802	0.120323	2.64801	0.616421	2.37281	1.22407	11.1898	24.9774	1.4587	1.2239	1.47866	1.59861	1.40374	3.02226	0.474478	7.49292	3.04741	2.4335	15.5339	1.07391	0.444562	0.181506	3.36022	0.459599	1.94575	2.24794	0.749292	1.28139	1.33379	0.629425	2.9224	0.901658	4.57394	1.1065	0.831729	1.6085	6.26936	2.73009	12.7135	1223.88	12.9881	0.0302245	0.0224199	29.7229	0.0236735	476.98	361.547	201.787	67.4379
41	0.873802	0.120323	2.64801	0.616421	2.37281	1.22407	11.1898	24.9774	1.4587	1.2239	1.47866	1.59861	1.40374	3.02226	0.474478	7.49292	3.04741	2.4335	15.5339	1.07391	0.444562	0.181506	3.36022	0.459599	1.94575	2.24794	0.749292	1.28139	1.33379	0.629425	2.9224	0.901658	4.57394	1.1065	0.831729	1.6085	6.26936	2.73009	12.7135	1223.88	12.9881	0.0302245	0.0224199	29.7229	0.0236735	444.98	361.547	201.787	67.4379
42	0.873802	0.120323	2.64801	0.616421	2.37281	1.22407	11.1898	24.9774	1.4587	1.2239	1.47866	1.59861	1.40374	3.02226	0.474478	7.49292	3.04741	2.4335	15.5339	1.07391	0.444562	0.181506	3.36022	0.459599	1.94575	2.24794	0.749292	1.28139	1.33379	0.629425	2.9224	0.901658	4.57394	1.1065	0.831729	1.6085	6.26936	2.73009	12.7135	1223.88	12.9881	0.0302245	0.0224199	29.7229	0.0236735	444.98	377.547	201.787	67.4379
43	0.873802	0.120323	2.64801	0.616421	2.37281	1.22407	11.1898	24.9774	1.4587	1.2239	1.47866	1.59861	1.40374	3.02226	0.474478	7.49292	3.04741	2.4335	15.5339	1.07391	0.444562	0.181506	3.36022	0.459599	1.94575	2.24794	0.749292	1.28139	1.33379	0.629425	2.9224	0.901658	4.57394	1.1065	0.831729	1.6085	6.26936	2.73009	12.7135	1223.88	12.9881	0.0302245	0.0224199	29.7229	0.0236735	444.98	389.547	201.787	67.4379
44	0.873802	0.120323	2.64801	0.616421	2.37281	1.22407	11.1898	24.9774	1.4587	1.2239	1.47866	1.59861	1.40374	3.02226	0.474478	7.49292	3.04741	2.4335	15.5339	1.07391	0.444562	0.181506	3.36022	0.459599	1.94575	2.24794	0.749292	1.28139	1.33379	0.629425	2.9224	0.901658	4.57394	1.1065	0.831729	1.6085	6.26936	2.73009	12.7135	1223.88	12.9881	0.0302245	0.0224199	29.7229	0.0236735	444.98	409.547	201.787	67.4379
45	0.436901	0.120323	2.64801	0.616421	2.37281	14.9869	0.0750649	24.9774	1.4587	1.2239	1.47866	1.59861	1.40374	3.02226	0.474478	7.49292	3.04741	2.4335	15.5339	1.07391	0.444562	0.181506	3.36022	0.459599	1.94575	2.24794	0.749292	1.28139	1.33379	0.629425	2.9224	0.901658	4.57394	1.1065	0.831729	1.6085	6.26936	2.73009	12.7135	1223.88	12.9881	0.0302245	0.0224199	29.7229	0.0236735	476.98	402.835	201.787	67.4379
46	0.436901	0.120323	2.64801	0.616421	2.37281	14.9869	0.0750649	24.9774	1.4587	1.2239	1.47866	1.59861	1.40374	3.02226	0.474478	7.49292	3.04741	2.4335	15.5339	1.07391	0.444562	0.181506	3.36022	0.459599	1.94575	2.24794	0.749292	1.28139	1.33379	0.629425	2.9224	0.901658	4.57394	1.1065	0.831729	1.6085	6.26936	2.73009	12.7135	1223.88	12.9881	0.0302245	0.0224199	29.7229	0.0236735	444.98	402.835	201.787	67.4379
47	0.436901	0.120323	2.64801	0.616421	2.37281	14.9869	0.0750649	24.9774	1.4587	1.2239	1.47866	1.59861	1.40374	3.02226	0.474478	7.49292	3.04741	2.4335	15.5339	1.07391	0.444562	0.181506	3.36022	0.459599	1.94575	2.24794	0.749292	1.28139	1.33379	0.629425	2.9224	0.901658	4.57394	1.1065	0.831729	1.6085	6.26936	2.73009	12.7135	1223.88	12.9881	0.0302245	0.0224199	29.7229	0.0236735	444.98	418.835	201.787	67.4379
48	0.436901	0.120323	2.64801	0.616421	2.37281	14.9869	0.0750649	24.9774	1.4587	1.2239	1.47866	1.59861	1.40374	3.02226	0.474478	7.49292	3.04741	2.4335	15.5339	1.07391	0.444562	0.181506	3.36022	0.459599	1.94575	2.24794	0.749292	1.28139	1.33379	0.629425	2.9224	0.901658	4.57394	1.1065	0.831729	1.6085	6.26936	2.73009	12.7135	1223.88	12.9881	0.0302245	0.0224199	29.7229	0.0236735	444.98	434.835	201.787	67.4379
49	0.436901	0.120323	2.64801	0.616421	2.37281	14.9869	0.0750649	24.9774	1.4587	1.2239	1.47866	1.59861	1.40374	3.02226	0.474478	7.49292	3.04741	2.4335	15.5339	1.07391	0.444562	0.181506	3.36022	0.459599	1.94575	2.24794	0.749292	1.28139	1.33379	0.629425	2.9224	0.901658	4.57394	1.1065	0.831729	1.6085	6.26936	2.73009	12.7135	1223.88	12.9881	0.0302245	0.0224199	29.7229	0.0236735	444.98	458.835	201.787	67.4379
50	0.436901	0.120323	0.533737	0.124196	0.478186	3.02073	2.25553	5.03474	0.294056	0.246695	0.298079	0.322174	0.282948	0.609294	0.0956582	1.50997	0.614301	0.490524	3.13119	0.216495	0.0896136	0.0365753	0.677295	0.0926549	0.39225	0.453143	0.151011	0.258423	0.268908	0.126885	0.588958	0.181772	0.921933	0.222985	0.167639	0.324182	1.26383	0.55024	2.56285	246.698	2.61805	0.00609127	0.00452001	5.99116	0.00477204	265.285	81.1987	40.6749	13.5934
51	0.436901	0.120323	0.533737	0.124196	0.478186	3.02073	2.25553	5.03474	0.294056	0.246695	0.298079	0.322174	0.282948	0.609294	0.0956582	1.50997	0.614301	0.490524	3.13119	0.216495	0.0896136	0.0365753	0.677295	0.0926549	0.39225	0.453143	0.151011	0.258423	0.268908	0.126885	0.588958	0.181772	0.921933	0.222985	0.167639	0.324182	1.26383	0.55024	2.56285	246.698	2.61805	0.00609127	0.00452001	5.99116	0.00477204	241.285	81.1987	40.6749	13.5934
52	0.436901	0.120323	0.533737	0.124196	0.478186	3.02073	2.25553	5.03474	0.294056	0.246695	0.298079	0.322174	0.282948	0.609294	0.0956582	1.50997	0.614301	0.490524	3.13119	0.216495	0.0896136	0.0365753	0.677295	0.0926549	0.39225	0.453143	0.151011	0.258423	0.268908	0.126885	0.588958	0.181772	0.921933	0.222985	0.167639	0.324182	1.26383	0.55024	2.56285	246.698	2.61805	0.00609127	0.00452001	5.99116	0.00477204	225.285	81.1987	40.6749	13.5934
53	0.436901	0.120323	0.533737	0.124196	0.478186	3.02073	2.25553	5.03474	0.294056	0.246695	0.298079	0.322174	0.282948	0.609294	0.0956582	1.50997	0.614301	0.490524	3.13119	0.216495	0.0896136	0.0365753	0.677295	0.0926549	0.39225	0.453143	0.151011	0.258423	0.268908	0.126885	0.588958	0.181772	0.921933	0.222985	0.167639	0.324182	1.26383	0.55024	2.56285	246.698	2.61805	0.00609127	0.00452001	5.99116	0.00477204	209.285	81.1987	40.6749	13.5934
54	0.436901	0.120323	0.533737	0.124196	0.478186	3.02073	2.25553	5.03474	0.294056	0.246695	0.298079	0.322174	0.282948	0.609294	0.0956582	1.50997	0.614301	0.490524	3.13119	0.216495	0.0896136	0.0365753	0.677295	0.0926549	0.39225	0.453143	0.151011	0.258423	0.268908	0.126885	0.588958	0.181772	0.921933	0.222985	0.167639	0.324182	1.26383	0.55024	2.56285	246.698	2.61805	0.00609127	0.00452001	5.99116	0.00477204	209.285	97.1987	40.6749	13.5934
55	0.436901	0.120323	2.64801	0.616421	2.37281	14.9869	11.1898	24.9774	1.4587	0.0324385	1.47866	1.59861	1.40374	3.02226	0.474478	7.49292	3.04741	2.4335	15.5339	1.07391	0.444562	0.181506	3.36022	0.459599	1.94575	2.24794	0.749292	1.28139	1.33379	0.629425	2.9224	0.901658	4.57394	1.1065	0.831729	1.6085	6.26936	2.73009	12.7135	1223.88	12.9881	0.0302245	0.0224199	29.7229	0.0236735	357.39	402.835	201.787	67.4379
56	0.436901	0.120323	2.64801	0.616421	2.37281	14.9869	11.1898	24.9774	1.4587	0.0324385	1.47866	1.59861	1.40374	3.02226	0.474478	7.49292	3.04741	2.4335	15.5339	1.07391	0.444562	0.181506	3.36022	0.459599	1.94575	2.24794	0.749292	1.28139	1.33379	0.629425	2.9224	0.901658	4.57394	1.1065	0.831729	1.6085	6.26936	2.73009	12.7135	1223.88	12.9881	0.0302245	0.0224199	29.7229	0.0236735	325.39	402.835	201.787	67.4379
57	0.436901	0.120323	2.64801	0.616421	2.37281	14.9869	11.1898	24.9774	1.4587	0.0324385	1.47866	1.59861	1.40374	3.02226	0.474478	7.49292	3.04741	2.4335	15.5339	1.07391	0.444562	0.181506	3.36022	0.459599	1.94575	2.24794	0.749292	1.28139	1.33379	0.629425	2.9224	0.901658	4.57394	1.1065	0.831729	1.6085	6.26936	2.73009	12.7135	1223.88	12.9881	0.0302245	0.0224199	29.7229	0.0236735	325.39	418.835	201.787	67.4379
58	0.436901	0.120323	2.64801	0.616421	2.37281	14.9869	11.1898	24.9774	1.4587	0.0324385	1.47866	1.59861	1.40374	3.02226	0.474478	7.49292	3.04741	2.4335	15.5339	1.07391	0.444562	0.181506	3.36022	0.459599	1.94575	2.24794	0.749292	1.28139	1.33379	0.629425	2.9224	0.901658	4.57394	1.1065	0.831729	1.6085	6.26936	2.73009	12.7135	1223.88	12.9881	0.0302245	0.0224199	29.7229	0.0236735	325.39	434.835	201.787	67.4379
59	0.436901	0.120323	2.64801	0.616421	2.37281	14.9869	11.1898	24.9774	1.4587	0.0324385	1.47866	1.59861	1.40374	3.02226	0.474478	7.49292	3.04741	2.4335	15.5339	1.07391	0.444562	0.181506	3.36022	0.459599	1.94575	2.24794	0.749292	1.28139	1.33379	0.629425	2.9224	0.901658	4.57394	1.1065	0.831729	1.6085	6.26936	2.73009	12.7135	1223.88	12.9881	0.0302245	0.0224199	29.7229	0.0236735	325.39	450.835	201.787	67.4379
60	0.436901	0.120323	2.64801	0.616421	2.37281	14.9869	11.1898	24.9774	0.312134	1.2239	1.47866	1.59861	1.40374	3.02226	0.474478	7.49292	3.04741	2.4335	15.5339	1.07391	0.444562	0.181506	3.36022	0.459599	1.94575	2.24794	0.749292	1.28139	1.33379	0.629425	2.9224	0.901658	4.57394	1.1065	0.831729	1.6085	6.26936	2.73009	12.7135	1223.88	12.9881	0.0302245	0.0224199	29.7229	0.0236735	476.98	402.835	201.787	67.4379
61	0.436901	0.120323	2.64801	0.616421	2.37281	14.9869	11.1898	24.9774	0.312134	1.2239	1.47866	1.59861	1.40374	3.02226	0.474478	7.49292	3.04741	2.4335	15.5339	1.07391	0.444562	0.181506	3.36022	0.459599	1.94575	2.24794	0.749292	1.28139	1.33379	0.629425	2.9224	0.901658	4.57394	1.1065	0.831729	1.6085	6.26936	2.73009	12.7135	1223.88	12.9881	0.0302245	0.0224199	29.7229	0.0236735	444.98	402.835	201.787	67.4379
62	0.436901	0.120323	2.64801	0.616421	2.37281	14.9869	11.1898	24.9774	0.312134	1.2239	1.47866	1.59861	1.40374	3.02226	0.474478	7.49292	3.04741	2.4335	15.5339	1.07391	0.444562	0.181506	3.36022	0.459599	1.94575	2.24794	0.749292	1.28139	1.33379	0.629425	2.9224	0.901658	4.57394	1.1065	0.831729	1.6085	6.26936	2.73009	12.7135	1223.88	12.9881	0.0302245	0.0224199	29.7229	0.0236735	444.98	418.835	201.787	67.4379
63	0.436901	0.120323	2.64801	0.616421	2.37281	14.9869	11.1898	24.9774	0.312134	1.2239	1.47866	1.59861	1.40374	3.02226	0.474478	7.49292	3.04741	2.4335	15.5339	1.07391	0.444562	0.181506	3.36022	0.459599	1.94575	2.24794	0.749292	1.28139	1.33379	0.629425	2.9224	0.901658	4.57394	1.1065	0.831729	1.6085	6.26936	2.73009	12.7135	1223.88	12.9881	0.0302245	0.0224199	29.7229	0.0236735	444.98	434.835	201.787	67.4379
64	0.436901	0.120323	2.64801	0.616421	2.37281	14.9869	11.1898	24.9774	0.312134	1.2239	1.47866	1.59861	1.40374	3.02226	0.474478	7.49292	3.04741	2.4335	15.5339	1.07391	0.444562	0.181506	3.36022	0.459599	1.94575	2.24794	0.749292	1.28139	1.33379	0.629425	2.9224	0.901658	4.57394	1.1065	0.831729	1.6085	6.26936	2.73009	12.7135	1223.88	12.9881	0.0302245	0.0224199	29.7229	0.0236735	444.98	458.835	201.787	67.4379
65	0.436901	0.120323	2.64801	0.616421	2.37281	14.9869	11.1898	24.9774	1.4587	1.2239	1.47866	1.59861	1.40374	3.02226	0.474478	7.49292	3.04741	0.265078	15.5339	1.07391	0.444562	0.181506	3.36022	0.459599	1.94575	2.24794	0.749292	1.28139	1.33379	0.629425	2.9224	0.901658	4.57394	1.1065	0.831729	1.6085	6.26936	2.73009	12.7135	1223.88	12.9881	0.0302245	0.0224199	29.7229	0.0236735	468.98	402.835	201.787	67.4379
66	0.436901	0.120323	2.64801	0.616421	2.37281	14.9869	11.1898	24.9774	1.4587	1.2239	1.47866	1.59861	1.40374	3.02226	0.474478	7.49292	3.04741	0.265078	15.5339	1.07391	0.444562	0.181506	3.36022	0.459599	1.94575	2.24794	0.749292	1.28139	1.33379	0.629425	2.9224	0.901658	4.57394	1.1065	0.831729	1.6085	6.26936	2.73009	12.7135	1223.88	12.9881	0.0302245	0.0224199	29.7229	0.0236735	444.98	402.835	201.787	67.4379
67	0.436901	0.120323	2.64801	0.616421	2.37281	14.9869	11.1898	24.9774	1.4587	1.2239	1.47866	1.59861	1.40374	3.02226	0.474478	7.49292	3.04741	0.265078	15.5339	1.07391	0.444562	0.181506	3.36022	0.459599	1.94575	2.24794	0.749292	1.28139	1.33379	0.629425	2.9224	0.901658	4.57394	1.1065	0.831729	1.6085	6.26936	2.73009	12.7135	1223.88	12.9881	0.0302245	0.0224199	29.7229	0.0236735	444.98	418.835	201.787	67.4379
68	0.436901	0.120323	2.64801	0.616421	2.37281	14.9869	11.1898	24.9774	1.4587	1.2239	1.47866	1.59861	1.40374	3.02226	0.474478	7.49292	3.04741	0.265078	15.5339	1.07391	0.444562	0.181506	3.36022	0.459599	1.94575	2.24794	0.749292	1.28139	1.33379	0.629425	2.9224	0.901658	4.57394	1.1065	0.831729	1.6085	6.26936	2.73009	12.7135	1223.88	12.9881	0.0302245	0.0224199	29.7229	0.0236735	444.98	434.835	201.787	67.4379
69	0.436901	0.120323	2.64801	0.616421	2.37281	14.9869	11.1898	24.9774	1.4587	1.2239	1.47866	1.59861	1.40374	3.02226	0.474478	7.49292	3.04741	0.265078	15.5339	1.07391	0.444562	0.181506	3.36022	0.459599	1.94575	2.24794	0.749292	1.28139	1.33379	0.629425	2.9224	0.901658	4.57394	1.1065	0.831729	1.6085	6.26936	2.73009	12.7135	1223.88	12.9881	0.0302245	0.0224199	29.7229	0.0236735	444.98	442.835	201.787	67.4379
70	0.436901	0.120323	2.64801	0.616421	2.37281	14.9869	11.1898	24.9774	1.4587	1.2239	1.47866	1.59861	1.40374	3.02226	0.474478	7.49292	3.04741	2.4335	0.474495	1.07391	0.444562	0.181506	3.36022	0.459599	1.94575	2.24794	0.749292	1.28139	1.33379	0.629425	2.9224	0.901658	4.57394	1.1065	0.831729	1.6085	6.26936	2.73009	12.7135	1223.88	12.9881	0.0302245	0.0224199	29.7229	0.0236735	492.98	402.835	201.787	67.4379
71	0.436901	0.120323	2.64801	0.616421	2.37281	14.9869	11.1898	24.9774	1.4587	1.2239	1.47866	1.59861	1.40374	3.02226	0.474478	7.49292	3.04741	2.4335	0.474495	1.07391	0.444562	0.181506	3.36022	0.459599	1.94575	2.24794	0.749292	1.28139	1.33379	0.629425	2.9224	0.901658	4.57394	1.1065	0.831729	1.6085	6.26936	2.73009	12.7135	1223.88	12.9881	0.0302245	0.0224199	29.7229	0.0236735	468.98	402.835	201.787	67.4379
72	0.436901	0.120323	2.64801	0.616421	2.37281	14.9869	11.1898	24.9774	1.4587	1.2239	1.47866	1.59861	1.40374	3.02226	0.474478	7.49292	3.04741	2.4335	0.474495	1.07391	0.444562	0.181506	3.36022	0.459599	1.94575	2.24794	0.749292	1.28139	1.33379	0.629425	2.9224	0.901658	4.57394	1.1065	0.831729	1.6085	6.26936	2.73009	12.7135	1223.88	12.9881	0.0302245	0.0224199	29.7229	0.0236735	444.98	402.835	201.787	67.4379
73	0.436901	0.120323	2.64801	0.616421	2.37281	14.9869	11.1898	24.9774	1.4587	1.2239	1.47866	1.59861	1.40374	3.02226	0.474478	7.49292	3.04741	2.4335	0.474495	1.07391	0.444562	0.181506	3.36022	0.459599	1.94575	2.24794	0.749292	1.28139	1.33379	0.629425	2.9224	0.901658	4.57394	1.1065	0.831729	1.6085	6.26936	2.73009	12.7135	1223.88	12.9881	0.0302245	0.0224199	29.7229	0.0236735	444.98	418.835	201.787	67.4379
74	0.436901	0.120323	2.64801	0.616421	2.37281	14.9869	11.1898	24.9774	1.4587	1.2239	1.47866	1.59861	1.40374	3.02226	0.474478	7.49292	3.04741	2.4335	0.474495	1.07391	0.444562	0.181506	3.36022	0.459599	1.94575	2.24794	0.749292	1.28139	1.33379	0.629425	2.9224	0.901658	4.57394	1.1065	0.831729	1.6085	6.26936	2.73009	12.7135	1223.88	12.9881	0.0302245	0.0224199	29.7229	0.0236735	444.98	434.835	201.787	67.4379
75	0.546126	0.120323	2.64801	0.616421	2.37281	14.9869	11.1898	24.9774	1.4587	1.2239	1.47866	1.59861	1.40374	3.02226	0.474478	7.49292	3.04741	2.4335	15.5339	1.07391	0.444562	0.181506	3.36022	0.459599	1.94575	2.24794	0.749292	1.28139	1.33379	0.629425	2.9224	0.901658	4.57394	1.1065	0.831729	1.6085	6.26936	2.73009	12.7135	1223.88	12.9881	0.0302245	0.00498221	29.7229	0.0236735	472.963	402.835	201.787	67.4379
76	0.546126	0.120323	2.64801	0.616421	2.37281	14.9869	11.1898	24.9774	1.4587	1.2239	1.47866	1.59861	1.40374	3.02226	0.474478	7.49292	3.04741	2.4335	15.5339	1.07391	0.444562	0.181506	3.36022	0.459599	1.94575	2.24794	0.749292	1.28139	1.33379	0.629425	2.9224	0.901658	4.57394	1.1065	0.831729	1.6085	6.26936	2.73009	12.7135	1223.88	12.9881	0.0302245	0.00498221	29.7229	0.0236735	444.963	402.835	201.787	67.4379
77	0.546126	0.120323	2.64801	0.616421	2.37281	14.9869	11.1898	24.9774	1.4587	1.2239	1.47866	1.59861	1.40374	3.02226	0.474478	7.49292	3.04741	2.4335	15.5339	1.07391	0.444562	0.181506	3.36022	0.459599	1.94575	2.24794	0.749292	1.28139	1.33379	0.629425	2.9224	0.901658	4.57394	1.1065	0.831729	1.6085	6.26936	2.73009	12.7135	1223.88	12.9881	0.0302245	0.00498221	29.7229	0.0236735	444.963	418.835	201.787	67.4379
78	0.546126	0.120323	2.64801	0.616421	2.37281	14.9869	11.1898	24.9774	1.4587	1.2239	1.47866	1.59861	1.40374	3.02226	0.474478	7.49292	3.04741	2.4335	15.5339	1.07391	0.444562	0.181506	3.36022	0.459599	1.94575	2.24794	0.749292	1.28139	1.33379	0.629425	2.9224	0.901658	4.57394	1.1065	0.831729	1.6085	6.26936	2.73009	12.7135	1223.88	12.9881	0.0302245	0.00498221	29.7229	0.0236735	444.963	430.835	201.787	67.4379
79	0.546126	0.120323	2.64801	0.616421	2.37281	14.9869	11.1898	24.9774	1.4587	1.2239	1.47866	1.59861	1.40374	3.02226	0.474478	7.49292	3.04741	2.4335	15.5339	1.07391	0.444562	0.181506	3.36022	0.459599	1.94575	2.24794	0.749292	1.28139	1.33379	0.629425	2.9224	0.901658	4.57394	1.1065	0.831729	1.6085	6.26936	2.73009	12.7135	1223.88	12.9881	0.0302245	0.00498221	29.7229	0.0236735	444.963	442.835	201.787	67.4379
80	0.546126	0.120323	2.64801	0.616421	2.37281	14.9869	11.1898	24.9774	1.4587	1.2239	1.47866	1.59861	1.40374	3.02226	0.474478	7.49292	3.04741	2.4335	15.5339	1.07391	0.444562	0.181506	3.36022	0.459599	1.94575	2.24794	0.749292	1.28139	1.33379	0.629425	2.9224	0.901658	4.57394	1.1065	0.831729	1.6085	6.26936	2.73009	12.7135	1223.88	12.9881	0.0302245	0.0224199	1.04887	0.0236735	419.632	402.835	201.787	67.4379
81	0.546126	0.120323	2.64801	0.616421	2.37281	14.9869	11.1898	24.9774	1.4587	1.2239	1.47866	1.59861	1.40374	3.02226	0.474478	7.49292	3.04741	2.4335	15.5339	1.07391	0.444562	0.181506	3.36022	0.459599	1.94575	2.24794	0.749292	1.28139	1.33379	0.629425	2.9224	0.901658	4.57394	1.1065	0.831729	1.6085	6.26936	2.73009	12.7135	1223.88	12.9881	0.0302245	0.0224199	1.04887	0.0236735	387.632	402.835	201.787	67.4379
82	0.546126	0.120323	2.64801	0.616421	2.37281	14.9869	11.1898	24.9774	1.4587	1.2239	1.47866	1.59861	1.40374	3.02226	0.474478	7.49292	3.04741	2.4335	15.5339	1.07391	0.444562	0.181506	3.36022	0.459599	1.94575	2.24794	0.749292	1.28139	1.33379	0.629425	2.9224	0.901658	4.57394	1.1065	0.831729	1.6085	6.26936	2.73009	12.7135	1223.88	12.9881	0.0302245	0.0224199	1.04887	0.0236735	387.632	418.835	201.787	67.4379
83	0.546126	0.120323	2.64801	0.616421	2.37281	14.9869	11.1898	24.9774	1.4587	1.2239	1.47866	1.59861	1.40374	3.02226	0.474478	7.49292	3.04741	2.4335	15.5339	1.07391	0.444562	0.181506	3.36022	0.459599	1.94575	2.24794	0.749292	1.28139	1.33379	0.629425	2.9224	0.901658	4.57394	1.1065	0.831729	1.6085	6.26936	2.73009	12.7135	1223.88	12.9881	0.0302245	0.0224199	1.04887	0.0236735	387.632	430.835	201.787	67.4379
84	0.546126	0.120323	2.64801	0.616421	2.37281	14.9869	11.1898	24.9774	1.4587	1.2239	1.47866	1.59861	1.40374	3.02226	0.474478	7.49292	3.04741	2.4335	15.5339	1.07391	0.444562	0.181506	3.36022	0.459599	1.94575	2.24794	0.749292	1.28139	1.33379	0.629425	2.9224	0.901658	4.57394	1.1065	0.831729	1.6085	6.26936	2.73009	12.7135	1223.88	12.9881	0.0302245	0.0224199	1.04887	0.0236735	387.632	442.835	201.787	67.4379
85	0.546126	0.120323	2.64801	0.616421	2.37281	14.9869	11.1898	24.9774	1.4587	1.2239	1.47866	1.59861	1.40374	3.02226	0.474478	7.49292	3.04741	2.4335	15.5339	1.07391	0.444562	0.181506	3.36022	0.459599	1.94575	2.24794	0.749292	1.28139	1.33379	0.629425	2.9224	0.901658	4.57394	1.1065	0.00749849	1.6085	6.26936	2.73009	12.7135	1223.88	12.9881	0.0302245	0.0224199	29.7229	0.0236735	468.98	402.835	201.787	67.4379
86	0.546126	0.120323	2.64801	0.616421	2.37281	14.9869	11.1898	24.9774	1.4587	1.2239	1.47866	1.59861	1.40374	3.02226	0.474478	7.49292	3.04741	2.4335	15.5339	1.07391	0.444562	0.181506	3.36022	0.459599	1.94575	2.24794	0.749292	1.28139	1.33379	0.629425	2.9224	0.901658	4.57394	1.1065	0.00749849	1.6085	6.26936	2.73009	12.7135	1223.88	12.9881	0.0302245	0.0224199	29.7229	0.0236735	444.98	402.835	201.787	67.4379
87	0.546126	0.120323	2.64801	0.616421	2.37281	14.9869	11.1898	24.9774	1.4587	1.2239	1.47866	1.59861	1.40374	3.02226	0.474478	7.49292	3.04741	2.4335	15.5339	1.07391	0.444562	0.181506	3.36022	0.459599	1.94575	2.24794	0.749292	1.28139	1.33379	0.629425	2.9224	0.901658	4.57394	1.1065	0.00749849	1.6085	6.26936	2.73009	12.7135	1223.88	12.9881	0.0302245	0.0224199	29.7229	0.0236735	444.98	418.835	201.787	67.4379
88	0.546126	0.120323	2.64801	0.616421	2.37281	14.9869	11.1898	24.9774	1.4587	1.2239	1.47866	1.59861	1.40374	3.02226	0.474478	7.49292	3.04741	2.4335	15.5339	1.07391	0.444562	0.181506	3.36022	0.459599	1.94575	2.24794	0.749292	1.28139	1.33379	0.629425	2.9224	0.901658	4.57394	1.1065	0.00749849	1.6085	6.26936	2.73009	12.7135	1223.88	12.9881	0.0302245	0.0224199	29.7229	0.0236735	444.98	434.835	201.787	67.4379
89	0.546126	0.120323	2.64801	0.616421	2.37281	14.9869	11.1898	24.9774	1.4587	1.2239	1.47866	1.59861	1.40374	3.02226	0.474478	7.49292	3.04741	2.4335	15.5339	1.07391	0.444562	0.181506	3.36022	0.459599	1.94575	2.24794	0.749292	1.28139	1.33379	0.629425	2.9224	0.901658	4.57394	1.1065	0.00749849	1.6085	6.26936	2.73009	12.7135	1223.88	12.9881	0.0302245	0.0224199	29.7229	0.0236735	444.98	442.835	201.787	67.4379
90	0.546126	0.120323	2.64801	0.616421	2.37281	14.9869	11.1898	24.9774	1.4587	1.2239	1.47866	1.59861	1.40374	3.02226	0.474478	7.49292	3.04741	2.4335	15.5339	1.07391	0.444562	0.181506	3.36022	0.459599	1.94575	2.24794	0.749292	1.28139	1.33379	0.629425	2.9224	0.901658	4.57394	1.1065	0.831729	1.6085	6.26936	2.73009	12.7135	4.33155	12.9881	0.0302245	0.0224199	29.7229	0.0236735	468.98	402.835	201.787	67.4379
91	0.546126	0.120323	2.64801	0.616421	2.37281	14.9869	11.1898	24.9774	1.4587	1.2239	1.47866	1.59861	1.40374	3.02226	0.474478	7.49292	3.04741	2.4335	15.5339	1.07391	0.444562	0.181506	3.36022	0.459599	1.94575	2.24794	0.749292	1.28139	1.33379	0.629425	2.9224	0.901658	4.57394	1.1065	0.831729	1.6085	6.26936	2.73009	12.7135	4.33155	12.9881	0.0302245	0.0224199	29.7229	0.0236735	444.98	402.835	201.787	67.4379
92	0.546126	0.120323	2.64801	0.616421	2.37281	14.9869	11.1898	24.9774	1.4587	1.2239	1.47866	1.59861	1.40374	3.02226	0.474478	7.49292	3.04741	2.4335	15.5339	1.07391	0.444562	0.181506	3.36022	0.459599	1.94575	2.24794	0.749292	1.28139	1.33379	0.629425	2.9224	0.901658	4.57394	1.1065	0.831729	1.6085	6.26936	2.73009	12.7135	4.33155	12.9881	0.0302245	0.0224199	29.7229	0.0236735	444.98	418.835	201.787	67.4379
93	0.546126	0.120323	2.64801	0.616421	2.37281	14.9869	11.1898	24.9774	1.4587	1.2239	1.47866	1.59861	1.40374	3.02226	0.474478	7.49292	3.04741	2.4335	15.5339	1.07391	0.444562	0.181506	3.36022	0.459599	1.94575	2.24794	0.749292	1.28139	1.33379	0.629425	2.9224	0.901658	4.57394	1.1065	0.831729	1.6085	6.26936	2.73009	12.7135	4.33155	12.9881	0.0302245	0.0224199	29.7229	0.0236735	444.98	434.835	201.787	67.4379
94	0.546126	0.120323	2.64801	0.616421	2.37281	14.9869	11.1898	24.9774	1.4587	1.2239	1.47866	1.59861	1.40374	3.02226	0.474478	7.49292	3.04741	2.4335	15.5339	1.07391	0.444562	0.181506	3.36022	0.459599	1.94575	2.24794	0.749292	1.28139	1.33379	0.629425	2.9224	0.901658	4.57394	1.1065	0.831729	1.6085	6.26936	2.73009	12.7135	4.33155	12.9881	0.0302245	0.0224199	29.7229	0.0236735	444.98	442.835	201.787	67.4379
95	0.546126	0.120323	2.64801	0.616421	2.37281	14.9869	11.1898	24.9774	1.4587	1.2239	1.47866	1.59861	1.40374	3.02226	0.474478	7.49292	3.04741	2.4335	15.5339	1.07391	0.444562	0.181506	3.36022	0.459599	1.94575	2.24794	0.749292	1.28139	1.33379	0.629425	2.9224	0.901658	4.57394	1.1065	0.831729	1.6085	6.26936	2.73009	12.7135	1223.88	12.9881	0.0302245	0.0224199	29.7229	0.00144879	476.936	402.835	201.787	67.4379
96	0.546126	0.120323	2.64801	0.616421	2.37281	14.9869	11.1898	24.9774	1.4587	1.2239	1.47866	1.59861	1.40374	3.02226	0.474478	7.49292	3.04741	2.4335	15.5339	1.07391	0.444562	0.181506	3.36022	0.459599	1.94575	2.24794	0.749292	1.28139	1.33379	0.629425	2.9224	0.901658	4.57394	1.1065	0.831729	1.6085	6.26936	2.73009	12.7135	1223.88	12.9881	0.0302245	0.0224199	29.7229	0.00144879	444.936	402.835	201.787	67.4379
97	0.546126	0.120323	2.64801	0.616421	2.37281	14.9869	11.1898	24.9774	1.4587	1.2239	1.47866	1.59861	1.40374	3.02226	0.474478	7.49292	3.04741	2.4335	15.5339	1.07391	0.444562	0.181506	3.36022	0.459599	1.94575	2.24794	0.749292	1.28139	1.33379	0.629425	2.9224	0.901658	4.57394	1.1065	0.831729	1.6085	6.26936	2.73009	12.7135	1223.88	12.9881	0.0302245	0.0224199	29.7229	0.00144879	444.936	418.835	201.787	67.4379
98	0.546126	0.120323	2.64801	0.616421	2.37281	14.9869	11.1898	24.9774	1.4587	1.2239	1.47866	1.59861	1.40374	3.02226	0.474478	7.49292	3.04741	2.4335	15.5339	1.07391	0.444562	0.181506	3.36022	0.459599	1.94575	2.24794	0.749292	1.28139	1.33379	0.629425	2.9224	0.901658	4.57394	1.1065	0.831729	1.6085	6.26936	2.73009	12.7135	1223.88	12.9881	0.0302245	0.0224199	29.7229	0.00144879	444.936	430.835	201.787	67.4379
99	0.546126	0.120323	2.64801	0.616421	2.37281	14.9869	11.1898	24.9774	1.4587	1.2239	1.47866	1.59861	1.40374	3.02226	0.474478	7.49292	3.04741	2.4335	15.5339	1.07391	0.444562	0.181506	3.36022	0.459599	1.94575	2.24794	0.749292	1.28139	1.33379	0.629425	2.9224	0.901658	4.57394	1.1065	0.831729	1.6085	6.26936	2.73009	12.7135	1223.88	12.9881	0.0302245	0.0224199	29.7229	0.00144879	444.936	442.835	201.787	67.4379
100	0.649454	0.120323	2.64801	0.616421	2.37281	14.9869	11.1898	24.9774	1.4587	1.2239	1.47866	1.59861	1.40374	3.02226	0.474478	7.49292	3.04741	2.4335	15.5339	1.07391	0.444562	0.181506	3.36022	0.459599	1.94575	2.24794	0.749292	1.28139	1.33379	0.629425	2.9224	0.901658	4.57394	1.1065	0.831729	1.6085	6.26936	2.73009	12.7135	1223.88	12.9881	0.0302245	0.0224199	29.7229	0.0236735	327.2	402.835	201.787	67.4379
101	0.649454	0.120323	2.64801	0.616421	2.37281	14.9869	11.1898	24.9774	1.4587	1.2239	1.47866	1.59861	1.40374	3.02226	0.474478	7.49292	3.04741	2.4335	15.5339	1.07391	0.444562	0.181506	3.36022	0.459599	1.94575	2.24794	0.749292	1.28139	1.33379	0.629425	2.9224	0.901658	4.57394	1.1065	0.831729	1.6085	6.26936	2.73009	12.7135	1223.88	12.9881	0.0302245	0.0224199	29.7229	0.0236735	295.2	402.835	201.787	67.4379
102	0.649454	0.120323	2.64801	0.616421	2.37281	14.9869	11.1898	24.9774	1.4587	1.2239	1.47866	1.59861	1.40374	3.02226	0.474478	7.49292	3.04741	2.4335	15.5339	1.07391	0.444562	0.181506	3.36022	0.459599	1.94575	2.24794	0.749292	1.28139	1.33379	0.629425	2.9224	0.901658	4.57394	1.1065	0.831729	1.6085	6.26936	2.73009	12.7135	1223.88	12.9881	0.0302245	0.0224199	29.7229	0.0236735	295.2	418.835	201.787	67.4379
103	0.649454	0.120323	2.64801	0.616421	2.37281	14.9869	11.1898	24.9774	1.4587	1.2239	1.47866	1.59861	1.40374	3.02226	0.474478	7.49292	3.04741	2.4335	15.5339	1.07391	0.444562	0.181506	3.36022	0.459599	1.94575	2.24794	0.749292	1.28139	1.33379	0.629425	2.9224	0.901658	4.57394	1.1065	0.831729	1.6085	6.26936	2.73009	12.7135	1223.88	12.9881	0.0302245	0.0224199	29.7229	0.0236735	295.2	430.835	201.787	67.4379
104	0.649454	0.120323	2.64801	0.616421	2.37281	14.9869	11.1898	24.9774	1.4587	1.2239	1.47866	1.59861	1.40374	3.02226	0.474478	7.49292	3.04741	2.4335	15.5339	1.07391	0.444562	0.181506	3.36022	0.459599	1.94575	2.24794	0.749292	1.28139	1.33379	0.629425	2.9224	0.901658	4.57394	1.1065	0.831729	1.6085	6.26936	2.73009	12.7135	1223.88	12.9881	0.0302245	0.0224199	29.7229	0.0236735	295.2	450.835	201.787	67.4379
105	0.436901	0.210565	2.64801	0.616421	2.37281	14.9869	11.1898	24.9774	1.4587	1.2239	1.47866	1.59861	1.40374	3.02226	0.474478	7.49292	3.04741	2.4335	15.5339	1.07391	0.444562	0.181506	3.36022	0.459599	1.94575	2.24794	0.749292	1.28139	1.33379	0.629425	2.9224	0.901658	4.57394	1.1065	0.831729	1.6085	6.26936	2.73009	12.7135	1223.88	12.9881	0.0302245	0.0224199	29.7229	0.0236735	476.98	402.835	201.787	67.4379
106	0.436901	0.210565	2.64801	0.616421	2.37281	14.9869	11.1898	24.9774	1.4587	1.2239	1.47866	1.59861	1.40374	3.02226	0.474478	7.49292	3.04741	2.4335	15.5339	1.07391	0.444562	0.181506	3.36022	0.459599	1.94575	2.24794	0.749292	1.28139	1.33379	0.629425	2.9224	0.901658	4.57394	1.1065	0.831729	1.6085	6.26936	2.73009	12.7135	1223.88	12.9881	0.0302245	0.0224199	29.7229	0.0236735	444.98	402.835	201.787	67.4379
107	0.436901	0.210565	2.64801	0.616421	2.37281	14.9869	11.1898	24.9774	1.4587	1.2239	1.47866	1.59861	1.40374	3.02226	0.474478	7.49292	3.04741	2.4335	15.5339	1.07391	0.444562	0.181506	3.36022	0.459599	1.94575	2.24794	0.749292	1.28139	1.33379	0.629425	2.9224	0.901658	4.57394	1.1065	0.831729	1.6085	6.26936	2.73009	12.7135	1223.88	12.9881	0.0302245	0.0224199	29.7229	0.0236735	444.98	418.835	201.787	67.4379
108	0.436901	0.210565	2.64801	0.616421	2.37281	14.9869	11.1898	24.9774	1.4587	1.2239	1.47866	1.59861	1.40374	3.02226	0.474478	7.49292	3.04741	2.4335	15.5339	1.07391	0.444562	0.181506	3.36022	0.459599	1.94575	2.24794	0.749292	1.28139	1.33379	0.629425	2.9224	0.901658	4.57394	1.1065	0.831729	1.6085	6.26936	2.73009	12.7135	1223.88	12.9881	0.0302245	0.0224199	29.7229	0.0236735	444.98	430.835	201.787	67.4379
109	0.436901	0.210565	2.64801	0.616421	2.37281	14.9869	11.1898	24.9774	1.4587	1.2239	1.47866	1.59861	1.40374	3.02226	0.474478	7.49292	3.04741	2.4335	15.5339	1.07391	0.444562	0.181506	3.36022	0.459599	1.94575	2.24794	0.749292	1.28139	1.33379	0.629425	2.9224	0.901658	4.57394	1.1065	0.831729	1.6085	6.26936	2.73009	12.7135	1223.88	12.9881	0.0302245	0.0224199	29.7229	0.0236735	444.98	450.835	201.787	67.4379
110	0.546126	0.120323	2.64801	0.616421	2.37281	14.9869	11.1898	24.9774	1.4587	1.2239	1.47866	1.59861	1.40374	3.02226	0.474478	7.49292	3.04741	2.4335	15.5339	1.07391	0.444562	0.181506	3.36022	0.459599	1.94575	2.24794	0.749292	1.28139	1.33379	0.629425	2.9224	0.901658	4.57394	1.1065	0.831729	1.6085	6.26936	2.73009	12.7135	1223.88	12.9881	0.00774372	0.0224199	29.7229	0.0236735	472.913	402.835	201.787	67.4379
111	0.546126	0.120323	2.64801	0.616421	2.37281	14.9869	11.1898	24.9774	1.4587	1.2239	1.47866	1.59861	1.40374	3.02226	0.474478	7.49292	3.04741	2.4335	15.5339	1.07391	0.444562	0.181506	3.36022	0.459599	1.94575	2.24794	0.749292	1.28139	1.33379	0.629425	2.9224	0.901658	4.57394	1.1065	0.831729	1.6085	6.26936	2.73009	12.7135	1223.88	12.9881	0.00774372	0.0224199	29.7229	0.0236735	444.913	402.835	201.787	67.4379
112	0.546126	0.120323	2.64801	0.616421	2.37281	14.9869	11.1898	24.9774	1.4587	1.2239	1.47866	1.59861	1.40374	3.02226	0.474478	7.49292	3.04741	2.4335	15.5339	1.07391	0.444562	0.181506	3.36022	0.459599	1.94575	2.24794	0.749292	1.28139	1.33379	0.629425	2.9224	0.901658	4.57394	1.1065	0.831729	1.6085	6.26936	2.73009	12.7135	1223.88	12.9881	0.00774372	0.0224199	29.7229	0.0236735	444.913	418.835	201.787	67.4379
113	0.546126	0.120323	2.64801	0.616421	2.37281	14.9869	11.1898	24.9774	1.4587	1.2239	1.47866	1.59861	1.40374	3.02226	0.474478	7.49292	3.04741	2.4335	15.5339	1.07391	0.444562	0.181506	3.36022	0.459599	1.94575	2.24794	0.749292	1.28139	1.33379	0.629425	2.9224	0.901658	4.57394	1.1065	0.831729	1.6085	6.26936	2.73009	12.7135	1223.88	12.9881	0.00774372	0.0224199	29.7229	0.0236735	444.913	430.835	201.787	67.4379
114	0.546126	0.120323	2.64801	0.616421	2.37281	14.9869	11.1898	24.9774	1.4587	1.2239	1.47866	1.59861	1.40374	3.02226	0.474478	7.49292	3.04741	2.4335	15.5339	1.07391	0.444562	0.181506	3.36022	0.459599	1.94575	2.24794	0.749292	1.28139	1.33379	0.629425	2.9224	0.901658	4.57394	1.1065	0.831729	1.6085	6.26936	2.73009	12.7135	1223.88	12.9881	0.00774372	0.0224199	29.7229	0.0236735	444.913	442.835	201.787	67.4379
115	0.436901	0.120323	2.64801	0.286968	2.37281	14.9869	11.1898	24.9774	1.4587	1.2239	1.47866	1.59861	1.40374	3.02226	0.474478	7.49292	3.04741	2.4335	15.5339	1.07391	0.444562	0.181506	3.36022	0.459599	1.94575	2.24794	0.749292	1.28139	1.33379	0.629425	2.9224	0.901658	4.57394	1.1065	0.831729	1.6085	6.26936	2.73009	12.7135	1223.88	12.9881	0.0302245	0.0224199	29.7229	0.0236735	476.98	402.835	201.787	67.4379
116	0.436901	0.120323	2.64801	0.286968	2.37281	14.9869	11.1898	24.9774	1.4587	1.2239	1.47866	1.59861	1.40374	3.02226	0.474478	7.49292	3.04741	2.4335	15.5339	1.07391	0.444562	0.181506	3.36022	0.459599	1.94575	2.24794	0.749292	1.28139	1.33379	0.629425	2.9224	0.901658	4.57394	1.1065	0.831729	1.6085	6.26936	2.73009	12.7135	1223.88	12.9881	0.0302245	0.0224199	29.7229	0.0236735	444.98	402.835	201.787	67.4379
117	0.436901	0.120323	2.64801	0.286968	2.37281	14.9869	11.1898	24.9774	1.4587	1.2239	1.47866	1.59861	1.40374	3.02226	0.474478	7.49292	3.04741	2.4335	15.5339	1.07391	0.444562	0.181506	3.36022	0.459599	1.94575	2.24794	0.749292	1.28139	1.33379	0.629425	2.9224	0.901658	4.57394	1.1065	0.831729	1.6085	6.26936	2.73009	12.7135	1223.88	12.9881	0.0302245	0.0224199	29.7229	0.0236735	444.98	418.835	201.787	67.4379
118	0.436901	0.120323	2.64801	0.286968	2.37281	14.9869	11.1898	24.9774	1.4587	1.2239	1.47866	1.59861	1.40374	3.02226	0.474478	7.49292	3.04741	2.4335	15.5339	1.07391	0.444562	0.181506	3.36022	0.459599	1.94575	2.24794	0.749292	1.28139	1.33379	0.629425	2.9224	0.901658	4.57394	1.1065	0.831729	1.6085	6.26936	2.73009	12.7135	1223.88	12.9881	0.0302245	0.0224199	29.7229	0.0236735	444.98	430.835	201.787	67.4379
119	0.436901	0.120323	2.64801	0.286968	2.37281	14.9869	11.1898	24.9774	1.4587	1.2239	1.47866	1.59861	1.40374	3.02226	0.474478	7.49292	3.04741	2.4335	15.5339	1.07391	0.444562	0.181506	3.36022	0.459599	1.94575	2.24794	0.749292	1.28139	1.33379	0.629425	2.9224	0.901658	4.57394	1.1065	0.831729	1.6085	6.26936	2.73009	12.7135	1223.88	12.9881	0.0302245	0.0224199	29.7229	0.0236735	444.98	450.835	201.787	67.4379
120	0.546126	0.120323	2.64801	0.616421	2.37281	14.9869	11.1898	24.9774	1.4587	1.2239	1.47866	1.59861	1.40374	3.02226	0.474478	7.49292	3.04741	2.4335	15.5339	1.07391	0.444562	0.181506	3.36022	0.459599	1.94575	2.24794	0.749292	1.28139	1.33379	0.629425	2.9224	0.901658	4.57394	1.1065	0.831729	1.6085	6.26936	2.73009	12.7135	1223.88	4.99491	0.0302245	0.0224199	29.7229	0.0236735	468.994	402.835	201.787	67.4379
121	0.546126	0.120323	2.64801	0.616421	2.37281	14.9869	11.1898	24.9774	1.4587	1.2239	1.47866	1.59861	1.40374	3.02226	0.474478	7.49292	3.04741	2.4335	15.5339	1.07391	0.444562	0.181506	3.36022	0.459599	1.94575	2.24794	0.749292	1.28139	1.33379	0.629425	2.9224	0.901658	4.57394	1.1065	0.831729	1.6085	6.26936	2.73009	12.7135	1223.88	4.99491	0.0302245	0.0224199	29.7229	0.0236735	444.994	402.835	201.787	67.4379
122	0.546126	0.120323	2.64801	0.616421	2.37281	14.9869	11.1898	24.9774	1.4587	1.2239	1.47866	1.59861	1.40374	3.02226	0.474478	7.49292	3.04741	2.4335	15.5339	1.07391	0.444562	0.181506	3.36022	0.459599	1.94575	2.24794	0.749292	1.28139	1.33379	0.629425	2.9224	0.901658	4.57394	1.1065	0.831729	1.6085	6.26936	2.73009	12.7135	1223.88	4.99491	0.0302245	0.0224199	29.7229	0.0236735	428.994	402.835	201.787	67.4379
123	0.546126	0.120323	2.64801	0.616421	2.37281	14.9869	11.1898	24.9774	1.4587	1.2239	1.47866	1.59861	1.40374	3.02226	0.474478	7.49292	3.04741	2.4335	15.5339	1.07391	0.444562	0.181506	3.36022	0.459599	1.94575	2.24794	0.749292	1.28139	1.33379	0.629425	2.9224	0.901658	4.57394	1.1065	0.831729	1.6085	6.26936	2.73009	12.7135	1223.88	4.99491	0.0302245	0.0224199	29.7229	0.0236735	428.994	418.835	201.787	67.4379
124	0.546126	0.120323	2.64801	0.616421	2.37281	14.9869	11.1898	24.9774	1.4587	1.2239	1.47866	1.59861	1.40374	3.02226	0.474478	7.49292	3.04741	2.4335	15.5339	1.07391	0.444562	0.181506	3.36022	0.459599	1.94575	2.24794	0.749292	1.28139	1.33379	0.629425	2.9224	0.901658	4.57394	1.1065	0.831729	1.6085	6.26936	2.73009	12.7135	1223.88	4.99491	0.0302245	0.0224199	29.7229	0.0236735	428.994	442.835	201.787	67.4379
125	0.436901	0.120323	2.64801	0.616421	0.520276	14.9869	11.1898	24.9774	1.4587	1.2239	1.47866	1.59861	1.40374	3.02226	0.474478	7.49292	3.04741	2.4335	15.5339	1.07391	0.444562	0.181506	3.36022	0.459599	1.94575	2.24794	0.749292	1.28139	1.33379	0.629425	2.9224	0.901658	4.57394	1.1065	0.831729	1.6085	6.26936	2.73009	12.7135	1223.88	12.9881	0.0302245	0.0224199	29.7229	0.0236735	484.98	402.835	201.787	67.4379
126	0.436901	0.120323	2.64801	0.616421	0.520276	14.9869	11.1898	24.9774	1.4587	1.2239	1.47866	1.59861	1.40374	3.02226	0.474478	7.49292	3.04741	2.4335	15.5339	1.07391	0.444562	0.181506	3.36022	0.459599	1.94575	2.24794	0.749292	1.28139	1.33379	0.629425	2.9224	0.901658	4.57394	1.1065	0.831729	1.6085	6.26936	2.73009	12.7135	1223.88	12.9881	0.0302245	0.0224199	29.7229	0.0236735	460.98	402.835	201.787	67.4379
127	0.436901	0.120323	2.64801	0.616421	0.520276	14.9869	11.1898	24.9774	1.4587	1.2239	1.47866	1.59861	1.40374	3.02226	0.474478	7.49292	3.04741	2.4335	15.5339	1.07391	0.444562	0.181506	3.36022	0.459599	1.94575	2.24794	0.749292	1.28139	1.33379	0.629425	2.9224	0.901658	4.57394	1.1065	0.831729	1.6085	6.26936	2.73009	12.7135	1223.88	12.9881	0.0302245	0.0224199	29.7229	0.0236735	444.98	402.835	201.787	67.4379
128	0.436901	0.120323	2.64801	0.616421	0.520276	14.9869	11.1898	24.9774	1.4587	1.2239	1.47866	1.59861	1.40374	3.02226	0.474478	7.49292	3.04741	2.4335	15.5339	1.07391	0.444562	0.181506	3.36022	0.459599	1.94575	2.24794	0.749292	1.28139	1.33379	0.629425	2.9224	0.901658	4.57394	1.1065	0.831729	1.6085	6.26936	2.73009	12.7135	1223.88	12.9881	0.0302245	0.0224199	29.7229	0.0236735	444.98	426.835	201.787	67.4379
129	0.436901	0.120323	2.64801	0.616421	0.520276	14.9869	11.1898	24.9774	1.4587	1.2239	1.47866	1.59861	1.40374	3.02226	0.474478	7.49292	3.04741	2.4335	15.5339	1.07391	0.444562	0.181506	3.36022	0.459599	1.94575	2.24794	0.749292	1.28139	1.33379	0.629425	2.9224	0.901658	4.57394	1.1065	0.831729	1.6085	6.26936	2.73009	12.7135	1223.88	12.9881	0.0302245	0.0224199	29.7229	0.0236735	444.98	450.835	201.787	67.4379
130	0.436901	0.120323	2.64801	0.616421	2.37281	5.07072	11.1898	24.9774	1.4587	1.2239	1.47866	1.59861	1.40374	3.02226	0.474478	7.49292	3.04741	2.4335	15.5339	1.07391	0.444562	0.181506	3.36022	0.459599	1.94575	2.24794	0.749292	1.28139	1.33379	0.629425	2.9224	0.901658	4.57394	1.1065	0.831729	1.6085	6.26936	2.73009	12.7135	1223.88	12.9881	0.0302245	0.0224199	29.7229	0.0236735	476.98	373.087	201.787	67.4379
131	0.436901	0.120323	2.64801	0.616421	2.37281	5.07072	11.1898	24.9774	1.4587	1.2239	1.47866	1.59861	1.40374	3.02226	0.474478	7.49292	3.04741	2.4335	15.5339	1.07391	0.444562	0.181506	3.36022	0.459599	1.94575	2.24794	0.749292	1.28139	1.33379	0.629425	2.9224	0.901658	4.57394	1.1065	0.831729	1.6085	6.26936	2.73009	12.7135	1223.88	12.9881	0.0302245	0.0224199	29.7229	0.0236735	444.98	373.087	201.787	67.4379
132	0.436901	0.120323	2.64801	0.616421	2.37281	5.07072	11.1898	24.9774	1.4587	1.2239	1.47866	1.59861	1.40374	3.02226	0.474478	7.49292	3.04741	2.4335	15.5339	1.07391	0.444562	0.181506	3.36022	0.459599	1.94575	2.24794	0.749292	1.28139	1.33379	0.629425	2.9224	0.901658	4.57394	1.1065	0.831729	1.6085	6.26936	2.73009	12.7135	1223.88	12.9881	0.0302245	0.0224199	29.7229	0.0236735	444.98	389.087	201.787	67.4379
133	0.436901	0.120323	2.64801	0.616421	2.37281	5.07072	11.1898	24.9774	1.4587	1.2239	1.47866	1.59861	1.40374	3.02226	0.474478	7.49292	3.04741	2.4335	15.5339	1.07391	0.444562	0.181506	3.36022	0.459599	1.94575	2.24794	0.749292	1.28139	1.33379	0.629425	2.9224	0.901658	4.57394	1.1065	0.831729	1.6085	6.26936	2.73009	12.7135	1223.88	12.9881	0.0302245	0.0224199	29.7229	0.0236735	444.98	405.087	201.787	67.4379
134	0.436901	0.120323	2.64801	0.616421	2.37281	5.07072	11.1898	24.9774	1.4587	1.2239	1.47866	1.59861	1.40374	3.02226	0.474478	7.49292	3.04741	2.4335	15.5339	1.07391	0.444562	0.181506	3.36022	0.459599	1.94575	2.24794	0.749292	1.28139	1.33379	0.629425	2.9224	0.901658	4.57394	1.1065	0.831729	1.6085	6.26936	2.73009	12.7135	1223.88	12.9881	0.0302245	0.0224199	29.7229	0.0236735	444.98	429.087	201.787	67.4379
135	0.436901	0.120323	2.64801	0.616421	2.37281	14.9869	1.149	24.9774	1.4587	1.2239	1.47866	1.59861	1.40374	3.02226	0.474478	7.49292	3.04741	2.4335	15.5339	1.07391	0.444562	0.181506	3.36022	0.459599	1.94575	2.24794	0.749292	1.28139	1.33379	0.629425	2.9224	0.901658	4.57394	1.1065	0.831729	1.6085	6.26936	2.73009	12.7135	1223.88	12.9881	0.0302245	0.0224199	29.7229	0.0236735	476.98	402.835	201.787	67.4379
136	0.436901	0.120323	2.64801	0.616421	2.37281	14.9869	1.149	24.9774	1.4587	1.2239	1.47866	1.59861	1.40374	3.02226	0.474478	7.49292	3.04741	2.4335	15.5339	1.07391	0.444562	0.181506	3.36022	0.459599	1.94575	2.24794	0.749292	1.28139	1.33379	0.629425	2.9224	0.901658	4.57394	1.1065	0.831729	1.6085	6.26936	2.73009	12.7135	1223.88	12.9881	0.0302245	0.0224199	29.7229	0.0236735	444.98	402.835	201.787	67.4379
137	0.436901	0.120323	2.64801	0.616421	2.37281	14.9869	1.149	24.9774	1.4587	1.2239	1.47866	1.59861	1.40374	3.02226	0.474478	7.49292	3.04741	2.4335	15.5339	1.07391	0.444562	0.181506	3.36022	0.459599	1.94575	2.24794	0.749292	1.28139	1.33379	0.629425	2.9224	0.901658	4.57394	1.1065	0.831729	1.6085	6.26936	2.73009	12.7135	1223.88	12.9881	0.0302245	0.0224199	29.7229	0.0236735	444.98	418.835	201.787	67.4379
138	0.436901	0.120323	2.64801	0.616421	2.37281	14.9869	1.149	24.9774	1.4587	1.2239	1.47866	1.59861	1.40374	3.02226	0.474478	7.49292	3.04741	2.4335	15.5339	1.07391	0.444562	0.181506	3.36022	0.459599	1.94575	2.24794	0.749292	1.28139	1.33379	0.629425	2.9224	0.901658	4.57394	1.1065	0.831729	1.6085	6.26936	2.73009	12.7135	1223.88	12.9881	0.0302245	0.0224199	29.7229	0.0236735	444.98	434.835	201.787	67.4379
139	0.436901	0.120323	2.64801	0.616421	2.37281	14.9869	1.149	24.9774	1.4587	1.2239	1.47866	1.59861	1.40374	3.02226	0.474478	7.49292	3.04741	2.4335	15.5339	1.07391	0.444562	0.181506	3.36022	0.459599	1.94575	2.24794	0.749292	1.28139	1.33379	0.629425	2.9224	0.901658	4.57394	1.1065	0.831729	1.6085	6.26936	2.73009	12.7135	1223.88	12.9881	0.0302245	0.0224199	29.7229	0.0236735	444.98	450.835	201.787	67.4379
140	1.63838	0.120323	1.59087	0.370374	1.4255	9.00405	6.72274	15.0064	0.876518	0.735381	0.888245	0.96053	0.843511	1.81561	0.285151	4.50145	1.83086	1.46203	9.33273	0.645201	0.267088	0.109057	2.01886	0.276106	1.169	1.35054	0.450151	0.769809	1.07026	0.378219	1.75592	0.541645	2.74794	0.664808	0.499684	0.966341	3.76659	1.64017	7.63817	735.305	7.8033	0.0181579	0.01347	17.8578	0.0142228	375.136	242.022	121.233	40.5169
141	1.63838	0.120323	1.59087	0.370374	1.4255	9.00405	6.72274	15.0064	0.876518	0.735381	0.888245	0.96053	0.843511	1.81561	0.285151	4.50145	1.83086	1.46203	9.33273	0.645201	0.267088	0.109057	2.01886	0.276106	1.169	1.35054	0.450151	0.769809	1.07026	0.378219	1.75592	0.541645	2.74794	0.664808	0.499684	0.966341	3.76659	1.64017	7.63817	735.305	7.8033	0.0181579	0.01347	17.8578	0.0142228	351.136	242.022	121.233	40.5169
142	1.63838	0.120323	1.59087	0.370374	1.4255	9.00405	6.72274	15.0064	0.876518	0.735381	0.888245	0.96053	0.843511	1.81561	0.285151	4.50145	1.83086	1.46203	9.33273	0.645201	0.267088	0.109057	2.01886	0.276106	1.169	1.35054	0.450151	0.769809	1.07026	0.378219	1.75592	0.541645	2.74794	0.664808	0.499684	0.966341	3.76659	1.64017	7.63817	735.305	7.8033	0.0181579	0.01347	17.8578	0.0142228	327.136	242.022	121.233	40.5169
143	1.63838	0.120323	1.59087	0.370374	1.4255	9.00405	6.72274	15.0064	0.876518	0.735381	0.888245	0.96053	0.843511	1.81561	0.285151	4.50145	1.83086	1.46203	9.33273	0.645201	0.267088	0.109057	2.01886	0.276106	1.169	1.35054	0.450151	0.769809	1.07026	0.378219	1.75592	0.541645	2.74794	0.664808	0.499684	0.966341	3.76659	1.64017	7.63817	735.305	7.8033	0.0181579	0.01347	17.8578	0.0142228	327.136	254.022	121.233	40.5169
144	1.63838	0.120323	1.59087	0.370374	1.4255	9.00405	6.72274	15.0064	0.876518	0.735381	0.888245	0.96053	0.843511	1.81561	0.285151	4.50145	1.83086	1.46203	9.33273	0.645201	0.267088	0.109057	2.01886	0.276106	1.169	1.35054	0.450151	0.769809	1.07026	0.378219	1.75592	0.541645	2.74794	0.664808	0.499684	0.966341	3.76659	1.64017	7.63817	735.305	7.8033	0.0181579	0.01347	17.8578	0.0142228	327.136	266.022	121.233	40.5169
145	0.436901	0.120323	2.64801	0.616421	2.37281	14.9869	11.1898	24.9774	1.4587	0.199821	1.47866	1.59861	1.40374	3.02226	0.474478	7.49292	3.04741	2.4335	15.5339	1.07391	0.444562	0.181506	3.36022	0.459599	1.94575	2.24794	0.749292	1.28139	1.33379	0.629425	2.9224	0.901658	4.57394	1.1065	0.831729	1.6085	6.26936	2.73009	12.7135	1223.88	12.9881	0.0302245	0.0224199	29.7229	0.0236735	425.187	402.835	201.787	67.4379
146	0.436901	0.120323	2.64801	0.616421	2.37281	14.9869	11.1898	24.9774	1.4587	0.199821	1.47866	1.59861	1.40374	3.02226	0.474478	7.49292	3.04741	2.4335	15.5339	1.07391	0.444562	0.181506	3.36022	0.459599	1.94575	2.24794	0.749292	1.28139	1.33379	0.629425	2.9224	0.901658	4.57394	1.1065	0.831729	1.6085	6.26936	2.73009	12.7135	1223.88	12.9881	0.0302245	0.0224199	29.7229	0.0236735	401.187	402.835	201.787	67.4379
147	0.436901	0.120323	2.64801	0.616421	2.37281	14.9869	11.1898	24.9774	1.4587	0.199821	1.47866	1.59861	1.40374	3.02226	0.474478	7.49292	3.04741	2.4335	15.5339	1.07391	0.444562	0.181506	3.36022	0.459599	1.94575	2.24794	0.749292	1.28139	1.33379	0.629425	2.9224	0.901658	4.57394	1.1065	0.831729	1.6085	6.26936	2.73009	12.7135	1223.88	12.9881	0.0302245	0.0224199	29.7229	0.0236735	385.187	402.835	201.787	67.4379
148	0.436901	0.120323	2.64801	0.616421	2.37281	14.9869	11.1898	24.9774	1.4587	0.199821	1.47866	1.59861	1.40374	3.02226	0.474478	7.49292	3.04741	2.4335	15.5339	1.07391	0.444562	0.181506	3.36022	0.459599	1.94575	2.24794	0.749292	1.28139	1.33379	0.629425	2.9224	0.901658	4.57394	1.1065	0.831729	1.6085	6.26936	2.73009	12.7135	1223.88	12.9881	0.0302245	0.0224199	29.7229	0.0236735	385.187	426.835	201.787	67.4379
149	0.436901	0.120323	2.64801	0.616421	2.37281	14.9869	11.1898	24.9774	1.4587	0.199821	1.47866	1.59861	1.40374	3.02226	0.474478	7.49292	3.04741	2.4335	15.5339	1.07391	0.444562	0.181506	3.36022	0.459599	1.94575	2.24794	0.749292	1.28139	1.33379	0.629425	2.9224	0.901658	4.57394	1.1065	0.831729	1.6085	6.26936	2.73009	12.7135	1223.88	12.9881	0.0302245	0.0224199	29.7229	0.0236735	385.187	450.835	201.787	67.4379
150	0.436901	0.120323	2.64801	0.616421	2.37281	14.9869	11.1898	24.9774	0.936685	1.2239	1.47866	1.59861	1.40374	3.02226	0.474478	7.49292	3.04741	2.4335	15.5339	1.07391	0.444562	0.181506	3.36022	0.459599	1.94575	2.24794	0.749292	1.28139	1.33379	0.629425	2.9224	0.901658	4.57394	1.1065	0.831729	1.6085	6.26936	2.73009	12.7135	1223.88	12.9881	0.0302245	0.0224199	29.7229	0.0236735	476.98	402.835	201.787	67.4379
151	0.436901	0.120323	2.64801	0.616421	2.37281	14.9869	11.1898	24.9774	0.936685	1.2239	1.47866	1.59861	1.40374	3.02226	0.474478	7.49292	3.04741	2.4335	15.5339	1.07391	0.444562	0.181506	3.36022	0.459599	1.94575	2.24794	0.749292	1.28139	1.33379	0.629425	2.9224	0.901658	4.57394	1.1065	0.831729	1.6085	6.26936	2.73009	12.7135	1223.88	12.9881	0.0302245	0.0224199	29.7229	0.0236735	444.98	402.835	201.787	67.4379
152	0.436901	0.120323	2.64801	0.616421	2.37281	14.9869	11.1898	24.9774	0.936685	1.2239	1.47866	1.59861	1.40374	3.02226	0.474478	7.49292	3.04741	2.4335	15.5339	1.07391	0.444562	0.181506	3.36022	0.459599	1.94575	2.24794	0.749292	1.28139	1.33379	0.629425	2.9224	0.901658	4.57394	1.1065	0.831729	1.6085	6.26936	2.73009	12.7135	1223.88	12.9881	0.0302245	0.0224199	29.7229	0.0236735	444.98	418.835	201.787	67.4379
153	0.436901	0.120323	2.64801	0.616421	2.37281	14.9869	11.1898	24.9774	0.936685	1.2239	1.47866	1.59861	1.40374	3.02226	0.474478	7.49292	3.04741	2.4335	15.5339	1.07391	0.444562	0.181506	3.36022	0.459599	1.94575	2.24794	0.749292	1.28139	1.33379	0.629425	2.9224	0.901658	4.57394	1.1065	0.831729	1.6085	6.26936	2.73009	12.7135	1223.88	12.9881	0.0302245	0.0224199	29.7229	0.0236735	444.98	434.835	201.787	67.4379
154	0.436901	0.120323	2.64801	0.616421	2.37281	14.9869	11.1898	24.9774	0.936685	1.2239	1.47866	1.59861	1.40374	3.02226	0.474478	7.49292	3.04741	2.4335	15.5339	1.07391	0.444562	0.181506	3.36022	0.459599	1.94575	2.24794	0.749292	1.28139	1.33379	0.629425	2.9224	0.901658	4.57394	1.1065	0.831729	1.6085	6.26936	2.73009	12.7135	1223.88	12.9881	0.0302245	0.0224199	29.7229	0.0236735	444.98	458.835	201.787	67.4379
155	0.436901	0.120323	2.64801	0.616421	2.37281	14.9869	11.1898	24.9774	1.4587	1.2239	1.47866	1.59861	1.40374	3.02226	0.474478	7.49292	3.04741	1.04543	15.5339	1.07391	0.444562	0.181506	3.36022	0.459599	1.94575	2.24794	0.749292	1.28139	1.33379	0.629425	2.9224	0.901658	4.57394	1.1065	0.831729	1.6085	6.26936	2.73009	12.7135	1223.88	12.9881	0.0302245	0.0224199	29.7229	0.0236735	472.98	402.835	201.787	67.4379
156	0.436901	0.120323	2.64801	0.616421	2.37281	14.9869	11.1898	24.9774	1.4587	1.2239	1.47866	1.59861	1.40374	3.02226	0.474478	7.49292	3.04741	1.04543	15.5339	1.07391	0.444562	0.181506	3.36022	0.459599	1.94575	2.24794	0.749292	1.28139	1.33379	0.629425	2.9224	0.901658	4.57394	1.1065	0.831729	1.6085	6.26936	2.73009	12.7135	1223.88	12.9881	0.0302245	0.0224199	29.7229	0.0236735	444.98	402.835	201.787	67.4379
157	0.436901	0.120323	2.64801	0.616421	2.37281	14.9869	11.1898	24.9774	1.4587	1.2239	1.47866	1.59861	1.40374	3.02226	0.474478	7.49292	3.04741	1.04543	15.5339	1.07391	0.444562	0.181506	3.36022	0.459599	1.94575	2.24794	0.749292	1.28139	1.33379	0.629425	2.9224	0.901658	4.57394	1.1065	0.831729	1.6085	6.26936	2.73009	12.7135	1223.88	12.9881	0.0302245	0.0224199	29.7229	0.0236735	444.98	418.835	201.787	67.4379
158	0.436901	0.120323	2.64801	0.616421	2.37281	14.9869	11.1898	24.9774	1.4587	1.2239	1.47866	1.59861	1.40374	3.02226	0.474478	7.49292	3.04741	1.04543	15.5339	1.07391	0.444562	0.181506	3.36022	0.459599	1.94575	2.24794	0.749292	1.28139	1.33379	0.629425	2.9224	0.901658	4.57394	1.1065	0.831729	1.6085	6.26936	2.73009	12.7135	1223.88	12.9881	0.0302245	0.0224199	29.7229	0.0236735	444.98	434.835	201.787	67.4379
159	0.436901	0.120323	2.64801	0.616421	2.37281	14.9869	11.1898	24.9774	1.4587	1.2239	1.47866	1.59861	1.40374	3.02226	0.474478	7.49292	3.04741	1.04543	15.5339	1.07391	0.444562	0.181506	3.36022	0.459599	1.94575	2.24794	0.749292	1.28139	1.33379	0.629425	2.9224	0.901658	4.57394	1.1065	0.831729	1.6085	6.26936	2.73009	12.7135	1223.88	12.9881	0.0302245	0.0224199	29.7229	0.0236735	444.98	442.835	201.787	67.4379
160	0.436901	0.120323	2.64801	0.616421	2.37281	14.9869	11.1898	24.9774	1.4587	1.2239	1.47866	1.59861	1.40374	3.02226	0.474478	7.49292	3.04741	2.4335	5.71908	1.07391	0.444562	0.181506	3.36022	0.459599	1.94575	2.24794	0.749292	1.28139	1.33379	0.629425	2.9224	0.901658	4.57394	1.1065	0.831729	1.6085	6.26936	2.73009	12.7135	1223.88	12.9881	0.0302245	0.0224199	29.7229	0.0236735	484.98	402.835	201.787	67.4379
161	0.436901	0.120323	2.64801	0.616421	2.37281	14.9869	11.1898	24.9774	1.4587	1.2239	1.47866	1.59861	1.40374	3.02226	0.474478	7.49292	3.04741	2.4335	5.71908	1.07391	0.444562	0.181506	3.36022	0.459599	1.94575	2.24794	0.749292	1.28139	1.33379	0.629425	2.9224	0.901658	4.57394	1.1065	0.831729	1.6085	6.26936	2.73009	12.7135	1223.88	12.9881	0.0302245	0.0224199	29.7229	0.0236735	472.98	402.835	201.787	67.4379
162	0.436901	0.120323	2.64801	0.616421	2.37281	14.9869	11.1898	24.9774	1.4587	1.2239	1.47866	1.59861	1.40374	3.02226	0.474478	7.49292	3.04741	2.4335	5.71908	1.07391	0.444562	0.181506	3.36022	0.459599	1.94575	2.24794	0.749292	1.28139	1.33379	0.629425	2.9224	0.901658	4.57394	1.1065	0.831729	1.6085	6.26936	2.73009	12.7135	1223.88	12.9881	0.0302245	0.0224199	29.7229	0.0236735	444.98	402.835	201.787	67.4379
163	0.436901	0.120323	2.64801	0.616421	2.37281	14.9869	11.1898	24.9774	1.4587	1.2239	1.47866	1.59861	1.40374	3.02226	0.474478	7.49292	3.04741	2.4335	5.71908	1.07391	0.444562	0.181506	3.36022	0.459599	1.94575	2.24794	0.749292	1.28139	1.33379	0.629425	2.9224	0.901658	4.57394	1.1065	0.831729	1.6085	6.26936	2.73009	12.7135	1223.88	12.9881	0.0302245	0.0224199	29.7229	0.0236735	444.98	418.835	201.787	67.4379
164	0.436901	0.120323	2.64801	0.616421	2.37281	14.9869	11.1898	24.9774	1.4587	1.2239	1.47866	1.59861	1.40374	3.02226	0.474478	7.49292	3.04741	2.4335	5.71908	1.07391	0.444562	0.181506	3.36022	0.459599	1.94575	2.24794	0.749292	1.28139	1.33379	0.629425	2.9224	0.901658	4.57394	1.1065	0.831729	1.6085	6.26936	2.73009	12.7135	1223.88	12.9881	0.0302245	0.0224199	29.7229	0.0236735	444.98	434.835	201.787	67.4379
165	0.546126	0.120323	2.64801	0.616421	2.37281	14.9869	11.1898	24.9774	1.4587	1.2239	1.47866	1.59861	1.40374	3.02226	0.474478	7.49292	3.04741	2.4335	15.5339	1.07391	0.444562	0.181506	3.36022	0.459599	1.94575	2.24794	0.749292	1.28139	1.33379	0.629425	2.9224	0.901658	4.57394	1.1065	0.831729	1.6085	6.26936	2.73009	12.7135	1223.88	12.9881	0.0302245	0.0124555	29.7229	0.0236735	472.97	402.835	201.787	67.4379
166	0.546126	0.120323	2.64801	0.616421	2.37281	14.9869	11.1898	24.9774	1.4587	1.2239	1.47866	1.59861	1.40374	3.02226	0.474478	7.49292	3.04741	2.4335	15.5339	1.07391	0.444562	0.181506	3.36022	0.459599	1.94575	2.24794	0.749292	1.28139	1.33379	0.629425	2.9224	0.901658	4.57394	1.1065	0.831729	1.6085	6.26936	2.73009	12.7135	1223.88	12.9881	0.0302245	0.0124555	29.7229	0.0236735	444.97	402.835	201.787	67.4379
167	0.546126	0.120323	2.64801	0.616421	2.37281	14.9869	11.1898	24.9774	1.4587	1.2239	1.47866	1.59861	1.40374	3.02226	0.474478	7.49292	3.04741	2.4335	15.5339	1.07391	0.444562	0.181506	3.36022	0.459599	1.94575	2.24794	0.749292	1.28139	1.33379	0.629425	2.9224	0.901658	4.57394	1.1065	0.831729	1.6085	6.26936	2.73009	12.7135	1223.88	12.9881	0.0302245	0.0124555	29.7229	0.0236735	444.97	418.835	201.787	67.4379
168	0.546126	0.120323	2.64801	0.616421	2.37281	14.9869	11.1898	24.9774	1.4587	1.2239	1.47866	1.59861	1.40374	3.02226	0.474478	7.49292	3.04741	2.4335	15.5339	1.07391	0.444562	0.181506	3.36022	0.459599	1.94575	2.24794	0.749292	1.28139	1.33379	0.629425	2.9224	0.901658	4.57394	1.1065	0.831729	1.6085	6.26936	2.73009	12.7135	1223.88	12.9881	0.0302245	0.0124555	29.7229	0.0236735	444.97	430.835	201.787	67.4379
169	0.546126	0.120323	2.64801	0.616421	2.37281	14.9869	11.1898	24.9774	1.4587	1.2239	1.47866	1.59861	1.40374	3.02226	0.474478	7.49292	3.04741	2.4335	15.5339	1.07391	0.444562	0.181506	3.36022	0.459599	1.94575	2.24794	0.749292	1.28139	1.33379	0.629425	2.9224	0.901658	4.57394	1.1065	0.831729	1.6085	6.26936	2.73009	12.7135	1223.88	12.9881	0.0302245	0.0124555	29.7229	0.0236735	444.97	442.835	201.787	67.4379
170	0.546126	0.120323	2.64801	0.616421	2.37281	14.9869	11.1898	24.9774	1.4587	1.2239	1.47866	1.59861	1.40374	3.02226	0.474478	7.49292	3.04741	2.4335	15.5339	1.07391	0.444562	0.181506	3.36022	0.459599	1.94575	2.24794	0.749292	1.28139	1.33379	0.629425	2.9224	0.901658	4.57394	1.1065	0.831729	1.6085	6.26936	2.73009	12.7135	1223.88	12.9881	0.0302245	0.0224199	6.54415	0.0236735	430.623	402.835	201.787	67.4379
171	0.546126	0.120323	2.64801	0.616421	2.37281	14.9869	11.1898	24.9774	1.4587	1.2239	1.47866	1.59861	1.40374	3.02226	0.474478	7.49292	3.04741	2.4335	15.5339	1.07391	0.444562	0.181506	3.36022	0.459599	1.94575	2.24794	0.749292	1.28139	1.33379	0.629425	2.9224	0.901658	4.57394	1.1065	0.831729	1.6085	6.26936	2.73009	12.7135	1223.88	12.9881	0.0302245	0.0224199	6.54415	0.0236735	398.623	402.835	201.787	67.4379
172	0.546126	0.120323	2.64801	0.616421	2.37281	14.9869	11.1898	24.9774	1.4587	1.2239	1.47866	1.59861	1.40374	3.02226	0.474478	7.49292	3.04741	2.4335	15.5339	1.07391	0.444562	0.181506	3.36022	0.459599	1.94575	2.24794	0.749292	1.28139	1.33379	0.629425	2.9224	0.901658	4.57394	1.1065	0.831729	1.6085	6.26936	2.73009	12.7135	1223.88	12.9881	0.0302245	0.0224199	6.54415	0.0236735	398.623	418.835	201.787	67.4379
173	0.546126	0.120323	2.64801	0.616421	2.37281	14.9869	11.1898	24.9774	1.4587	1.2239	1.47866	1.59861	1.40374	3.02226	0.474478	7.49292	3.04741	2.4335	15.5339	1.07391	0.444562	0.181506	3.36022	0.459599	1.94575	2.24794	0.749292	1.28139	1.33379	0.629425	2.9224	0.901658	4.57394	1.1065	0.831729	1.6085	6.26936	2.73009	12.7135	1223.88	12.9881	0.0302245	0.0224199	6.54415	0.0236735	398.623	430.835	201.787	67.4379
174	0.546126	0.120323	2.64801	0.616421	2.37281	14.9869	11.1898	24.9774	1.4587	1.2239	1.47866	1.59861	1.40374	3.02226	0.474478	7.49292	3.04741	2.4335	15.5339	1.07391	0.444562	0.181506	3.36022	0.459599	1.94575	2.24794	0.749292	1.28139	1.33379	0.629425	2.9224	0.901658	4.57394	1.1065	0.831729	1.6085	6.26936	2.73009	12.7135	1223.88	12.9881	0.0302245	0.0224199	6.54415	0.0236735	398.623	442.835	201.787	67.4379
175	0.546126	0.120323	2.64801	0.616421	2.37281	14.9869	11.1898	24.9774	1.4587	1.2239	1.47866	1.59861	1.40374	3.02226	0.474478	7.49292	3.04741	2.4335	15.5339	1.07391	0.444562	0.181506	3.36022	0.459599	1.94575	2.24794	0.749292	1.28139	1.33379	0.629425	2.9224	0.901658	4.57394	1.1065	0.149884	1.6085	6.26936	2.73009	12.7135	1223.88	12.9881	0.0302245	0.0224199	29.7229	0.0236735	468.98	402.835	201.787	67.4379
176	0.546126	0.120323	2.64801	0.616421	2.37281	14.9869	11.1898	24.9774	1.4587	1.2239	1.47866	1.59861	1.40374	3.02226	0.474478	7.49292	3.04741	2.4335	15.5339	1.07391	0.444562	0.181506	3.36022	0.459599	1.94575	2.24794	0.749292	1.28139	1.33379	0.629425	2.9224	0.901658	4.57394	1.1065	0.149884	1.6085	6.26936	2.73009	12.7135	1223.88	12.9881	0.0302245	0.0224199	29.7229	0.0236735	444.98	402.835	201.787	67.4379
177	0.546126	0.120323	2.64801	0.616421	2.37281	14.9869	11.1898	24.9774	1.4587	1.2239	1.47866	1.59861	1.40374	3.02226	0.474478	7.49292	3.04741	2.4335	15.5339	1.07391	0.444562	0.181506	3.36022	0.459599	1.94575	2.24794	0.749292	1.28139	1.33379	0.629425	2.9224	0.901658	4.57394	1.1065	0.149884	1.6085	6.26936	2.73009	12.7135	1223.88	12.9881	0.0302245	0.0224199	29.7229	0.0236735	444.98	418.835	201.787	67.4379
178	0.546126	0.120323	2.64801	0.616421	2.37281	14.9869	11.1898	24.9774	1.4587	1.2239	1.47866	1.59861	1.40374	3.02226	0.474478	7.49292	3.04741	2.4335	15.5339	1.07391	0.444562	0.181506	3.36022	0.459599	1.94575	2.24794	0.749292	1.28139	1.33379	0.629425	2.9224	0.901658	4.57394	1.1065	0.149884	1.6085	6.26936	2.73009	12.7135	1223.88	12.9881	0.0302245	0.0224199	29.7229	0.0236735	444.98	434.835	201.787	67.4379
179	0.546126	0.120323	2.64801	0.616421	2.37281	14.9869	11.1898	24.9774	1.4587	1.2239	1.47866	1.59861	1.40374	3.02226	0.474478	7.49292	3.04741	2.4335	15.5339	1.07391	0.444562	0.181506	3.36022	0.459599	1.94575	2.24794	0.749292	1.28139	1.33379	0.629425	2.9224	0.901658	4.57394	1.1065	0.149884	1.6085	6.26936	2.73009	12.7135	1223.88	12.9881	0.0302245	0.0224199	29.7229	0.0236735	444.98	450.835	201.787	67.4379
180	0.546126	0.120323	2.64801	0.616421	2.37281	14.9869	11.1898	24.9774	1.4587	1.2239	1.47866	1.59861	1.40374	3.02226	0.474478	7.49292	3.04741	2.4335	15.5339	1.07391	0.444562	0.181506	3.36022	0.459599	1.94575	2.24794	0.749292	1.28139	1.33379	0.629425	2.9224	0.901658	4.57394	1.1065	0.831729	0.294683	6.26936	2.73009	12.7135	1223.88	12.9881	0.0302245	0.0224199	29.7229	0.0236735	476.98	402.835	201.787	67.4379
181	0.546126	0.120323	2.64801	0.616421	2.37281	14.9869	11.1898	24.9774	1.4587	1.2239	1.47866	1.59861	1.40374	3.02226	0.474478	7.49292	3.04741	2.4335	15.5339	1.07391	0.444562	0.181506	3.36022	0.459599	1.94575	2.24794	0.749292	1.28139	1.33379	0.629425	2.9224	0.901658	4.57394	1.1065	0.831729	0.294683	6.26936	2.73009	12.7135	1223.88	12.9881	0.0302245	0.0224199	29.7229	0.0236735	460.98	402.835	201.787	67.4379
182	0.546126	0.120323	2.64801	0.616421	2.37281	14.9869	11.1898	24.9774	1.4587	1.2239	1.47866	1.59861	1.40374	3.02226	0.474478	7.49292	3.04741	2.4335	15.5339	1.07391	0.444562	0.181506	3.36022	0.459599	1.94575	2.24794	0.749292	1.28139	1.33379	0.629425	2.9224	0.901658	4.57394	1.1065	0.831729	0.294683	6.26936	2.73009	12.7135	1223.88	12.9881	0.0302245	0.0224199	29.7229	0.0236735	444.98	402.835	201.787	67.4379
183	0.546126	0.120323	2.64801	0.616421	2.37281	14.9869	11.1898	24.9774	1.4587	1.2239	1.47866	1.59861	1.40374	3.02226	0.474478	7.49292	3.04741	2.4335	15.5339	1.07391	0.444562	0.181506	3.36022	0.459599	1.94575	2.24794	0.749292	1.28139	1.33379	0.629425	2.9224	0.901658	4.57394	1.1065	0.831729	0.294683	6.26936	2.73009	12.7135	1223.88	12.9881	0.0302245	0.0224199	29.7229	0.0236735	444.98	418.835	201.787	67.4379
184	0.546126	0.120323	2.64801	0.616421	2.37281	14.9869	11.1898	24.9774	1.4587	1.2239	1.47866	1.59861	1.40374	3.02226	0.474478	7.49292	3.04741	2.4335	15.5339	1.07391	0.444562	0.181506	3.36022	0.459599	1.94575	2.24794	0.749292	1.28139	1.33379	0.629425	2.9224	0.901658	4.57394	1.1065	0.831729	0.294683	6.26936	2.73009	12.7135	1223.88	12.9881	0.0302245	0.0224199	29.7229	0.0236735	444.98	434.835	201.787	67.4379
185	0.546126	0.120323	2.64801	0.616421	2.37281	14.9869	11.1898	24.9774	1.4587	1.2239	1.47866	1.59861	1.40374	3.02226	0.474478	7.49292	3.04741	2.4335	15.5339	1.07391	0.444562	0.181506	3.36022	0.459599	1.94575	2.24794	0.749292	1.28139	1.33379	0.629425	2.9224	0.901658	4.57394	1.1065	0.831729	1.6085	6.26936	2.73009	12.7135	306.238	12.9881	0.0302245	0.0224199	29.7229	0.0236735	468.98	402.835	201.787	67.4379
186	0.546126	0.120323	2.64801	0.616421	2.37281	14.9869	11.1898	24.9774	1.4587	1.2239	1.47866	1.59861	1.40374	3.02226	0.474478	7.49292	3.04741	2.4335	15.5339	1.07391	0.444562	0.181506	3.36022	0.459599	1.94575	2.24794	0.749292	1.28139	1.33379	0.629425	2.9224	0.901658	4.57394	1.1065	0.831729	1.6085	6.26936	2.73009	12.7135	306.238	12.9881	0.0302245	0.0224199	29.7229	0.0236735	444.98	402.835	201.787	67.4379
187	0.546126	0.120323	2.64801	0.616421	2.37281	14.9869	11.1898	24.9774	1.4587	1.2239	1.47866	1.59861	1.40374	3.02226	0.474478	7.49292	3.04741	2.4335	15.5339	1.07391	0.444562	0.181506	3.36022	0.459599	1.94575	2.24794	0.749292	1.28139	1.33379	0.629425	2.9224	0.901658	4.57394	1.1065	0.831729	1.6085	6.26936	2.73009	12.7135	306.238	12.9881	0.0302245	0.0224199	29.7229	0.0236735	444.98	418.835	201.787	67.4379
188	0.546126	0.120323	2.64801	0.616421	2.37281	14.9869	11.1898	24.9774	1.4587	1.2239	1.47866	1.59861	1.40374	3.02226	0.474478	7.49292	3.04741	2.4335	15.5339	1.07391	0.444562	0.181506	3.36022	0.459599	1.94575	2.24794	0.749292	1.28139	1.33379	0.629425	2.9224	0.901658	4.57394	1.1065	0.831729	1.6085	6.26936	2.73009	12.7135	306.238	12.9881	0.0302245	0.0224199	29.7229	0.0236735	444.98	434.835	201.787	67.4379
189	0.546126	0.120323	2.64801	0.616421	2.37281	14.9869	11.1898	24.9774	1.4587	1.2239	1.47866	1.59861	1.40374	3.02226	0.474478	7.49292	3.04741	2.4335	15.5339	1.07391	0.444562	0.181506	3.36022	0.459599	1.94575	2.24794	0.749292	1.28139	1.33379	0.629425	2.9224	0.901658	4.57394	1.1065	0.831729	1.6085	6.26936	2.73009	12.7135	306.238	12.9881	0.0302245	0.0224199	29.7229	0.0236735	444.98	442.835	201.787	67.4379
190	0.546126	0.120323	2.64801	0.616421	2.37281	14.9869	11.1898	24.9774	1.4587	1.2239	1.47866	1.59861	1.40374	3.02226	0.474478	7.49292	3.04741	2.4335	15.5339	1.07391	0.444562	0.181506	3.36022	0.459599	1.94575	2.24794	0.749292	1.28139	1.33379	0.629425	2.9224	0.901658	4.57394	1.1065	0.831729	1.6085	6.26936	2.73009	12.7135	1223.88	12.9881	0.0302245	0.0224199	29.7229	0.0114858	476.956	402.835	201.787	67.4379
191	0.546126	0.120323	2.64801	0.616421	2.37281	14.9869	11.1898	24.9774	1.4587	1.2239	1.47866	1.59861	1.40374	3.02226	0.474478	7.49292	3.04741	2.4335	15.5339	1.07391	0.444562	0.181506	3.36022	0.459599	1.94575	2.24794	0.749292	1.28139	1.33379	0.629425	2.9224	0.901658	4.57394	1.1065	0.831729	1.6085	6.26936	2.73009	12.7135	1223.88	12.9881	0.0302245	0.0224199	29.7229	0.0114858	444.956	402.835	201.787	67.4379
192	0.546126	0.120323	2.64801	0.616421	2.37281	14.9869	11.1898	24.9774	1.4587	1.2239	1.47866	1.59861	1.40374	3.02226	0.474478	7.49292	3.04741	2.4335	15.5339	1.07391	0.444562	0.181506	3.36022	0.459599	1.94575	2.24794	0.749292	1.28139	1.33379	0.629425	2.9224	0.901658	4.57394	1.1065	0.831729	1.6085	6.26936	2.73009	12.7135	1223.88	12.9881	0.0302245	0.0224199	29.7229	0.0114858	444.956	418.835	201.787	67.4379
193	0.546126	0.120323	2.64801	0.616421	2.37281	14.9869	11.1898	24.9774	1.4587	1.2239	1.47866	1.59861	1.40374	3.02226	0.474478	7.49292	3.04741	2.4335	15.5339	1.07391	0.444562	0.181506	3.36022	0.459599	1.94575	2.24794	0.749292	1.28139	1.33379	0.629425	2.9224	0.901658	4.57394	1.1065	0.831729	1.6085	6.26936	2.73009	12.7135	1223.88	12.9881	0.0302245	0.0224199	29.7229	0.0114858	444.956	426.835	201.787	67.4379
194	0.546126	0.120323	2.64801	0.616421	2.37281	14.9869	11.1898	24.9774	1.4587	1.2239	1.47866	1.59861	1.40374	3.02226	0.474478	7.49292	3.04741	2.4335	15.5339	1.07391	0.444562	0.181506	3.36022	0.459599	1.94575	2.24794	0.749292	1.28139	1.33379	0.629425	2.9224	0.901658	4.57394	1.1065	0.831729	1.6085	6.26936	2.73009	12.7135	1223.88	12.9881	0.0302245	0.0224199	29.7229	0.0114858	444.956	442.835	201.787	67.4379
195	0.546126	0.120323	2.64801	0.616421	2.37281	14.9869	11.1898	24.9774	1.4587	1.2239	1.47866	1.59861	1.40374	3.02226	0.474478	7.49292	3.04741	2.4335	15.5339	1.07391	0.444562	0.181506	3.36022	0.459599	1.94575	2.24794	0.749292	1.28139	1.33379	0.629425	2.9224	0.901658	4.57394	1.1065	0.831729	1.6085	6.26936	2.73009	12.7135	1223.88	12.9881	0.0302245	0.0224199	29.7229	0.0236735	484.98	260.021	201.787	67.4379
196	0.546126	0.120323	2.64801	0.616421	2.37281	14.9869	11.1898	24.9774	1.4587	1.2239	1.47866	1.59861	1.40374	3.02226	0.474478	7.49292	3.04741	2.4335	15.5339	1.07391	0.444562	0.181506	3.36022	0.459599	1.94575	2.24794	0.749292	1.28139	1.33379	0.629425	2.9224	0.901658	4.57394	1.1065	0.831729	1.6085	6.26936	2.73009	12.7135	1223.88	12.9881	0.0302245	0.0224199	29.7229	0.0236735	464.98	260.021	201.787	67.4379
197	0.546126	0.120323	2.64801	0.616421	2.37281	14.9869	11.1898	24.9774	1.4587	1.2239	1.47866	1.59861	1.40374	3.02226	0.474478	7.49292	3.04741	2.4335	15.5339	1.07391	0.444562	0.181506	3.36022	0.459599	1.94575	2.24794	0.749292	1.28139	1.33379	0.629425	2.9224	0.901658	4.57394	1.1065	0.831729	1.6085	6.26936	2.73009	12.7135	1223.88	12.9881	0.0302245	0.0224199	29.7229	0.0236735	444.98	260.021	201.787	67.4379
198	0.546126	0.120323	2.64801	0.616421	2.37281	14.9869	11.1898	24.9774	1.4587	1.2239	1.47866	1.59861	1.40374	3.02226	0.474478	7.49292	3.04741	2.4335	15.5339	1.07391	0.444562	0.181506	3.36022	0.459599	1.94575	2.24794	0.749292	1.28139	1.33379	0.629425	2.9224	0.901658	4.57394	1.1065	0.831729	1.6085	6.26936	2.73009	12.7135	1223.88	12.9881	0.0302245	0.0224199	29.7229	0.0236735	444.98	284.021	201.787	67.4379
199	0.546126	0.120323	2.64801	0.616421	2.37281	14.9869	11.1898	24.9774	1.4587	1.2239	1.47866	1.59861	1.40374	3.02226	0.474478	7.49292	3.04741	2.4335	15.5339	1.07391	0.444562	0.181506	3.36022	0.459599	1.94575	2.24794	0.749292	1.28139	1.33379	0.629425	2.9224	0.901658	4.57394	1.1065	0.831729	1.6085	6.26936	2.73009	12.7135	1223.88	12.9881	0.0302245	0.0224199	29.7229	0.0236735	444.98	300.021	201.787	67.4379
200	0.546126	0.120323	2.64801	0.616421	2.37281	14.9869	11.1898	24.9774	1.4587	1.2239	1.47866	1.59861	1.40374	3.02226	0.474478	7.49292	3.04741	2.4335	15.5339	1.07391	0.444562	0.181506	3.36022	0.459599	1.94575	2.24794	0.749292	1.28139	1.33379	0.629425	2.9224	0.901658	4.57394	1.1065	0.831729	1.6085	6.26936	2.73009	12.7135	1223.88	12.9881	0.0302245	0.0224199	29.7229	0.0236735	484.98	266.988	201.787	67.4379
201	0.546126	0.120323	2.64801	0.616421	2.37281	14.9869	11.1898	24.9774	1.4587	1.2239	1.47866	1.59861	1.40374	3.02226	0.474478	7.49292	3.04741	2.4335	15.5339	1.07391	0.444562	0.181506	3.36022	0.459599	1.94575	2.24794	0.749292	1.28139	1.33379	0.629425	2.9224	0.901658	4.57394	1.1065	0.831729	1.6085	6.26936	2.73009	12.7135	1223.88	12.9881	0.0302245	0.0224199	29.7229	0.0236735	464.98	266.988	201.787	67.4379
202	0.546126	0.120323	2.64801	0.616421	2.37281	14.9869	11.1898	24.9774	1.4587	1.2239	1.47866	1.59861	1.40374	3.02226	0.474478	7.49292	3.04741	2.4335	15.5339	1.07391	0.444562	0.181506	3.36022	0.459599	1.94575	2.24794	0.749292	1.28139	1.33379	0.629425	2.9224	0.901658	4.57394	1.1065	0.831729	1.6085	6.26936	2.73009	12.7135	1223.88	12.9881	0.0302245	0.0224199	29.7229	0.0236735	444.98	266.988	201.787	67.4379
203	0.546126	0.120323	2.64801	0.616421	2.37281	14.9869	11.1898	24.9774	1.4587	1.2239	1.47866	1.59861	1.40374	3.02226	0.474478	7.49292	3.04741	2.4335	15.5339	1.07391	0.444562	0.181506	3.36022	0.459599	1.94575	2.24794	0.749292	1.28139	1.33379	0.629425	2.9224	0.901658	4.57394	1.1065	0.831729	1.6085	6.26936	2.73009	12.7135	1223.88	12.9881	0.0302245	0.0224199	29.7229	0.0236735	444.98	290.988	201.787	67.4379
204	0.546126	0.120323	2.64801	0.616421	2.37281	14.9869	11.1898	24.9774	1.4587	1.2239	1.47866	1.59861	1.40374	3.02226	0.474478	7.49292	3.04741	2.4335	15.5339	1.07391	0.444562	0.181506	3.36022	0.459599	1.94575	2.24794	0.749292	1.28139	1.33379	0.629425	2.9224	0.901658	4.57394	1.1065	0.831729	1.6085	6.26936	2.73009	12.7135	1223.88	12.9881	0.0302245	0.0224199	29.7229	0.0236735	444.98	306.988	201.787	67.4379
205	0.546126	0.120323	2.64801	0.616421	2.37281	14.9869	11.1898	24.9774	1.4587	1.2239	1.47866	1.59861	1.40374	3.02226	0.474478	7.49292	3.04741	2.4335	15.5339	1.07391	0.444562	0.181506	3.36022	0.459599	1.94575	2.24794	0.749292	1.28139	1.33379	0.629425	2.9224	0.901658	4.57394	1.1065	0.831729	1.6085	6.26936	2.73009	12.7135	1223.88	12.9881	0.0302245	0.0224199	29.7229	0.0236735	484.98	294.854	201.787	67.4379
206	0.546126	0.120323	2.64801	0.616421	2.37281	14.9869	11.1898	24.9774	1.4587	1.2239	1.47866	1.59861	1.40374	3.02226	0.474478	7.49292	3.04741	2.4335	15.5339	1.07391	0.444562	0.181506	3.36022	0.459599	1.94575	2.24794	0.749292	1.28139	1.33379	0.629425	2.9224	0.901658	4.57394	1.1065	0.831729	1.6085	6.26936	2.73009	12.7135	1223.88	12.9881	0.0302245	0.0224199	29.7229	0.0236735	464.98	294.854	201.787	67.4379
207	0.546126	0.120323	2.64801	0.616421	2.37281	14.9869	11.1898	24.9774	1.4587	1.2239	1.47866	1.59861	1.40374	3.02226	0.474478	7.49292	3.04741	2.4335	15.5339	1.07391	0.444562	0.181506	3.36022	0.459599	1.94575	2.24794	0.749292	1.28139	1.33379	0.629425	2.9224	0.901658	4.57394	1.1065	0.831729	1.6085	6.26936	2.73009	12.7135	1223.88	12.9881	0.0302245	0.0224199	29.7229	0.0236735	444.98	294.854	201.787	67.4379
208	0.546126	0.120323	2.64801	0.616421	2.37281	14.9869	11.1898	24.9774	1.4587	1.2239	1.47866	1.59861	1.40374	3.02226	0.474478	7.49292	3.04741	2.4335	15.5339	1.07391	0.444562	0.181506	3.36022	0.459599	1.94575	2.24794	0.749292	1.28139	1.33379	0.629425	2.9224	0.901658	4.57394	1.1065	0.831729	1.6085	6.26936	2.73009	12.7135	1223.88	12.9881	0.0302245	0.0224199	29.7229	0.0236735	444.98	318.854	201.787	67.4379
209	0.546126	0.120323	2.64801	0.616421	2.37281	14.9869	11.1898	24.9774	1.4587	1.2239	1.47866	1.59861	1.40374	3.02226	0.474478	7.49292	3.04741	2.4335	15.5339	1.07391	0.444562	0.181506	3.36022	0.459599	1.94575	2.24794	0.749292	1.28139	1.33379	0.629425	2.9224	0.901658	4.57394	1.1065	0.831729	1.6085	6.26936	2.73009	12.7135	1223.88	12.9881	0.0302245	0.0224199	29.7229	0.0236735	444.98	334.854	201.787	67.4379
210	0.546126	0.120323	2.64801	0.616421	2.37281	14.9869	11.1898	24.9774	1.4587	1.2239	1.47866	1.59861	1.40374	3.02226	0.474478	7.49292	3.04741	2.4335	15.5339	1.07391	0.444562	0.181506	3.36022	0.459599	1.94575	2.24794	0.749292	1.28139	1.33379	0.629425	2.9224	0.901658	4.57394	1.1065	0.831729	1.6085	6.26936	2.73009	12.7135	1223.88	12.9881	0.0302245	0.0224199	29.7229	0.0236735	484.98	318.076	201.787	67.4379
211	0.546126	0.120323	2.64801	0.616421	2.37281	14.9869	11.1898	24.9774	1.4587	1.2239	1.47866	1.59861	1.40374	3.02226	0.474478	7.49292	3.04741	2.4335	15.5339	1.07391	0.444562	0.181506	3.36022	0.459599	1.94575	2.24794	0.749292	1.28139	1.33379	0.629425	2.9224	0.901658	4.57394	1.1065	0.831729	1.6085	6.26936	2.73009	12.7135	1223.88	12.9881	0.0302245	0.0224199	29.7229	0.0236735	464.98	318.076	201.787	67.4379
212	0.546126	0.120323	2.64801	0.616421	2.37281	14.9869	11.1898	24.9774	1.4587	1.2239	1.47866	1.59861	1.40374	3.02226	0.474478	7.49292	3.04741	2.4335	15.5339	1.07391	0.444562	0.181506	3.36022	0.459599	1.94575	2.24794	0.749292	1.28139	1.33379	0.629425	2.9224	0.901658	4.57394	1.1065	0.831729	1.6085	6.26936	2.73009	12.7135	1223.88	12.9881	0.0302245	0.0224199	29.7229	0.0236735	444.98	318.076	201.787	67.4379
213	0.546126	0.120323	2.64801	0.616421	2.37281	14.9869	11.1898	24.9774	1.4587	1.2239	1.47866	1.59861	1.40374	3.02226	0.474478	7.49292	3.04741	2.4335	15.5339	1.07391	0.444562	0.181506	3.36022	0.459599	1.94575	2.24794	0.749292	1.28139	1.33379	0.629425	2.9224	0.901658	4.57394	1.1065	0.831729	1.6085	6.26936	2.73009	12.7135	1223.88	12.9881	0.0302245	0.0224199	29.7229	0.0236735	444.98	342.076	201.787	67.4379
214	0.546126	0.120323	2.64801	0.616421	2.37281	14.9869	11.1898	24.9774	1.4587	1.2239	1.47866	1.59861	1.40374	3.02226	0.474478	7.49292	3.04741	2.4335	15.5339	1.07391	0.444562	0.181506	3.36022	0.459599	1.94575	2.24794	0.749292	1.28139	1.33379	0.629425	2.9224	0.901658	4.57394	1.1065	0.831729	1.6085	6.26936	2.73009	12.7135	1223.88	12.9881	0.0302245	0.0224199	29.7229	0.0236735	444.98	358.076	201.787	67.4379
215	3.49685	1.49363	2.64801	0.616421	2.37281	14.9869	11.1898	24.9774	1.4587	1.2239	1.47866	1.59861	1.40374	3.02226	0.474478	7.49292	3.04741	2.4335	15.5339	1.07391	0.444562	0.181506	3.36022	0.459599	1.94575	2.24794	0.749292	1.28139	1.33379	0.629425	2.9224	0.901658	4.57394	1.1065	0.831729	1.6085	6.26936	2.73009	12.7135	1223.88	12.9881	0.0302245	0.0224199	29.7229	0.0236735	327.2	402.835	201.787	67.4379
216	3.49685	1.49363	2.64801	0.616421	2.37281	14.9869	11.1898	24.9774	1.4587	1.2239	1.47866	1.59861	1.40374	3.02226	0.474478	7.49292	3.04741	2.4335	15.5339	1.07391	0.444562	0.181506	3.36022	0.459599	1.94575	2.24794	0.749292	1.28139	1.33379	0.629425	2.9224	0.901658	4.57394	1.1065	0.831729	1.6085	6.26936	2.73009	12.7135	1223.88	12.9881	0.0302245	0.0224199	29.7229	0.0236735	295.2	402.835	201.787	67.4379
217	3.49685	1.49363	2.64801	0.616421	2.37281	14.9869	11.1898	24.9774	1.4587	1.2239	1.47866	1.59861	1.40374	3.02226	0.474478	7.49292	3.04741	2.4335	15.5339	1.07391	0.444562	0.181506	3.36022	0.459599	1.94575	2.24794	0.749292	1.28139	1.33379	0.629425	2.9224	0.901658	4.57394	1.1065	0.831729	1.6085	6.26936	2.73009	12.7135	1223.88	12.9881	0.0302245	0.0224199	29.7229	0.0236735	295.2	418.835	201.787	67.4379
218	3.49685	1.49363	2.64801	0.616421	2.37281	14.9869	11.1898	24.9774	1.4587	1.2239	1.47866	1.59861	1.40374	3.02226	0.474478	7.49292	3.04741	2.4335	15.5339	1.07391	0.444562	0.181506	3.36022	0.459599	1.94575	2.24794	0.749292	1.28139	1.33379	0.629425	2.9224	0.901658	4.57394	1.1065	0.831729	1.6085	6.26936	2.73009	12.7135	1223.88	12.9881	0.0302245	0.0224199	29.7229	0.0236735	295.2	434.835	201.787	67.4379
219	3.49685	1.49363	2.64801	0.616421	2.37281	14.9869	11.1898	24.9774	1.4587	1.2239	1.47866	1.59861	1.40374	3.02226	0.474478	7.49292	3.04741	2.4335	15.5339	1.07391	0.444562	0.181506	3.36022	0.459599	1.94575	2.24794	0.749292	1.28139	1.33379	0.629425	2.9224	0.901658	4.57394	1.1065	0.831729	1.6085	6.26936	2.73009	12.7135	1223.88	12.9881	0.0302245	0.0224199	29.7229	0.0236735	295.2	442.835	201.787	67.4379
220	0.126845	0.0138314	0.0133222	0.0140845	0.0186664	0.242265	0.0134093	4.94607	0.0616119	0.00637416	0.101545	0.0337139	0.122462	0.0342168	0.0195461	0.218196	0.0197239	0.0524293	0.093975	0.0336738	0.0227468	0.00575965	0.114208	0.0163121	0.0944429	0.0840767	0.0173179	0.0183	0.0573794	0.0316068	0.0491573	0.0391319	0.151467	0.00696544	0.00190533	0.0129922	0.0642429	0.0270737	0.0238524	0.859141	0.0840022	0.00085732	0.00100259	0.206693	0.000293492	50.6916	22.5234	27.3508	10.7328
221	0.0107314	0.0138314	0.0133222	0.0140845	0.0186664	0.242265	0.0134093	4.94607	0.0616119	0.00637416	0.101545	0.0337139	0.122462	0.0342168	0.0195461	0.218196	0.0197239	0.0524293	0.093975	0.0336738	0.0227468	0.00575965	0.114208	0.0163121	0.0944429	0.0840767	0.0173179	0.0183	0.0573794	0.0316068	0.0491573	0.0391319	0.151467	0.00696544	0.00190533	0.0129922	0.0642429	0.0270737	0.0238524	0.859141	0.0840022	0.00085732	0.00100259	0.206693	0.000293492	50.6916	22.5234	27.3508	10.7328
222	0.682945	0.0138314	0.0133222	0.0140845	0.0186664	0.242265	0.0134093	4.94607	0.0616119	0.00637416	0.101545	0.0337139	0.122462	0.0342168	0.0195461	0.218196	0.0197239	0.0524293	0.093975	0.0336738	0.0227468	0.00575965	0.114208	0.0163121	0.0944429	0.0840767	0.0173179	0.0183	0.0573794	0.0316068	0.0491573	0.0391319	0.151467	0.00696544	0.00190533	0.0129922	0.0642429	0.0270737	0.0238524	0.859141	0.0840022	0.00085732	0.00100259	0.206693	0.000293492	90.6916	22.5234	27.3508	10.7328
223	0.682945	0.0138314	0.0133222	0.0140845	0.0186664	0.242265	0.0134093	4.94607	0.0616119	0.00637416	0.101545	0.0337139	0.122462	0.0342168	0.0195461	0.218196	0.0197239	0.0524293	0.093975	0.0336738	0.0227468	0.00575965	0.114208	0.0163121	0.0944429	0.0840767	0.0173179	0.0183	0.0573794	0.0316068	0.0491573	0.0391319	0.151467	0.00696544	0.00190533	0.0129922	0.0642429	0.0270737	0.0238524	0.859141	0.0840022	0.00085732	0.00100259	0.206693	0.000293492	82.6916	22.5234	27.3508	10.7328
224	0.682945	0.0138314	0.0133222	0.0140845	0.0186664	0.242265	0.0134093	4.94607	0.0616119	0.00637416	0.101545	0.0337139	0.122462	0.0342168	0.0195461	0.218196	0.0197239	0.0524293	0.093975	0.0336738	0.0227468	0.00575965	0.114208	0.0163121	0.0944429	0.0840767	0.0173179	0.0183	0.0573794	0.0316068	0.0491573	0.0391319	0.151467	0.00696544	0.00190533	0.0129922	0.0642429	0.0270737	0.0238524	0.859141	0.0840022	0.00085732	0.00100259	0.206693	0.000293492	58.6916	22.5234	27.3508	10.7328
225	0.682945	0.0138314	0.0133222	0.0140845	0.0186664	0.242265	0.0134093	4.94607	0.0616119	0.00637416	0.101545	0.0337139	0.122462	0.0342168	0.0195461	0.218196	0.0197239	0.0524293	0.093975	0.0336738	0.0227468	0.00575965	0.114208	0.0163121	0.0944429	0.0840767	0.0173179	0.0183	0.0573794	0.0316068	0.0491573	0.0391319	0.151467	0.00696544	0.00190533	0.0129922	0.0642429	0.0270737	0.0238524	0.859141	0.0840022	0.00085732	0.00100259	0.206693	0.000293492	50.6916	28.1234	27.3508	10.7328
226	0.682945	0.0138314	0.0133222	0.0140845	0.0186664	0.242265	0.0134093	4.94607	0.0616119	0.00637416	0.101545	0.0337139	0.122462	0.0342168	0.0195461	0.218196	0.0197239	0.0524293	0.093975	0.0336738	0.0227468	0.00575965	0.114208	0.0163121	0.0944429	0.0840767	0.0173179	0.0183	0.0573794	0.0316068	0.0491573	0.0391319	0.151467	0.00696544	0.00190533	0.0129922	0.0642429	0.0270737	0.0238524	0.859141	0.0840022	0.00085732	0.00100259	0.206693	0.000293492	50.6916	38.5234	27.3508	10.7328
227	0.0107314	0.295395	0.0133222	0.0140845	0.0186664	0.242265	0.0134093	4.94607	0.0616119	0.00637416	0.101545	0.0337139	0.122462	0.0342168	0.0195461	0.218196	0.0197239	0.0524293	0.093975	0.0336738	0.0227468	0.00575965	0.114208	0.0163121	0.0944429	0.0840767	0.0173179	0.0183	0.0573794	0.0316068	0.0491573	0.0391319	0.151467	0.00696544	0.00190533	0.0129922	0.0642429	0.0270737	0.0238524	0.859141	0.0840022	0.00085732	0.00100259	0.206693	0.000293492	98.6916	22.5234	27.3508	10.7328
228	0.0107314	0.295395	0.0133222	0.0140845	0.0186664	0.242265	0.0134093	4.94607	0.0616119	0.00637416	0.101545	0.0337139	0.122462	0.0342168	0.0195461	0.218196	0.0197239	0.0524293	0.093975	0.0336738	0.0227468	0.00575965	0.114208	0.0163121	0.0944429	0.0840767	0.0173179	0.0183	0.0573794	0.0316068	0.0491573	0.0391319	0.151467	0.00696544	0.00190533	0.0129922	0.0642429	0.0270737	0.0238524	0.859141	0.0840022	0.00085732	0.00100259	0.206693	0.000293492	82.6916	22.5234	27.3508	10.7328
229	0.0107314	0.295395	0.0133222	0.0140845	0.0186664	0.242265	0.0134093	4.94607	0.0616119	0.00637416	0.101545	0.0337139	0.122462	0.0342168	0.0195461	0.218196	0.0197239	0.0524293	0.093975	0.0336738	0.0227468	0.00575965	0.114208	0.0163121	0.0944429	0.0840767	0.0173179	0.0183	0.0573794	0.0316068	0.0491573	0.0391319	0.151467	0.00696544	0.00190533	0.0129922	0.0642429	0.0270737	0.0238524	0.859141	0.0840022	0.00085732	0.00100259	0.206693	0.000293492	58.6916	22.5234	27.3508	10.7328
230	0.0107314	0.295395	0.0133222	0.0140845	0.0186664	0.242265	0.0134093	4.94607	0.0616119	0.00637416	0.101545	0.0337139	0.122462	0.0342168	0.0195461	0.218196	0.0197239	0.0524293	0.093975	0.0336738	0.0227468	0.00575965	0.114208	0.0163121	0.0944429	0.0840767	0.0173179	0.0183	0.0573794	0.0316068	0.0491573	0.0391319	0.151467	0.00696544	0.00190533	0.0129922	0.0642429	0.0270737	0.0238524	0.859141	0.0840022	0.00085732	0.00100259	0.206693	0.000293492	50.6916	28.1234	27.3508	10.7328
231	0.0107314	0.295395	0.0133222	0.0140845	0.0186664	0.242265	0.0134093	4.94607	0.0616119	0.00637416	0.101545	0.0337139	0.122462	0.0342168	0.0195461	0.218196	0.0197239	0.0524293	0.093975	0.0336738	0.0227468	0.00575965	0.114208	0.0163121	0.0944429	0.0840767	0.0173179	0.0183	0.0573794	0.0316068	0.0491573	0.0391319	0.151467	0.00696544	0.00190533	0.0129922	0.0642429	0.0270737	0.0238524	0.859141	0.0840022	0.00085732	0.00100259	0.206693	0.000293492	50.6916	38.5234	27.3508	10.7328
232	0.0107314	0.0138314	0.564863	0.0140845	0.0186664	0.242265	0.0134093	4.94607	0.0616119	0.00637416	0.101545	0.0337139	0.122462	0.0342168	0.0195461	0.218196	0.0197239	0.0524293	0.093975	0.0336738	0.0227468	0.00575965	0.114208	0.0163121	0.0944429	0.0840767	0.0173179	0.0183	0.0573794	0.0316068	0.0491573	0.0391319	0.151467	0.00696544	0.00190533	0.0129922	0.0642429	0.0270737	0.0238524	0.859141	0.0840022	0.00085732	0.00100259	0.206693	0.000293492	98.6916	22.5234	27.3508	10.7328
233	0.0107314	0.0138314	0.564863	0.0140845	0.0186664	0.242265	0.0134093	4.94607	0.0616119	0.00637416	0.101545	0.0337139	0.122462	0.0342168	0.0195461	0.218196	0.0197239	0.0524293	0.093975	0.0336738	0.0227468	0.00575965	0.114208	0.0163121	0.0944429	0.0840767	0.0173179	0.0183	0.0573794	0.0316068	0.0491573	0.0391319	0.151467	0.00696544	0.00190533	0.0129922	0.0642429	0.0270737	0.0238524	0.859141	0.0840022	0.00085732	0.00100259	0.206693	0.000293492	82.6916	22.5234	27.3508	10.7328
234	0.0107314	0.0138314	0.564863	0.0140845	0.0186664	0.242265	0.0134093	4.94607	0.0616119	0.00637416	0.101545	0.0337139	0.122462	0.0342168	0.0195461	0.218196	0.0197239	0.0524293	0.093975	0.0336738	0.0227468	0.00575965	0.114208	0.0163121	0.0944429	0.0840767	0.0173179	0.0183	0.0573794	0.0316068	0.0491573	0.0391319	0.151467	0.00696544	0.00190533	0.0129922	0.0642429	0.0270737	0.0238524	0.859141	0.0840022	0.00085732	0.00100259	0.206693	0.000293492	50.6916	22.5234	27.3508	10.7328
235	0.0107314	0.0138314	0.564863	0.0140845	0.0186664	0.242265	0.0134093	4.94607	0.0616119	0.00637416	0.101545	0.0337139	0.122462	0.0342168	0.0195461	0.218196	0.0197239	0.0524293	0.093975	0.0336738	0.0227468	0.00575965	0.114208	0.0163121	0.0944429	0.0840767	0.0173179	0.0183	0.0573794	0.0316068	0.0491573	0.0391319	0.151467	0.00696544	0.00190533	0.0129922	0.0642429	0.0270737	0.0238524	0.859141	0.0840022	0.00085732	0.00100259	0.206693	0.000293492	50.6916	30.5234	27.3508	10.7328
236	0.0107314	0.0138314	0.564863	0.0140845	0.0186664	0.242265	0.0134093	4.94607	0.0616119	0.00637416	0.101545	0.0337139	0.122462	0.0342168	0.0195461	0.218196	0.0197239	0.0524293	0.093975	0.0336738	0.0227468	0.00575965	0.114208	0.0163121	0.0944429	0.0840767	0.0173179	0.0183	0.0573794	0.0316068	0.0491573	0.0391319	0.151467	0.00696544	0.00190533	0.0129922	0.0642429	0.0270737	0.0238524	0.859141	0.0840022	0.00085732	0.00100259	0.206693	0.000293492	50.6916	34.5234	27.3508	10.7328
237	0.0107314	0.0138314	0.0133222	0.0140845	0.0186664	0.242265	0.0134093	4.94607	0.0616119	0.00637416	0.101545	0.0337139	0.122462	0.0342168	0.0195461	0.218196	0.0197239	0.0524293	0.093975	0.204007	0.0227468	0.0120201	0.114208	0.0163121	0.0944429	0.0840767	0.0173179	0.0183	0.0573794	0.0316068	0.0491573	0.0391319	0.151467	0.00696544	0.00190533	0.0129922	0.0642429	0.0270737	0.0238524	0.859141	0.0840022	0.00085732	0.00100259	0.206693	0.000293492	106.692	22.5234	27.3508	10.7328
238	0.0107314	0.0138314	0.0133222	0.0140845	0.0186664	0.242265	0.0134093	4.94607	0.0616119	0.00637416	0.101545	0.0337139	0.122462	0.0342168	0.0195461	0.218196	0.0197239	0.0524293	0.093975	0.204007	0.0227468	0.0120201	0.114208	0.0163121	0.0944429	0.0840767	0.0173179	0.0183	0.0573794	0.0316068	0.0491573	0.0391319	0.151467	0.00696544	0.00190533	0.0129922	0.0642429	0.0270737	0.0238524	0.859141	0.0840022	0.00085732	0.00100259	0.206693	0.000293492	90.6916	22.5234	27.3508	10.7328
239	0.0107314	0.0138314	0.0133222	0.0140845	0.0186664	0.242265	0.0134093	4.94607	0.0616119	0.00637416	0.101545	0.0337139	0.122462	0.0342168	0.0195461	0.218196	0.0197239	0.0524293	0.093975	0.204007	0.0227468	0.0120201	0.114208	0.0163121	0.0944429	0.0840767	0.0173179	0.0183	0.0573794	0.0316068	0.0491573	0.0391319	0.151467	0.00696544	0.00190533	0.0129922	0.0642429	0.0270737	0.0238524	0.859141	0.0840022	0.00085732	0.00100259	0.206693	0.000293492	50.6916	22.5234	27.3508	10.7328
240	0.0107314	0.0138314	0.0133222	0.0140845	0.0186664	0.242265	0.0134093	4.94607	0.0616119	0.00637416	0.101545	0.0337139	0.122462	0.0342168	0.0195461	0.218196	0.0197239	0.0524293	0.093975	0.204007	0.0227468	0.0120201	0.114208	0.0163121	0.0944429	0.0840767	0.0173179	0.0183	0.0573794	0.0316068	0.0491573	0.0391319	0.151467	0.00696544	0.00190533	0.0129922	0.0642429	0.0270737	0.0238524	0.859141	0.0840022	0.00085732	0.00100259	0.206693	0.000293492	50.6916	38.5234	27.3508	10.7328
241	0.0107314	0.0138314	0.0133222	0.0140845	0.0186664	0.242265	0.0134093	4.94607	0.0616119	0.00637416	0.101545	0.0337139	0.122462	0.0342168	0.0195461	0.218196	0.0197239	0.0524293	0.093975	0.204007	0.0227468	0.0120201	0.114208	0.0163121	0.0944429	0.0840767	0.0173179	0.0183	0.0573794	0.0316068	0.0491573	0.0391319	0.151467	0.00696544	0.00190533	0.0129922	0.0642429	0.0270737	0.0238524	0.859141	0.0840022	0.00085732	0.00100259	0.206693	0.000293492	66.6916	22.5234	27.3508	10.7328
242	0.0107314	0.0138314	0.0133222	0.0140845	0.0186664	0.242265	0.0134093	4.94607	0.0616119	0.00637416	0.101545	0.0337139	0.122462	0.0342168	0.0195461	0.218196	0.0197239	0.0524293	0.093975	0.0336738	0.0227468	0.00575965	0.114208	0.0163121	0.0944429	0.0840767	0.0173179	0.0183	0.0573794	0.0316068	0.0491573	0.0391319	0.151467	0.00696544	0.00190533	0.0129922	0.0642429	0.0270737	0.0238524	0.859141	0.0840022	0.00085732	0.00100259	0.206693	0.000293492	50.6916	22.5234	27.3508	10.7328
243	0.0107314	0.0138314	0.0133222	0.0140845	0.0186664	0.242265	0.0134093	4.94607	0.0616119	0.00637416	0.101545	0.0337139	0.122462	0.0342168	0.0195461	0.218196	0.0197239	0.0524293	0.093975	0.0336738	0.0227468	0.00575965	0.114208	0.0163121	0.0944429	0.0840767	0.0173179	0.0183	0.0573794	0.0316068	0.0491573	0.0391319	0.905641	0.00696544	0.00190533	0.0129922	0.0642429	0.0270737	0.0238524	0.859141	0.0840022	0.00085732	0.00100259	0.206693	0.000293492	106.692	22.5234	27.3508	10.7328
244	0.0107314	0.0138314	0.0133222	0.0140845	0.0186664	0.242265	0.0134093	4.94607	0.0616119	0.00637416	0.101545	0.0337139	0.122462	0.0342168	0.0195461	0.218196	0.0197239	0.0524293	0.093975	0.0336738	0.0227468	0.00575965	0.114208	0.0163121	0.0944429	0.0840767	0.0173179	0.0183	0.0573794	0.0316068	0.0491573	0.0391319	0.905641	0.00696544	0.00190533	0.0129922	0.0642429	0.0270737	0.0238524	0.859141	0.0840022	0.00085732	0.00100259	0.206693	0.000293492	90.6916	22.5234	27.3508	10.7328
245	0.0107314	0.0138314	0.0133222	0.0140845	0.0186664	0.242265	0.0134093	4.94607	0.0616119	0.00637416	0.101545	0.0337139	0.122462	0.0342168	0.0195461	0.218196	0.0197239	0.0524293	0.093975	0.0336738	0.0227468	0.00575965	0.114208	0.0163121	0.0944429	0.0840767	0.0173179	0.0183	0.0573794	0.0316068	0.0491573	0.0391319	0.905641	0.00696544	0.00190533	0.0129922	0.0642429	0.0270737	0.0238524	0.859141	0.0840022	0.00085732	0.00100259	0.206693	0.000293492	50.6916	22.5234	27.3508	10.7328
246	0.0107314	0.0138314	0.0133222	0.0140845	0.0186664	0.242265	0.0134093	4.94607	0.0616119	0.00637416	0.101545	0.0337139	0.122462	0.0342168	0.0195461	0.218196	0.0197239	0.0524293	0.093975	0.0336738	0.0227468	0.00575965	0.114208	0.0163121	0.0944429	0.0840767	0.0173179	0.0183	0.0573794	0.0316068	0.0491573	0.0391319	0.905641	0.00696544	0.00190533	0.0129922	0.0642429	0.0270737	0.0238524	0.859141	0.0840022	0.00085732	0.00100259	0.206693	0.000293492	50.6916	38.5234	27.3508	10.7328
247	0.0107314	0.0138314	0.0133222	0.0140845	0.0186664	0.242265	0.0134093	4.94607	0.0616119	0.00637416	0.101545	0.0337139	0.122462	0.0342168	0.0195461	0.218196	0.0197239	0.0524293	0.093975	0.0336738	0.0227468	0.00575965	0.114208	0.0163121	0.0944429	0.0840767	0.0173179	0.0183	0.0573794	0.0316068	0.0491573	0.0391319	0.905641	0.00696544	0.00190533	0.0129922	0.0642429	0.0270737	0.0238524	0.859141	0.0840022	0.00085732	0.00100259	0.206693	0.000293492	66.6916	22.5234	27.3508	10.7328
248	0.0107314	0.0138314	0.0133222	0.0140845	0.0186664	0.242265	0.0134093	4.94607	0.0616119	0.00637416	0.101545	0.0337139	0.122462	0.0342168	0.0195461	0.218196	0.0197239	0.0524293	0.093975	0.0336738	0.0227468	0.00575965	0.114208	0.0163121	0.0944429	0.0840767	0.0173179	0.0183	0.0573794	0.0316068	0.0491573	0.0391319	0.151467	0.00696544	0.00190533	0.0129922	0.0642429	0.0270737	0.0238524	0.859141	0.0840022	0.0207476	0.00100259	0.206693	0.000293492	114.751	22.5234	27.3508	10.7328
249	0.0107314	0.0138314	0.0133222	0.0140845	0.0186664	0.242265	0.0134093	4.94607	0.0616119	0.00637416	0.101545	0.0337139	0.122462	0.0342168	0.0195461	0.218196	0.0197239	0.0524293	0.093975	0.0336738	0.0227468	0.00575965	0.114208	0.0163121	0.0944429	0.0840767	0.0173179	0.0183	0.0573794	0.0316068	0.0491573	0.0391319	0.151467	0.00696544	0.00190533	0.0129922	0.0642429	0.0270737	0.0238524	0.859141	0.0840022	0.0207476	0.00100259	0.206693	0.000293492	90.7513	22.5234	27.3508	10.7328
250	0.0107314	0.0138314	0.0133222	0.0140845	0.0186664	0.242265	0.0134093	4.94607	0.0616119	0.00637416	0.101545	0.0337139	0.122462	0.0342168	0.0195461	0.218196	0.0197239	0.0524293	0.093975	0.0336738	0.0227468	0.00575965	0.114208	0.0163121	0.0944429	0.0840767	0.0173179	0.0183	0.0573794	0.0316068	0.0491573	0.0391319	0.151467	0.00696544	0.00190533	0.0129922	0.0642429	0.0270737	0.0238524	0.859141	0.0840022	0.0207476	0.00100259	0.206693	0.000293492	66.7513	22.5234	27.3508	10.7328
251	0.0107314	0.0138314	0.0133222	0.0140845	0.0186664	0.242265	0.0134093	4.94607	0.0616119	0.00637416	0.101545	0.0337139	0.122462	0.0342168	0.0195461	0.218196	0.0197239	0.0524293	0.093975	0.0336738	0.0227468	0.00575965	0.114208	0.0163121	0.0944429	0.0840767	0.0173179	0.0183	0.0573794	0.0316068	0.0491573	0.0391319	0.151467	0.00696544	0.00190533	0.0129922	0.0642429	0.0270737	0.0238524	0.859141	0.0840022	0.0207476	0.00100259	0.206693	0.000293492	50.7513	22.5234	27.3508	10.7328
252	0.0107314	0.0138314	0.0133222	0.0140845	0.0186664	0.242265	0.0134093	4.94607	0.0616119	0.00637416	0.101545	0.0337139	0.122462	0.0342168	0.0195461	0.218196	0.0197239	0.0524293	0.093975	0.0336738	0.0227468	0.00575965	0.114208	0.0163121	0.0944429	0.0840767	0.0173179	0.0183	0.0573794	0.0316068	0.0491573	0.0391319	0.151467	0.00696544	0.00190533	0.0129922	0.0642429	0.0270737	0.0238524	0.859141	0.0840022	0.0207476	0.00100259	0.206693	0.000293492	50.7513	38.5234	27.3508	10.7328
253	0.0107314	0.0138314	0.0133222	0.0140845	0.0186664	0.242265	0.0134093	4.94607	0.0616119	0.00637416	0.101545	0.0337139	0.122462	0.0342168	0.0195461	0.218196	0.0197239	0.0524293	0.093975	0.0336738	0.0880454	0.0120201	0.114208	0.0163121	0.0944429	0.0840767	0.0173179	0.0183	0.0573794	0.0316068	0.0491573	0.0391319	0.151467	0.00696544	0.00190533	0.0129922	0.0642429	0.0270737	0.0238524	0.859141	0.0840022	0.00085732	0.00100259	0.206693	0.000293492	106.692	22.5234	27.3508	10.7328
254	0.0107314	0.0138314	0.0133222	0.0140845	0.0186664	0.242265	0.0134093	4.94607	0.0616119	0.00637416	0.101545	0.0337139	0.122462	0.0342168	0.0195461	0.218196	0.0197239	0.0524293	0.093975	0.0336738	0.0880454	0.0120201	0.114208	0.0163121	0.0944429	0.0840767	0.0173179	0.0183	0.0573794	0.0316068	0.0491573	0.0391319	0.151467	0.00696544	0.00190533	0.0129922	0.0642429	0.0270737	0.0238524	0.859141	0.0840022	0.00085732	0.00100259	0.206693	0.000293492	90.6916	22.5234	27.3508	10.7328
255	0.0107314	0.0138314	0.0133222	0.0140845	0.0186664	0.242265	0.0134093	4.94607	0.0616119	0.00637416	0.101545	0.0337139	0.122462	0.0342168	0.0195461	0.218196	0.0197239	0.0524293	0.093975	0.0336738	0.0880454	0.0120201	0.114208	0.0163121	0.0944429	0.0840767	0.0173179	0.0183	0.0573794	0.0316068	0.0491573	0.0391319	0.151467	0.00696544	0.00190533	0.0129922	0.0642429	0.0270737	0.0238524	0.859141	0.0840022	0.00085732	0.00100259	0.206693	0.000293492	50.6916	22.5234	27.3508	10.7328
256	0.0107314	0.0138314	0.0133222	0.0140845	0.0186664	0.242265	0.0134093	4.94607	0.0616119	0.00637416	0.101545	0.0337139	0.122462	0.0342168	0.0195461	0.218196	0.0197239	0.0524293	0.093975	0.0336738	0.0880454	0.0120201	0.114208	0.0163121	0.0944429	0.0840767	0.0173179	0.0183	0.0573794	0.0316068	0.0491573	0.0391319	0.151467	0.00696544	0.00190533	0.0129922	0.0642429	0.0270737	0.0238524	0.859141	0.0840022	0.00085732	0.00100259	0.206693	0.000293492	50.6916	38.5234	27.3508	10.7328
257	0.0107314	0.0138314	0.0133222	0.0140845	0.0186664	0.242265	0.0134093	4.94607	0.0616119	0.00637416	0.101545	0.0337139	0.122462	0.0342168	0.0195461	0.218196	0.0197239	0.0524293	0.093975	0.0336738	0.0880454	0.0120201	0.114208	0.0163121	0.0944429	0.0840767	0.0173179	0.0183	0.0573794	0.0316068	0.0491573	0.0391319	0.151467	0.00696544	0.00190533	0.0129922	0.0642429	0.0270737	0.0238524	0.859141	0.0840022	0.00085732	0.00100259	0.206693	0.000293492	66.6916	22.5234	27.3508	10.7328
258	0.0107314	0.0138314	0.0133222	0.0140845	0.0186664	0.242265	0.0134093	4.94607	0.0616119	0.00637416	0.101545	0.0337139	0.122462	0.0342168	0.0195461	0.218196	0.0197239	0.0524293	0.093975	0.0336738	0.0227468	0.0358726	0.114208	0.0163121	0.0944429	0.0840767	0.0173179	0.0183	0.0573794	0.0316068	0.0491573	0.0391319	0.151467	0.00696544	0.00190533	0.0129922	0.0642429	0.0270737	0.0238524	0.859141	0.0840022	0.00085732	0.00100259	0.206693	0.000293492	106.692	22.5234	27.3508	10.7328
259	0.0107314	0.0138314	0.0133222	0.0140845	0.0186664	0.242265	0.0134093	4.94607	0.0616119	0.00637416	0.101545	0.0337139	0.122462	0.0342168	0.0195461	0.218196	0.0197239	0.0524293	0.093975	0.0336738	0.0227468	0.0358726	0.114208	0.0163121	0.0944429	0.0840767	0.0173179	0.0183	0.0573794	0.0316068	0.0491573	0.0391319	0.151467	0.00696544	0.00190533	0.0129922	0.0642429	0.0270737	0.0238524	0.859141	0.0840022	0.00085732	0.00100259	0.206693	0.000293492	90.6916	22.5234	27.3508	10.7328
260	0.0107314	0.0138314	0.0133222	0.0140845	0.0186664	0.242265	0.0134093	4.94607	0.0616119	0.00637416	0.101545	0.0337139	0.122462	0.0342168	0.0195461	0.218196	0.0197239	0.0524293	0.093975	0.0336738	0.0227468	0.0358726	0.114208	0.0163121	0.0944429	0.0840767	0.0173179	0.0183	0.0573794	0.0316068	0.0491573	0.0391319	0.151467	0.00696544	0.00190533	0.0129922	0.0642429	0.0270737	0.0238524	0.859141	0.0840022	0.00085732	0.00100259	0.206693	0.000293492	50.6916	22.5234	27.3508	10.7328
261	0.0107314	0.0138314	0.0133222	0.0140845	0.0186664	0.242265	0.0134093	4.94607	0.0616119	0.00637416	0.101545	0.0337139	0.122462	0.0342168	0.0195461	0.218196	0.0197239	0.0524293	0.093975	0.0336738	0.0227468	0.0358726	0.114208	0.0163121	0.0944429	0.0840767	0.0173179	0.0183	0.0573794	0.0316068	0.0491573	0.0391319	0.151467	0.00696544	0.00190533	0.0129922	0.0642429	0.0270737	0.0238524	0.859141	0.0840022	0.00085732	0.00100259	0.206693	0.000293492	50.6916	38.5234	27.3508	10.7328
262	0.0107314	0.0138314	0.0133222	0.0140845	0.0186664	0.242265	0.0134093	4.94607	0.0616119	0.00637416	0.101545	0.0337139	0.122462	0.0342168	0.0195461	0.218196	0.0197239	0.0524293	0.093975	0.0336738	0.0227468	0.0358726	0.114208	0.0163121	0.0944429	0.0840767	0.0173179	0.0183	0.0573794	0.0316068	0.0491573	0.0391319	0.151467	0.00696544	0.00190533	0.0129922	0.0642429	0.0270737	0.0238524	0.859141	0.0840022	0.00085732	0.00100259	0.206693	0.000293492	66.6916	22.5234	27.3508	10.7328
263	0.0107314	0.0138314	0.0133222	0.128809	0.0186664	0.242265	0.0134093	4.94607	0.0616119	0.00637416	0.101545	0.0337139	0.122462	0.0342168	0.0195461	0.218196	0.0197239	0.0524293	0.093975	0.0336738	0.0227468	0.00575965	0.114208	0.0163121	0.0944429	0.0840767	0.0173179	0.0183	0.0573794	0.0316068	0.0491573	0.0391319	0.151467	0.00696544	0.00190533	0.0129922	0.0642429	0.0270737	0.0238524	0.859141	0.0840022	0.00085732	0.00100259	0.206693	0.000293492	98.6916	22.5234	27.3508	10.7328
264	0.0107314	0.0138314	0.0133222	0.128809	0.0186664	0.242265	0.0134093	4.94607	0.0616119	0.00637416	0.101545	0.0337139	0.122462	0.0342168	0.0195461	0.218196	0.0197239	0.0524293	0.093975	0.0336738	0.0227468	0.00575965	0.114208	0.0163121	0.0944429	0.0840767	0.0173179	0.0183	0.0573794	0.0316068	0.0491573	0.0391319	0.151467	0.00696544	0.00190533	0.0129922	0.0642429	0.0270737	0.0238524	0.859141	0.0840022	0.00085732	0.00100259	0.206693	0.000293492	82.6916	22.5234	27.3508	10.7328
265	0.0107314	0.0138314	0.0133222	0.128809	0.0186664	0.242265	0.0134093	4.94607	0.0616119	0.00637416	0.101545	0.0337139	0.122462	0.0342168	0.0195461	0.218196	0.0197239	0.0524293	0.093975	0.0336738	0.0227468	0.00575965	0.114208	0.0163121	0.0944429	0.0840767	0.0173179	0.0183	0.0573794	0.0316068	0.0491573	0.0391319	0.151467	0.00696544	0.00190533	0.0129922	0.0642429	0.0270737	0.0238524	0.859141	0.0840022	0.00085732	0.00100259	0.206693	0.000293492	66.6916	22.5234	27.3508	10.7328
266	0.0107314	0.0138314	0.0133222	0.128809	0.0186664	0.242265	0.0134093	4.94607	0.0616119	0.00637416	0.101545	0.0337139	0.122462	0.0342168	0.0195461	0.218196	0.0197239	0.0524293	0.093975	0.0336738	0.0227468	0.00575965	0.114208	0.0163121	0.0944429	0.0840767	0.0173179	0.0183	0.0573794	0.0316068	0.0491573	0.0391319	0.151467	0.00696544	0.00190533	0.0129922	0.0642429	0.0270737	0.0238524	0.859141	0.0840022	0.00085732	0.00100259	0.206693	0.000293492	50.6916	22.5234	27.3508	10.7328
267	0.0107314	0.0138314	0.0133222	0.128809	0.0186664	0.242265	0.0134093	4.94607	0.0616119	0.00637416	0.101545	0.0337139	0.122462	0.0342168	0.0195461	0.218196	0.0197239	0.0524293	0.093975	0.0336738	0.0227468	0.00575965	0.114208	0.0163121	0.0944429	0.0840767	0.0173179	0.0183	0.0573794	0.0316068	0.0491573	0.0391319	0.151467	0.00696544	0.00190533	0.0129922	0.0642429	0.0270737	0.0238524	0.859141	0.0840022	0.00085732	0.00100259	0.206693	0.000293492	50.6916	38.5234	27.3508	10.7328
268	0.0107314	0.0138314	0.0133222	0.0140845	0.0186664	0.242265	0.0134093	4.94607	0.0616119	0.00637416	0.101545	0.0337139	0.122462	0.0342168	0.0195461	0.218196	0.0197239	0.0524293	0.093975	0.0336738	0.0227468	0.00575965	0.114208	0.0163121	0.0944429	0.0840767	0.0173179	0.0183	0.0573794	0.0316068	0.0491573	0.0391319	0.151467	0.00696544	0.00190533	0.0129922	0.0642429	0.0270737	0.0238524	0.859141	1.36039	0.00085732	0.00100259	0.206693	0.000293492	109.244	22.5234	27.3508	10.7328
269	0.0107314	0.0138314	0.0133222	0.0140845	0.0186664	0.242265	0.0134093	4.94607	0.0616119	0.00637416	0.101545	0.0337139	0.122462	0.0342168	0.0195461	0.218196	0.0197239	0.0524293	0.093975	0.0336738	0.0227468	0.00575965	0.114208	0.0163121	0.0944429	0.0840767	0.0173179	0.0183	0.0573794	0.0316068	0.0491573	0.0391319	0.151467	0.00696544	0.00190533	0.0129922	0.0642429	0.0270737	0.0238524	0.859141	1.36039	0.00085732	0.00100259	0.206693	0.000293492	93.2444	22.5234	27.3508	10.7328
270	0.0107314	0.0138314	0.0133222	0.0140845	0.0186664	0.242265	0.0134093	4.94607	0.0616119	0.00637416	0.101545	0.0337139	0.122462	0.0342168	0.0195461	0.218196	0.0197239	0.0524293	0.093975	0.0336738	0.0227468	0.00575965	0.114208	0.0163121	0.0944429	0.0840767	0.0173179	0.0183	0.0573794	0.0316068	0.0491573	0.0391319	0.151467	0.00696544	0.00190533	0.0129922	0.0642429	0.0270737	0.0238524	0.859141	1.36039	0.00085732	0.00100259	0.206693	0.000293492	69.2444	22.5234	27.3508	10.7328
271	0.0107314	0.0138314	0.0133222	0.0140845	0.0186664	0.242265	0.0134093	4.94607	0.0616119	0.00637416	0.101545	0.0337139	0.122462	0.0342168	0.0195461	0.218196	0.0197239	0.0524293	0.093975	0.0336738	0.0227468	0.00575965	0.114208	0.0163121	0.0944429	0.0840767	0.0173179	0.0183	0.0573794	0.0316068	0.0491573	0.0391319	0.151467	0.00696544	0.00190533	0.0129922	0.0642429	0.0270737	0.0238524	0.859141	1.36039	0.00085732	0.00100259	0.206693	0.000293492	53.2444	22.5234	27.3508	10.7328
272	0.0107314	0.0138314	0.0133222	0.0140845	0.0186664	0.242265	0.0134093	4.94607	0.0616119	0.00637416	0.101545	0.0337139	0.122462	0.0342168	0.0195461	0.218196	0.0197239	0.0524293	0.093975	0.0336738	0.0227468	0.00575965	0.114208	0.0163121	0.0944429	0.0840767	0.0173179	0.0183	0.0573794	0.0316068	0.0491573	0.0391319	0.151467	0.00696544	0.00190533	0.0129922	0.0642429	0.0270737	0.0238524	0.859141	1.36039	0.00085732	0.00100259	0.206693	0.000293492	53.2444	38.5234	27.3508	10.7328
273	0.0107314	0.0138314	0.0133222	0.0140845	0.468095	0.242265	0.0134093	4.94607	0.0616119	0.00637416	0.101545	0.0337139	0.122462	0.0342168	0.0195461	0.218196	0.0197239	0.0524293	0.093975	0.0336738	0.0227468	0.00575965	0.114208	0.0163121	0.0944429	0.0840767	0.0173179	0.0183	0.0573794	0.0316068	0.0491573	0.0391319	0.151467	0.00696544	0.00190533	0.0129922	0.0642429	0.0270737	0.0238524	0.859141	0.0840022	0.00085732	0.00100259	0.206693	0.000293492	98.6916	22.5234	27.3508	10.7328
274	0.0107314	0.0138314	0.0133222	0.0140845	0.468095	0.242265	0.0134093	4.94607	0.0616119	0.00637416	0.101545	0.0337139	0.122462	0.0342168	0.0195461	0.218196	0.0197239	0.0524293	0.093975	0.0336738	0.0227468	0.00575965	0.114208	0.0163121	0.0944429	0.0840767	0.0173179	0.0183	0.0573794	0.0316068	0.0491573	0.0391319	0.151467	0.00696544	0.00190533	0.0129922	0.0642429	0.0270737	0.0238524	0.859141	0.0840022	0.00085732	0.00100259	0.206693	0.000293492	82.6916	22.5234	27.3508	10.7328
275	0.0107314	0.0138314	0.0133222	0.0140845	0.468095	0.242265	0.0134093	4.94607	0.0616119	0.00637416	0.101545	0.0337139	0.122462	0.0342168	0.0195461	0.218196	0.0197239	0.0524293	0.093975	0.0336738	0.0227468	0.00575965	0.114208	0.0163121	0.0944429	0.0840767	0.0173179	0.0183	0.0573794	0.0316068	0.0491573	0.0391319	0.151467	0.00696544	0.00190533	0.0129922	0.0642429	0.0270737	0.0238524	0.859141	0.0840022	0.00085732	0.00100259	0.206693	0.000293492	58.6916	22.5234	27.3508	10.7328
276	0.0107314	0.0138314	0.0133222	0.0140845	0.468095	0.242265	0.0134093	4.94607	0.0616119	0.00637416	0.101545	0.0337139	0.122462	0.0342168	0.0195461	0.218196	0.0197239	0.0524293	0.093975	0.0336738	0.0227468	0.00575965	0.114208	0.0163121	0.0944429	0.0840767	0.0173179	0.0183	0.0573794	0.0316068	0.0491573	0.0391319	0.151467	0.00696544	0.00190533	0.0129922	0.0642429	0.0270737	0.0238524	0.859141	0.0840022	0.00085732	0.00100259	0.206693	0.000293492	50.6916	22.5234	27.3508	10.7328
277	0.0107314	0.0138314	0.0133222	0.0140845	0.468095	0.242265	0.0134093	4.94607	0.0616119	0.00637416	0.101545	0.0337139	0.122462	0.0342168	0.0195461	0.218196	0.0197239	0.0524293	0.093975	0.0336738	0.0227468	0.00575965	0.114208	0.0163121	0.0944429	0.0840767	0.0173179	0.0183	0.0573794	0.0316068	0.0491573	0.0391319	0.151467	0.00696544	0.00190533	0.0129922	0.0642429	0.0270737	0.0238524	0.859141	0.0840022	0.00085732	0.00100259	0.206693	0.000293492	50.6916	38.5234	27.3508	10.7328
278	0.0107314	0.0138314	0.0133222	0.0140845	0.0186664	2.96634	0.0134093	4.94607	0.0616119	0.00637416	0.101545	0.0337139	0.122462	0.0342168	0.0195461	0.218196	0.0197239	0.0524293	0.093975	0.0336738	0.0227468	0.00575965	0.114208	0.0163121	0.0944429	0.0840767	0.0173179	0.0183	0.0573794	0.0316068	0.0491573	0.0391319	0.151467	0.00696544	0.00190533	0.0129922	0.0642429	0.0270737	0.0238524	0.859141	0.0840022	0.00085732	0.00100259	0.206693	0.000396214	98.6918	22.5234	27.3508	10.7328
279	0.0107314	0.0138314	0.0133222	0.0140845	0.0186664	2.96634	0.0134093	4.94607	0.0616119	0.00637416	0.101545	0.0337139	0.122462	0.0342168	0.0195461	0.218196	0.0197239	0.0524293	0.093975	0.0336738	0.0227468	0.00575965	0.114208	0.0163121	0.0944429	0.0840767	0.0173179	0.0183	0.0573794	0.0316068	0.0491573	0.0391319	0.151467	0.00696544	0.00190533	0.0129922	0.0642429	0.0270737	0.0238524	0.859141	0.0840022	0.00085732	0.00100259	0.206693	0.000396214	82.6918	22.5234	27.3508	10.7328
280	0.0107314	0.0138314	0.0133222	0.0140845	0.0186664	2.96634	0.0134093	4.94607	0.0616119	0.00637416	0.101545	0.0337139	0.122462	0.0342168	0.0195461	0.218196	0.0197239	0.0524293	0.093975	0.0336738	0.0227468	0.00575965	0.114208	0.0163121	0.0944429	0.0840767	0.0173179	0.0183	0.0573794	0.0316068	0.0491573	0.0391319	0.151467	0.00696544	0.00190533	0.0129922	0.0642429	0.0270737	0.0238524	0.859141	0.0840022	0.00085732	0.00100259	0.206693	0.000396214	58.6918	22.5234	27.3508	10.7328
281	0.0107314	0.0138314	0.0133222	0.0140845	0.0186664	2.96634	0.0134093	4.94607	0.0616119	0.00637416	0.101545	0.0337139	0.122462	0.0342168	0.0195461	0.218196	0.0197239	0.0524293	0.093975	0.0336738	0.0227468	0.00575965	0.114208	0.0163121	0.0944429	0.0840767	0.0173179	0.0183	0.0573794	0.0316068	0.0491573	0.0391319	0.151467	0.00696544	0.00190533	0.0129922	0.0642429	0.0270737	0.0238524	0.859141	0.0840022	0.00085732	0.00100259	0.206693	0.000396214	50.6918	22.5234	27.3508	10.7328
282	0.0107314	0.0138314	0.0133222	0.0140845	0.0186664	2.96634	0.0134093	4.94607	0.0616119	0.00637416	0.101545	0.0337139	0.122462	0.0342168	0.0195461	0.218196	0.0197239	0.0524293	0.093975	0.0336738	0.0227468	0.00575965	0.114208	0.0163121	0.0944429	0.0840767	0.0173179	0.0183	0.0573794	0.0316068	0.0491573	0.0391319	0.151467	0.00696544	0.00190533	0.0129922	0.0642429	0.0270737	0.0238524	0.859141	0.0840022	0.00085732	0.00100259	0.206693	0.000396214	50.6918	38.5234	27.3508	10.7328
283	0.0107314	0.0138314	0.0133222	0.0140845	0.0186664	0.242265	0.0134093	4.94607	0.0616119	0.00637416	0.101545	0.0337139	0.122462	0.0342168	0.0195461	0.218196	0.0197239	0.0524293	0.093975	0.0336738	0.0227468	0.00575965	0.114208	0.0163121	0.0944429	0.0840767	0.0173179	0.0183	0.0573794	0.0316068	0.0491573	0.0391319	0.151467	0.00696544	0.00190533	0.0129922	0.0642429	0.0270737	0.0238524	0.859141	0.0840022	0.00085732	0.00100259	0.206693	0.000293492	160.185	76.0164	27.3508	10.7328
284	0.0107314	0.0138314	0.0133222	0.0140845	0.0186664	0.242265	0.0134093	4.94607	0.0616119	0.00637416	0.101545	0.0337139	0.122462	0.0342168	0.0195461	0.218196	0.0197239	0.0524293	0.093975	0.0336738	0.0227468	0.00575965	0.114208	0.0163121	0.0944429	0.0840767	0.0173179	0.0183	0.0573794	0.0316068	0.0491573	0.0391319	0.151467	0.00696544	0.00190533	0.0129922	0.0642429	0.0270737	0.0238524	0.859141	0.0840022	0.00085732	0.00100259	0.206693	0.000293492	144.185	76.0164	27.3508	10.7328
285	0.0107314	0.0138314	0.0133222	0.0140845	0.0186664	0.242265	0.0134093	4.94607	0.0616119	0.00637416	0.101545	0.0337139	0.122462	0.0342168	0.0195461	0.218196	0.0197239	0.0524293	0.093975	0.0336738	0.0227468	0.00575965	0.114208	0.0163121	0.0944429	0.0840767	0.0173179	0.0183	0.0573794	0.0316068	0.0491573	0.0391319	0.151467	0.00696544	0.00190533	0.0129922	0.0642429	0.0270737	0.0238524	0.859141	0.0840022	0.00085732	0.00100259	0.206693	0.000293492	120.185	76.0164	27.3508	10.7328
286	0.0107314	0.0138314	0.0133222	0.0140845	0.0186664	0.242265	0.0134093	4.94607	0.0616119	0.00637416	0.101545	0.0337139	0.122462	0.0342168	0.0195461	0.218196	0.0197239	0.0524293	0.093975	0.0336738	0.0227468	0.00575965	0.114208	0.0163121	0.0944429	0.0840767	0.0173179	0.0183	0.0573794	0.0316068	0.0491573	0.0391319	0.151467	0.00696544	0.00190533	0.0129922	0.0642429	0.0270737	0.0238524	0.859141	0.0840022	0.00085732	0.00100259	0.206693	0.000293492	104.185	76.0164	27.3508	10.7328
287	0.0107314	0.0138314	0.0133222	0.0140845	0.0186664	0.242265	0.0134093	4.94607	0.0616119	0.00637416	0.101545	0.0337139	0.122462	0.0342168	0.0195461	0.218196	0.0197239	0.0524293	0.093975	0.0336738	0.0227468	0.00575965	0.114208	0.0163121	0.0944429	0.0840767	0.0173179	0.0183	0.0573794	0.0316068	0.0491573	0.0391319	0.151467	0.00696544	0.00190533	0.0129922	0.0642429	0.0270737	0.0238524	0.859141	0.0840022	0.00085732	0.00100259	0.206693	0.000293492	104.185	92.0164	27.3508	10.7328
288	0.0107314	0.0138314	0.0133222	0.0140845	0.0186664	0.242265	2.00251	4.94607	0.0616119	0.00637416	0.101545	0.0337139	0.122462	0.0342168	0.0195461	0.218196	0.0197239	0.0524293	0.093975	0.0336738	0.0227468	0.00575965	0.114208	0.0163121	0.0944429	0.0840767	0.0173179	0.0183	0.0573794	0.0316068	0.0491573	0.0391319	0.151467	0.00696544	0.00190533	0.0129922	0.0642429	0.0270737	0.0238524	0.859141	0.0840022	0.00085732	0.00100259	0.206693	0.000396214	98.6918	22.5234	27.3508	10.7328
289	0.0107314	0.0138314	0.0133222	0.0140845	0.0186664	0.242265	2.00251	4.94607	0.0616119	0.00637416	0.101545	0.0337139	0.122462	0.0342168	0.0195461	0.218196	0.0197239	0.0524293	0.093975	0.0336738	0.0227468	0.00575965	0.114208	0.0163121	0.0944429	0.0840767	0.0173179	0.0183	0.0573794	0.0316068	0.0491573	0.0391319	0.151467	0.00696544	0.00190533	0.0129922	0.0642429	0.0270737	0.0238524	0.859141	0.0840022	0.00085732	0.00100259	0.206693	0.000396214	82.6918	22.5234	27.3508	10.7328
290	0.0107314	0.0138314	0.0133222	0.0140845	0.0186664	0.242265	2.00251	4.94607	0.0616119	0.00637416	0.101545	0.0337139	0.122462	0.0342168	0.0195461	0.218196	0.0197239	0.0524293	0.093975	0.0336738	0.0227468	0.00575965	0.114208	0.0163121	0.0944429	0.0840767	0.0173179	0.0183	0.0573794	0.0316068	0.0491573	0.0391319	0.151467	0.00696544	0.00190533	0.0129922	0.0642429	0.0270737	0.0238524	0.859141	0.0840022	0.00085732	0.00100259	0.206693	0.000396214	58.6918	22.5234	27.3508	10.7328
291	0.0107314	0.0138314	0.0133222	0.0140845	0.0186664	0.242265	2.00251	4.94607	0.0616119	0.00637416	0.101545	0.0337139	0.122462	0.0342168	0.0195461	0.218196	0.0197239	0.0524293	0.093975	0.0336738	0.0227468	0.00575965	0.114208	0.0163121	0.0944429	0.0840767	0.0173179	0.0183	0.0573794	0.0316068	0.0491573	0.0391319	0.151467	0.00696544	0.00190533	0.0129922	0.0642429	0.0270737	0.0238524	0.859141	0.0840022	0.00085732	0.00100259	0.206693	0.000396214	50.6918	22.5234	27.3508	10.7328
292	0.0107314	0.0138314	0.0133222	0.0140845	0.0186664	0.242265	2.00251	4.94607	0.0616119	0.00637416	0.101545	0.0337139	0.122462	0.0342168	0.0195461	0.218196	0.0197239	0.0524293	0.093975	0.0336738	0.0227468	0.00575965	0.114208	0.0163121	0.0944429	0.0840767	0.0173179	0.0183	0.0573794	0.0316068	0.0491573	0.0391319	0.151467	0.00696544	0.00190533	0.0129922	0.0642429	0.0270737	0.0238524	0.859141	0.0840022	0.00085732	0.00100259	0.206693	0.000396214	50.6918	38.5234	27.3508	10.7328
293	0.0107314	0.0138314	0.0133222	0.0140845	0.0186664	0.242265	0.0134093	24.5381	0.0616119	0.00637416	0.101545	0.0337139	0.122462	0.0342168	0.0195461	0.218196	0.0197239	0.0524293	0.093975	0.0336738	0.0227468	0.00575965	0.114208	0.0163121	0.0944429	0.0840767	0.0173179	0.0183	0.0573794	0.0316068	0.0491573	0.0391319	0.151467	0.00696544	0.00190533	0.0129922	0.0642429	0.0270737	0.0238524	0.859141	0.0840022	0.00085732	0.00100259	0.206693	0.000293492	98.6916	22.5234	27.3508	10.7328
294	0.0107314	0.0138314	0.0133222	0.0140845	0.0186664	0.242265	0.0134093	24.5381	0.0616119	0.00637416	0.101545	0.0337139	0.122462	0.0342168	0.0195461	0.218196	0.0197239	0.0524293	0.093975	0.0336738	0.0227468	0.00575965	0.114208	0.0163121	0.0944429	0.0840767	0.0173179	0.0183	0.0573794	0.0316068	0.0491573	0.0391319	0.151467	0.00696544	0.00190533	0.0129922	0.0642429	0.0270737	0.0238524	0.859141	0.0840022	0.00085732	0.00100259	0.206693	0.000293492	82.6916	22.5234	27.3508	10.7328
295	0.0107314	0.0138314	0.0133222	0.0140845	0.0186664	0.242265	0.0134093	24.5381	0.0616119	0.00637416	0.101545	0.0337139	0.122462	0.0342168	0.0195461	0.218196	0.0197239	0.0524293	0.093975	0.0336738	0.0227468	0.00575965	0.114208	0.0163121	0.0944429	0.0840767	0.0173179	0.0183	0.0573794	0.0316068	0.0491573	0.0391319	0.151467	0.00696544	0.00190533	0.0129922	0.0642429	0.0270737	0.0238524	0.859141	0.0840022	0.00085732	0.00100259	0.206693	0.000293492	58.6916	22.5234	27.3508	10.7328
296	0.0107314	0.0138314	0.0133222	0.0140845	0.0186664	0.242265	0.0134093	24.5381	0.0616119	0.00637416	0.101545	0.0337139	0.122462	0.0342168	0.0195461	0.218196	0.0197239	0.0524293	0.093975	0.0336738	0.0227468	0.00575965	0.114208	0.0163121	0.0944429	0.0840767	0.0173179	0.0183	0.0573794	0.0316068	0.0491573	0.0391319	0.151467	0.00696544	0.00190533	0.0129922	0.0642429	0.0270737	0.0238524	0.859141	0.0840022	0.00085732	0.00100259	0.206693	0.000293492	50.6916	22.5234	27.3508	10.7328
297	0.0107314	0.0138314	0.0133222	0.0140845	0.0186664	0.242265	0.0134093	24.5381	0.0616119	0.00637416	0.101545	0.0337139	0.122462	0.0342168	0.0195461	0.218196	0.0197239	0.0524293	0.093975	0.0336738	0.0227468	0.00575965	0.114208	0.0163121	0.0944429	0.0840767	0.0173179	0.0183	0.0573794	0.0316068	0.0491573	0.0391319	0.151467	0.00696544	0.00190533	0.0129922	0.0642429	0.0270737	0.0238524	0.859141	0.0840022	0.00085732	0.00100259	0.206693	0.000293492	50.6916	38.5234	27.3508	10.7328
298	0.0107314	0.0138314	0.0133222	0.0140845	0.0186664	0.242265	0.0134093	4.94607	0.0616119	0.00637416	0.101545	0.0337139	0.122462	0.0342168	0.0195461	0.218196	0.0197239	0.0524293	0.093975	0.0336738	0.0227468	0.00575965	0.66503	0.0163121	0.0944429	0.0840767	0.0173179	0.0183	0.0573794	0.0316068	0.0491573	0.0391319	0.151467	0.00696544	0.00190533	0.0129922	0.0642429	0.0270737	0.0238524	0.859141	0.0840022	0.00085732	0.00100259	0.206693	0.000293492	106.692	22.5234	27.3508	10.7328
299	0.0107314	0.0138314	0.0133222	0.0140845	0.0186664	0.242265	0.0134093	4.94607	0.0616119	0.00637416	0.101545	0.0337139	0.122462	0.0342168	0.0195461	0.218196	0.0197239	0.0524293	0.093975	0.0336738	0.0227468	0.00575965	0.66503	0.0163121	0.0944429	0.0840767	0.0173179	0.0183	0.0573794	0.0316068	0.0491573	0.0391319	0.151467	0.00696544	0.00190533	0.0129922	0.0642429	0.0270737	0.0238524	0.859141	0.0840022	0.00085732	0.00100259	0.206693	0.000293492	90.6916	22.5234	27.3508	10.7328
300	0.0107314	0.0138314	0.0133222	0.0140845	0.0186664	0.242265	0.0134093	4.94607	0.0616119	0.00637416	0.101545	0.0337139	0.122462	0.0342168	0.0195461	0.218196	0.0197239	0.0524293	0.093975	0.0336738	0.0227468	0.00575965	0.66503	0.0163121	0.0944429	0.0840767	0.0173179	0.0183	0.0573794	0.0316068	0.0491573	0.0391319	0.151467	0.00696544	0.00190533	0.0129922	0.0642429	0.0270737	0.0238524	0.859141	0.0840022	0.00085732	0.00100259	0.206693	0.000293492	66.6916	22.5234	27.3508	10.7328
301	0.0107314	0.0138314	0.0133222	0.0140845	0.0186664	0.242265	0.0134093	4.94607	0.0616119	0.00637416	0.101545	0.0337139	0.122462	0.0342168	0.0195461	0.218196	0.0197239	0.0524293	0.093975	0.0336738	0.0227468	0.00575965	0.66503	0.0163121	0.0944429	0.0840767	0.0173179	0.0183	0.0573794	0.0316068	0.0491573	0.0391319	0.151467	0.00696544	0.00190533	0.0129922	0.0642429	0.0270737	0.0238524	0.859141	0.0840022	0.00085732	0.00100259	0.206693	0.000293492	50.6916	22.5234	27.3508	10.7328
302	0.0107314	0.0138314	0.0133222	0.0140845	0.0186664	0.242265	0.0134093	4.94607	0.0616119	0.00637416	0.101545	0.0337139	0.122462	0.0342168	0.0195461	0.218196	0.0197239	0.0524293	0.093975	0.0336738	0.0227468	0.00575965	0.66503	0.0163121	0.0944429	0.0840767	0.0173179	0.0183	0.0573794	0.0316068	0.0491573	0.0391319	0.151467	0.00696544	0.00190533	0.0129922	0.0642429	0.0270737	0.0238524	0.859141	0.0840022	0.00085732	0.00100259	0.206693	0.000293492	50.6916	38.5234	27.3508	10.7328
303	0.0107314	0.0138314	0.0133222	0.0140845	0.0186664	0.242265	0.0134093	4.94607	0.2878	0.00637416	0.101545	0.0337139	0.122462	0.0342168	0.0195461	0.218196	0.0197239	0.0524293	0.093975	0.0336738	0.0227468	0.00575965	0.114208	0.0163121	0.0944429	0.0840767	0.0173179	0.0183	0.0573794	0.0316068	0.0491573	0.0391319	0.151467	0.00696544	0.00190533	0.0129922	0.0642429	0.0270737	0.0238524	0.859141	0.0840022	0.00085732	0.00100259	0.206693	0.000293492	106.692	22.5234	27.3508	10.7328
304	0.0107314	0.0138314	0.0133222	0.0140845	0.0186664	0.242265	0.0134093	4.94607	0.2878	0.00637416	0.101545	0.0337139	0.122462	0.0342168	0.0195461	0.218196	0.0197239	0.0524293	0.093975	0.0336738	0.0227468	0.00575965	0.114208	0.0163121	0.0944429	0.0840767	0.0173179	0.0183	0.0573794	0.0316068	0.0491573	0.0391319	0.151467	0.00696544	0.00190533	0.0129922	0.0642429	0.0270737	0.0238524	0.859141	0.0840022	0.00085732	0.00100259	0.206693	0.000293492	82.6916	22.5234	27.3508	10.7328
305	0.0107314	0.0138314	0.0133222	0.0140845	0.0186664	0.242265	0.0134093	4.94607	0.2878	0.00637416	0.101545	0.0337139	0.122462	0.0342168	0.0195461	0.218196	0.0197239	0.0524293	0.093975	0.0336738	0.0227468	0.00575965	0.114208	0.0163121	0.0944429	0.0840767	0.0173179	0.0183	0.0573794	0.0316068	0.0491573	0.0391319	0.151467	0.00696544	0.00190533	0.0129922	0.0642429	0.0270737	0.0238524	0.859141	0.0840022	0.00085732	0.00100259	0.206693	0.000293492	58.6916	22.5234	27.3508	10.7328
306	0.0107314	0.0138314	0.0133222	0.0140845	0.0186664	0.242265	0.0134093	4.94607	0.2878	0.00637416	0.101545	0.0337139	0.122462	0.0342168	0.0195461	0.218196	0.0197239	0.0524293	0.093975	0.0336738	0.0227468	0.00575965	0.114208	0.0163121	0.0944429	0.0840767	0.0173179	0.0183	0.0573794	0.0316068	0.0491573	0.0391319	0.151467	0.00696544	0.00190533	0.0129922	0.0642429	0.0270737	0.0238524	0.859141	0.0840022	0.00085732	0.00100259	0.206693	0.000293492	50.6916	28.1234	27.3508	10.7328
307	0.0107314	0.0138314	0.0133222	0.0140845	0.0186664	0.242265	0.0134093	4.94607	0.2878	0.00637416	0.101545	0.0337139	0.122462	0.0342168	0.0195461	0.218196	0.0197239	0.0524293	0.093975	0.0336738	0.0227468	0.00575965	0.114208	0.0163121	0.0944429	0.0840767	0.0173179	0.0183	0.0573794	0.0316068	0.0491573	0.0391319	0.151467	0.00696544	0.00190533	0.0129922	0.0642429	0.0270737	0.0238524	0.859141	0.0840022	0.00085732	0.00100259	0.206693	0.000293492	50.6916	38.5234	27.3508	10.7328
308	0.0107314	0.0138314	0.0133222	0.0140845	0.0186664	0.242265	0.0134093	4.94607	0.0616119	0.00637416	0.296051	0.0337139	0.122462	0.0342168	0.0195461	0.218196	0.0197239	0.0524293	0.093975	0.0336738	0.0227468	0.00575965	0.114208	0.0163121	0.0944429	0.0840767	0.0173179	0.0183	0.0573794	0.0316068	0.0491573	0.0391319	0.151467	0.00696544	0.00190533	0.0129922	0.0642429	0.0270737	0.0238524	0.859141	0.0840022	0.00085732	0.00100259	0.206693	0.000293492	106.886	22.5234	27.3508	10.7328
309	0.0107314	0.0138314	0.0133222	0.0140845	0.0186664	0.242265	0.0134093	4.94607	0.0616119	0.00637416	0.296051	0.0337139	0.122462	0.0342168	0.0195461	0.218196	0.0197239	0.0524293	0.093975	0.0336738	0.0227468	0.00575965	0.114208	0.0163121	0.0944429	0.0840767	0.0173179	0.0183	0.0573794	0.0316068	0.0491573	0.0391319	0.151467	0.00696544	0.00190533	0.0129922	0.0642429	0.0270737	0.0238524	0.859141	0.0840022	0.00085732	0.00100259	0.206693	0.000293492	90.8861	22.5234	27.3508	10.7328
310	0.0107314	0.0138314	0.0133222	0.0140845	0.0186664	0.242265	0.0134093	4.94607	0.0616119	0.00637416	0.296051	0.0337139	0.122462	0.0342168	0.0195461	0.218196	0.0197239	0.0524293	0.093975	0.0336738	0.0227468	0.00575965	0.114208	0.0163121	0.0944429	0.0840767	0.0173179	0.0183	0.0573794	0.0316068	0.0491573	0.0391319	0.151467	0.00696544	0.00190533	0.0129922	0.0642429	0.0270737	0.0238524	0.859141	0.0840022	0.00085732	0.00100259	0.206693	0.000293492	58.8861	22.5234	27.3508	10.7328
311	0.0107314	0.0138314	0.0133222	0.0140845	0.0186664	0.242265	0.0134093	4.94607	0.0616119	0.00637416	0.296051	0.0337139	0.122462	0.0342168	0.0195461	0.218196	0.0197239	0.0524293	0.093975	0.0336738	0.0227468	0.00575965	0.114208	0.0163121	0.0944429	0.0840767	0.0173179	0.0183	0.0573794	0.0316068	0.0491573	0.0391319	0.151467	0.00696544	0.00190533	0.0129922	0.0642429	0.0270737	0.0238524	0.859141	0.0840022	0.00085732	0.00100259	0.206693	0.000293492	50.8861	22.5234	27.3508	10.7328
312	0.0107314	0.0138314	0.0133222	0.0140845	0.0186664	0.242265	0.0134093	4.94607	0.0616119	0.00637416	0.296051	0.0337139	0.122462	0.0342168	0.0195461	0.218196	0.0197239	0.0524293	0.093975	0.0336738	0.0227468	0.00575965	0.114208	0.0163121	0.0944429	0.0840767	0.0173179	0.0183	0.0573794	0.0316068	0.0491573	0.0391319	0.151467	0.00696544	0.00190533	0.0129922	0.0642429	0.0270737	0.0238524	0.859141	0.0840022	0.00085732	0.00100259	0.206693	0.000293492	50.8861	38.5234	27.3508	10.7328
313	0.0107314	0.0138314	0.0133222	0.0140845	0.0186664	0.242265	0.0134093	4.94607	0.0616119	0.240306	0.101545	0.0337139	0.122462	0.0342168	0.0195461	0.218196	0.0197239	0.0524293	0.093975	0.0336738	0.0227468	0.00575965	0.114208	0.0163121	0.0944429	0.0840767	0.0173179	0.0183	0.0573794	0.0316068	0.0491573	0.0391319	0.151467	0.00696544	0.00190533	0.0129922	0.0642429	0.0270737	0.0238524	0.859141	0.0840022	0.00085732	0.00100259	0.206693	0.000293492	106.692	22.5234	27.3508	10.7328
314	0.0107314	0.0138314	0.0133222	0.0140845	0.0186664	0.242265	0.0134093	4.94607	0.0616119	0.240306	0.101545	0.0337139	0.122462	0.0342168	0.0195461	0.218196	0.0197239	0.0524293	0.093975	0.0336738	0.0227468	0.00575965	0.114208	0.0163121	0.0944429	0.0840767	0.0173179	0.0183	0.0573794	0.0316068	0.0491573	0.0391319	0.151467	0.00696544	0.00190533	0.0129922	0.0642429	0.0270737	0.0238524	0.859141	0.0840022	0.00085732	0.00100259	0.206693	0.000293492	90.6916	22.5234	27.3508	10.7328
315	0.0107314	0.0138314	0.0133222	0.0140845	0.0186664	0.242265	0.0134093	4.94607	0.0616119	0.240306	0.101545	0.0337139	0.122462	0.0342168	0.0195461	0.218196	0.0197239	0.0524293	0.093975	0.0336738	0.0227468	0.00575965	0.114208	0.0163121	0.0944429	0.0840767	0.0173179	0.0183	0.0573794	0.0316068	0.0491573	0.0391319	0.151467	0.00696544	0.00190533	0.0129922	0.0642429	0.0270737	0.0238524	0.859141	0.0840022	0.00085732	0.00100259	0.206693	0.000293492	58.6916	22.5234	27.3508	10.7328
316	0.0107314	0.0138314	0.0133222	0.0140845	0.0186664	0.242265	0.0134093	4.94607	0.0616119	0.240306	0.101545	0.0337139	0.122462	0.0342168	0.0195461	0.218196	0.0197239	0.0524293	0.093975	0.0336738	0.0227468	0.00575965	0.114208	0.0163121	0.0944429	0.0840767	0.0173179	0.0183	0.0573794	0.0316068	0.0491573	0.0391319	0.151467	0.00696544	0.00190533	0.0129922	0.0642429	0.0270737	0.0238524	0.859141	0.0840022	0.00085732	0.00100259	0.206693	0.000293492	50.6916	22.5234	27.3508	10.7328
317	0.0107314	0.0138314	0.0133222	0.0140845	0.0186664	0.242265	0.0134093	4.94607	0.0616119	0.240306	0.101545	0.0337139	0.122462	0.0342168	0.0195461	0.218196	0.0197239	0.0524293	0.093975	0.0336738	0.0227468	0.00575965	0.114208	0.0163121	0.0944429	0.0840767	0.0173179	0.0183	0.0573794	0.0316068	0.0491573	0.0391319	0.151467	0.00696544	0.00190533	0.0129922	0.0642429	0.0270737	0.0238524	0.859141	0.0840022	0.00085732	0.00100259	0.206693	0.000293492	50.6916	38.5234	27.3508	10.7328
318	0.0107314	0.0138314	0.0133222	0.0140845	0.0186664	0.242265	0.0134093	4.94607	0.0616119	0.00637416	0.101545	0.317339	0.122462	0.0342168	0.0195461	0.218196	0.0197239	0.0524293	0.093975	0.0336738	0.0227468	0.00575965	0.114208	0.0163121	0.0944429	0.0840767	0.0173179	0.0183	0.0573794	0.0316068	0.0491573	0.0391319	0.151467	0.00696544	0.00190533	0.0129922	0.0642429	0.0270737	0.0238524	0.859141	0.0840022	0.00085732	0.00100259	0.206693	0.000293492	106.692	22.5234	27.3508	10.7328
319	0.0107314	0.0138314	0.0133222	0.0140845	0.0186664	0.242265	0.0134093	4.94607	0.0616119	0.00637416	0.101545	0.317339	0.122462	0.0342168	0.0195461	0.218196	0.0197239	0.0524293	0.093975	0.0336738	0.0227468	0.00575965	0.114208	0.0163121	0.0944429	0.0840767	0.0173179	0.0183	0.0573794	0.0316068	0.0491573	0.0391319	0.151467	0.00696544	0.00190533	0.0129922	0.0642429	0.0270737	0.0238524	0.859141	0.0840022	0.00085732	0.00100259	0.206693	0.000293492	90.6916	22.5234	27.3508	10.7328
320	0.0107314	0.0138314	0.0133222	0.0140845	0.0186664	0.242265	0.0134093	4.94607	0.0616119	0.00637416	0.101545	0.317339	0.122462	0.0342168	0.0195461	0.218196	0.0197239	0.0524293	0.093975	0.0336738	0.0227468	0.00575965	0.114208	0.0163121	0.0944429	0.0840767	0.0173179	0.0183	0.0573794	0.0316068	0.0491573	0.0391319	0.151467	0.00696544	0.00190533	0.0129922	0.0642429	0.0270737	0.0238524	0.859141	0.0840022	0.00085732	0.00100259	0.206693	0.000293492	58.6916	22.5234	27.3508	10.7328
321	0.0107314	0.0138314	0.0133222	0.0140845	0.0186664	0.242265	0.0134093	4.94607	0.0616119	0.00637416	0.101545	0.317339	0.122462	0.0342168	0.0195461	0.218196	0.0197239	0.0524293	0.093975	0.0336738	0.0227468	0.00575965	0.114208	0.0163121	0.0944429	0.0840767	0.0173179	0.0183	0.0573794	0.0316068	0.0491573	0.0391319	0.151467	0.00696544	0.00190533	0.0129922	0.0642429	0.0270737	0.0238524	0.859141	0.0840022	0.00085732	0.00100259	0.206693	0.000293492	50.6916	22.5234	27.3508	10.7328
322	0.0107314	0.0138314	0.0133222	0.0140845	0.0186664	0.242265	0.0134093	4.94607	0.0616119	0.00637416	0.101545	0.317339	0.122462	0.0342168	0.0195461	0.218196	0.0197239	0.0524293	0.093975	0.0336738	0.0227468	0.00575965	0.114208	0.0163121	0.0944429	0.0840767	0.0173179	0.0183	0.0573794	0.0316068	0.0491573	0.0391319	0.151467	0.00696544	0.00190533	0.0129922	0.0642429	0.0270737	0.0238524	0.859141	0.0840022	0.00085732	0.00100259	0.206693	0.000293492	50.6916	38.5234	27.3508	10.7328
323	0.0107314	0.0138314	0.0133222	0.0140845	0.0186664	0.242265	0.0134093	4.94607	0.0616119	0.00637416	0.101545	0.0337139	0.277669	0.0342168	0.0195461	0.218196	0.0197239	0.0524293	0.093975	0.0336738	0.0227468	0.00575965	0.114208	0.0163121	0.0944429	0.0840767	0.0173179	0.0183	0.0573794	0.0316068	0.0491573	0.0391319	0.151467	0.00696544	0.00190533	0.0129922	0.0642429	0.0270737	0.0238524	0.859141	0.0840022	0.00085732	0.00100259	0.206693	0.000293492	106.692	22.5234	27.3508	10.7328
324	0.0107314	0.0138314	0.0133222	0.0140845	0.0186664	0.242265	0.0134093	4.94607	0.0616119	0.00637416	0.101545	0.0337139	0.277669	0.0342168	0.0195461	0.218196	0.0197239	0.0524293	0.093975	0.0336738	0.0227468	0.00575965	0.114208	0.0163121	0.0944429	0.0840767	0.0173179	0.0183	0.0573794	0.0316068	0.0491573	0.0391319	0.151467	0.00696544	0.00190533	0.0129922	0.0642429	0.0270737	0.0238524	0.859141	0.0840022	0.00085732	0.00100259	0.206693	0.000293492	90.6916	22.5234	27.3508	10.7328
325	0.0107314	0.0138314	0.0133222	0.0140845	0.0186664	0.242265	0.0134093	4.94607	0.0616119	0.00637416	0.101545	0.0337139	0.277669	0.0342168	0.0195461	0.218196	0.0197239	0.0524293	0.093975	0.0336738	0.0227468	0.00575965	0.114208	0.0163121	0.0944429	0.0840767	0.0173179	0.0183	0.0573794	0.0316068	0.0491573	0.0391319	0.151467	0.00696544	0.00190533	0.0129922	0.0642429	0.0270737	0.0238524	0.859141	0.0840022	0.00085732	0.00100259	0.206693	0.000293492	50.6916	22.5234	27.3508	10.7328
326	0.0107314	0.0138314	0.0133222	0.0140845	0.0186664	0.242265	0.0134093	4.94607	0.0616119	0.00637416	0.101545	0.0337139	0.277669	0.0342168	0.0195461	0.218196	0.0197239	0.0524293	0.093975	0.0336738	0.0227468	0.00575965	0.114208	0.0163121	0.0944429	0.0840767	0.0173179	0.0183	0.0573794	0.0316068	0.0491573	0.0391319	0.151467	0.00696544	0.00190533	0.0129922	0.0642429	0.0270737	0.0238524	0.859141	0.0840022	0.00085732	0.00100259	0.206693	0.000293492	50.6916	38.5234	27.3508	10.7328
327	0.0107314	0.0138314	0.0133222	0.0140845	0.0186664	0.242265	0.0134093	4.94607	0.0616119	0.00637416	0.101545	0.0337139	0.277669	0.0342168	0.0195461	0.218196	0.0197239	0.0524293	0.093975	0.0336738	0.0227468	0.00575965	0.114208	0.0163121	0.0944429	0.0840767	0.0173179	0.0183	0.0573794	0.0316068	0.0491573	0.0391319	0.151467	0.00696544	0.00190533	0.0129922	0.0642429	0.0270737	0.0238524	0.859141	0.0840022	0.00085732	0.00100259	0.206693	0.000293492	66.6916	22.5234	27.3508	10.7328
328	0.0107314	0.0138314	0.0133222	0.0140845	0.0186664	0.242265	0.0134093	4.94607	0.0616119	0.00637416	0.101545	0.0337139	0.122462	0.599609	0.0195461	0.218196	0.0197239	0.0524293	0.093975	0.0336738	0.0227468	0.00575965	0.114208	0.0163121	0.0944429	0.0840767	0.0173179	0.0183	0.0573794	0.0316068	0.0491573	0.0391319	0.151467	0.00696544	0.00190533	0.0129922	0.0642429	0.0270737	0.0238524	0.859141	0.0840022	0.00085732	0.00100259	0.206693	0.000293492	106.692	22.5234	27.3508	10.7328
329	0.0107314	0.0138314	0.0133222	0.0140845	0.0186664	0.242265	0.0134093	4.94607	0.0616119	0.00637416	0.101545	0.0337139	0.122462	0.599609	0.0195461	0.218196	0.0197239	0.0524293	0.093975	0.0336738	0.0227468	0.00575965	0.114208	0.0163121	0.0944429	0.0840767	0.0173179	0.0183	0.0573794	0.0316068	0.0491573	0.0391319	0.151467	0.00696544	0.00190533	0.0129922	0.0642429	0.0270737	0.0238524	0.859141	0.0840022	0.00085732	0.00100259	0.206693	0.000293492	90.6916	22.5234	27.3508	10.7328
330	0.0107314	0.0138314	0.0133222	0.0140845	0.0186664	0.242265	0.0134093	4.94607	0.0616119	0.00637416	0.101545	0.0337139	0.122462	0.599609	0.0195461	0.218196	0.0197239	0.0524293	0.093975	0.0336738	0.0227468	0.00575965	0.114208	0.0163121	0.0944429	0.0840767	0.0173179	0.0183	0.0573794	0.0316068	0.0491573	0.0391319	0.151467	0.00696544	0.00190533	0.0129922	0.0642429	0.0270737	0.0238524	0.859141	0.0840022	0.00085732	0.00100259	0.206693	0.000293492	50.6916	22.5234	27.3508	10.7328
331	0.0107314	0.0138314	0.0133222	0.0140845	0.0186664	0.242265	0.0134093	4.94607	0.0616119	0.00637416	0.101545	0.0337139	0.122462	0.599609	0.0195461	0.218196	0.0197239	0.0524293	0.093975	0.0336738	0.0227468	0.00575965	0.114208	0.0163121	0.0944429	0.0840767	0.0173179	0.0183	0.0573794	0.0316068	0.0491573	0.0391319	0.151467	0.00696544	0.00190533	0.0129922	0.0642429	0.0270737	0.0238524	0.859141	0.0840022	0.00085732	0.00100259	0.206693	0.000293492	50.6916	38.5234	27.3508	10.7328
332	0.0107314	0.0138314	0.0133222	0.0140845	0.0186664	0.242265	0.0134093	4.94607	0.0616119	0.00637416	0.101545	0.0337139	0.122462	0.599609	0.0195461	0.218196	0.0197239	0.0524293	0.093975	0.0336738	0.0227468	0.00575965	0.114208	0.0163121	0.0944429	0.0840767	0.0173179	0.0183	0.0573794	0.0316068	0.0491573	0.0391319	0.151467	0.00696544	0.00190533	0.0129922	0.0642429	0.0270737	0.0238524	0.859141	0.0840022	0.00085732	0.00100259	0.206693	0.000293492	66.6916	22.5234	27.3508	10.7328
333	0.0107314	0.0138314	0.0133222	0.0140845	0.0186664	0.242265	0.0134093	4.94607	0.0616119	0.00637416	0.101545	0.0337139	0.122462	0.0342168	0.0195461	0.218196	0.0197239	0.0524293	0.093975	0.0336738	0.0227468	0.00575965	0.114208	0.0163121	0.385214	0.0840767	0.0173179	0.0183	0.0573794	0.0316068	0.0491573	0.0391319	0.151467	0.00696544	0.00190533	0.0129922	0.0642429	0.0270737	0.0238524	0.859141	0.0840022	0.00085732	0.00100259	0.206693	0.000293492	106.692	22.5234	27.3508	10.7328
334	0.0107314	0.0138314	0.0133222	0.0140845	0.0186664	0.242265	0.0134093	4.94607	0.0616119	0.00637416	0.101545	0.0337139	0.122462	0.0342168	0.0195461	0.218196	0.0197239	0.0524293	0.093975	0.0336738	0.0227468	0.00575965	0.114208	0.0163121	0.385214	0.0840767	0.0173179	0.0183	0.0573794	0.0316068	0.0491573	0.0391319	0.151467	0.00696544	0.00190533	0.0129922	0.0642429	0.0270737	0.0238524	0.859141	0.0840022	0.00085732	0.00100259	0.206693	0.000293492	90.6916	22.5234	27.3508	10.7328
335	0.0107314	0.0138314	0.0133222	0.0140845	0.0186664	0.242265	0.0134093	4.94607	0.0616119	0.00637416	0.101545	0.0337139	0.122462	0.0342168	0.0195461	0.218196	0.0197239	0.0524293	0.093975	0.0336738	0.0227468	0.00575965	0.114208	0.0163121	0.385214	0.0840767	0.0173179	0.0183	0.0573794	0.0316068	0.0491573	0.0391319	0.151467	0.00696544	0.00190533	0.0129922	0.0642429	0.0270737	0.0238524	0.859141	0.0840022	0.00085732	0.00100259	0.206693	0.000293492	50.6916	22.5234	27.3508	10.7328
336	0.0107314	0.0138314	0.0133222	0.0140845	0.0186664	0.242265	0.0134093	4.94607	0.0616119	0.00637416	0.101545	0.0337139	0.122462	0.0342168	0.0195461	0.218196	0.0197239	0.0524293	0.093975	0.0336738	0.0227468	0.00575965	0.114208	0.0163121	0.385214	0.0840767	0.0173179	0.0183	0.0573794	0.0316068	0.0491573	0.0391319	0.151467	0.00696544	0.00190533	0.0129922	0.0642429	0.0270737	0.0238524	0.859141	0.0840022	0.00085732	0.00100259	0.206693	0.000293492	50.6916	38.5234	27.3508	10.7328
337	0.0107314	0.0138314	0.0133222	0.0140845	0.0186664	0.242265	0.0134093	4.94607	0.0616119	0.00637416	0.101545	0.0337139	0.122462	0.0342168	0.0195461	0.218196	0.0197239	0.0524293	0.093975	0.0336738	0.0227468	0.00575965	0.114208	0.0163121	0.385214	0.0840767	0.0173179	0.0183	0.0573794	0.0316068	0.0491573	0.0391319	0.151467	0.00696544	0.00190533	0.0129922	0.0642429	0.0270737	0.0238524	0.859141	0.0840022	0.00085732	0.00100259	0.206693	0.000293492	66.6916	22.5234	27.3508	10.7328
338	0.0107314	0.0138314	0.0133222	0.0140845	0.0186664	0.242265	0.0134093	4.94607	0.0616119	0.00637416	0.101545	0.0337139	0.122462	0.0342168	0.0195461	0.218196	0.0197239	0.0524293	0.093975	0.0336738	0.0227468	0.00575965	0.114208	0.0909485	0.0944429	0.0840767	0.0173179	0.0183	0.0573794	0.0316068	0.0491573	0.0391319	0.151467	0.00696544	0.00190533	0.0129922	0.0642429	0.0270737	0.0238524	0.859141	0.0840022	0.00085732	0.00100259	0.206693	0.000293492	106.692	22.5234	27.3508	10.7328
339	0.0107314	0.0138314	0.0133222	0.0140845	0.0186664	0.242265	0.0134093	4.94607	0.0616119	0.00637416	0.101545	0.0337139	0.122462	0.0342168	0.0195461	0.218196	0.0197239	0.0524293	0.093975	0.0336738	0.0227468	0.00575965	0.114208	0.0909485	0.0944429	0.0840767	0.0173179	0.0183	0.0573794	0.0316068	0.0491573	0.0391319	0.151467	0.00696544	0.00190533	0.0129922	0.0642429	0.0270737	0.0238524	0.859141	0.0840022	0.00085732	0.00100259	0.206693	0.000293492	90.6916	22.5234	27.3508	10.7328
340	0.0107314	0.0138314	0.0133222	0.0140845	0.0186664	0.242265	0.0134093	4.94607	0.0616119	0.00637416	0.101545	0.0337139	0.122462	0.0342168	0.0195461	0.218196	0.0197239	0.0524293	0.093975	0.0336738	0.0227468	0.00575965	0.114208	0.0909485	0.0944429	0.0840767	0.0173179	0.0183	0.0573794	0.0316068	0.0491573	0.0391319	0.151467	0.00696544	0.00190533	0.0129922	0.0642429	0.0270737	0.0238524	0.859141	0.0840022	0.00085732	0.00100259	0.206693	0.000293492	50.6916	22.5234	27.3508	10.7328
341	0.0107314	0.0138314	0.0133222	0.0140845	0.0186664	0.242265	0.0134093	4.94607	0.0616119	0.00637416	0.101545	0.0337139	0.122462	0.0342168	0.0195461	0.218196	0.0197239	0.0524293	0.093975	0.0336738	0.0227468	0.00575965	0.114208	0.0909485	0.0944429	0.0840767	0.0173179	0.0183	0.0573794	0.0316068	0.0491573	0.0391319	0.151467	0.00696544	0.00190533	0.0129922	0.0642429	0.0270737	0.0238524	0.859141	0.0840022	0.00085732	0.00100259	0.206693	0.000293492	50.6916	38.5234	27.3508	10.7328
342	0.0107314	0.0138314	0.0133222	0.0140845	0.0186664	0.242265	0.0134093	4.94607	0.0616119	0.00637416	0.101545	0.0337139	0.122462	0.0342168	0.0195461	0.218196	0.0197239	0.0524293	0.093975	0.0336738	0.0227468	0.00575965	0.114208	0.0909485	0.0944429	0.0840767	0.0173179	0.0183	0.0573794	0.0316068	0.0491573	0.0391319	0.151467	0.00696544	0.00190533	0.0129922	0.0642429	0.0270737	0.0238524	0.859141	0.0840022	0.00085732	0.00100259	0.206693	0.000293492	66.6916	22.5234	27.3508	10.7328
343	0.0107314	0.0138314	0.0133222	0.0140845	0.0186664	0.242265	0.0134093	4.94607	0.0616119	0.00637416	0.101545	0.0337139	0.122462	0.0342168	0.092844	0.218196	0.0197239	0.0524293	0.093975	0.0336738	0.0227468	0.00575965	0.114208	0.0163121	0.0944429	0.0840767	0.0173179	0.0183	0.0573794	0.0316068	0.0491573	0.0391319	0.151467	0.00696544	0.00190533	0.0129922	0.0642429	0.0270737	0.0238524	0.859141	0.0840022	0.00085732	0.00100259	0.206693	0.000293492	106.692	22.5234	27.3508	10.7328
344	0.0107314	0.0138314	0.0133222	0.0140845	0.0186664	0.242265	0.0134093	4.94607	0.0616119	0.00637416	0.101545	0.0337139	0.122462	0.0342168	0.092844	0.218196	0.0197239	0.0524293	0.093975	0.0336738	0.0227468	0.00575965	0.114208	0.0163121	0.0944429	0.0840767	0.0173179	0.0183	0.0573794	0.0316068	0.0491573	0.0391319	0.151467	0.00696544	0.00190533	0.0129922	0.0642429	0.0270737	0.0238524	0.859141	0.0840022	0.00085732	0.00100259	0.206693	0.000293492	90.6916	22.5234	27.3508	10.7328
345	0.0107314	0.0138314	0.0133222	0.0140845	0.0186664	0.242265	0.0134093	4.94607	0.0616119	0.00637416	0.101545	0.0337139	0.122462	0.0342168	0.092844	0.218196	0.0197239	0.0524293	0.093975	0.0336738	0.0227468	0.00575965	0.114208	0.0163121	0.0944429	0.0840767	0.0173179	0.0183	0.0573794	0.0316068	0.0491573	0.0391319	0.151467	0.00696544	0.00190533	0.0129922	0.0642429	0.0270737	0.0238524	0.859141	0.0840022	0.00085732	0.00100259	0.206693	0.000293492	66.6916	22.5234	27.3508	10.7328
346	0.0107314	0.0138314	0.0133222	0.0140845	0.0186664	0.242265	0.0134093	4.94607	0.0616119	0.00637416	0.101545	0.0337139	0.122462	0.0342168	0.092844	0.218196	0.0197239	0.0524293	0.093975	0.0336738	0.0227468	0.00575965	0.114208	0.0163121	0.0944429	0.0840767	0.0173179	0.0183	0.0573794	0.0316068	0.0491573	0.0391319	0.151467	0.00696544	0.00190533	0.0129922	0.0642429	0.0270737	0.0238524	0.859141	0.0840022	0.00085732	0.00100259	0.206693	0.000293492	50.6916	22.5234	27.3508	10.7328
347	0.0107314	0.0138314	0.0133222	0.0140845	0.0186664	0.242265	0.0134093	4.94607	0.0616119	0.00637416	0.101545	0.0337139	0.122462	0.0342168	0.092844	0.218196	0.0197239	0.0524293	0.093975	0.0336738	0.0227468	0.00575965	0.114208	0.0163121	0.0944429	0.0840767	0.0173179	0.0183	0.0573794	0.0316068	0.0491573	0.0391319	0.151467	0.00696544	0.00190533	0.0129922	0.0642429	0.0270737	0.0238524	0.859141	0.0840022	0.00085732	0.00100259	0.206693	0.000293492	50.6916	38.5234	27.3508	10.7328
348	0.0107314	0.0138314	0.0133222	0.0140845	0.0186664	0.242265	0.0134093	4.94607	0.0616119	0.00637416	0.101545	0.0337139	0.122462	0.0342168	0.0195461	1.48821	0.0197239	0.0524293	0.093975	0.0336738	0.0227468	0.00575965	0.114208	0.0163121	0.0944429	0.0840767	0.0173179	0.0183	0.0573794	0.0316068	0.0491573	0.0391319	0.151467	0.00696544	0.00190533	0.0129922	0.0642429	0.0270737	0.0238524	0.859141	0.0840022	0.00085732	0.00100259	0.206693	0.000293492	106.692	22.5234	27.3508	10.7328
349	0.0107314	0.0138314	0.0133222	0.0140845	0.0186664	0.242265	0.0134093	4.94607	0.0616119	0.00637416	0.101545	0.0337139	0.122462	0.0342168	0.0195461	1.48821	0.0197239	0.0524293	0.093975	0.0336738	0.0227468	0.00575965	0.114208	0.0163121	0.0944429	0.0840767	0.0173179	0.0183	0.0573794	0.0316068	0.0491573	0.0391319	0.151467	0.00696544	0.00190533	0.0129922	0.0642429	0.0270737	0.0238524	0.859141	0.0840022	0.00085732	0.00100259	0.206693	0.000293492	90.6916	22.5234	27.3508	10.7328
350	0.0107314	0.0138314	0.0133222	0.0140845	0.0186664	0.242265	0.0134093	4.94607	0.0616119	0.00637416	0.101545	0.0337139	0.122462	0.0342168	0.0195461	1.48821	0.0197239	0.0524293	0.093975	0.0336738	0.0227468	0.00575965	0.114208	0.0163121	0.0944429	0.0840767	0.0173179	0.0183	0.0573794	0.0316068	0.0491573	0.0391319	0.151467	0.00696544	0.00190533	0.0129922	0.0642429	0.0270737	0.0238524	0.859141	0.0840022	0.00085732	0.00100259	0.206693	0.000293492	50.6916	22.5234	27.3508	10.7328
351	0.0107314	0.0138314	0.0133222	0.0140845	0.0186664	0.242265	0.0134093	4.94607	0.0616119	0.00637416	0.101545	0.0337139	0.122462	0.0342168	0.0195461	1.48821	0.0197239	0.0524293	0.093975	0.0336738	0.0227468	0.00575965	0.114208	0.0163121	0.0944429	0.0840767	0.0173179	0.0183	0.0573794	0.0316068	0.0491573	0.0391319	0.151467	0.00696544	0.00190533	0.0129922	0.0642429	0.0270737	0.0238524	0.859141	0.0840022	0.00085732	0.00100259	0.206693	0.000293492	50.6916	38.5234	27.3508	10.7328
352	0.0107314	0.0138314	0.0133222	0.0140845	0.0186664	0.242265	0.0134093	4.94607	0.0616119	0.00637416	0.101545	0.0337139	0.122462	0.0342168	0.0195461	1.48821	0.0197239	0.0524293	0.093975	0.0336738	0.0227468	0.00575965	0.114208	0.0163121	0.0944429	0.0840767	0.0173179	0.0183	0.0573794	0.0316068	0.0491573	0.0391319	0.151467	0.00696544	0.00190533	0.0129922	0.0642429	0.0270737	0.0238524	0.859141	0.0840022	0.00085732	0.00100259	0.206693	0.000293492	66.6916	22.5234	27.3508	10.7328
353	0.0107314	0.0138314	0.0133222	0.0140845	0.0186664	0.242265	0.0134093	4.94607	0.0616119	0.00637416	0.101545	0.0337139	0.122462	0.0342168	0.0195461	1.48821	0.0197239	0.0524293	0.093975	0.0336738	0.0227468	0.00575965	0.114208	0.0163121	0.0944429	0.0840767	0.0173179	0.0183	0.0573794	0.0316068	0.0491573	0.0391319	0.151467	0.00696544	0.00190533	0.0129922	0.0642429	0.0270737	0.0238524	0.859141	0.0840022	0.00085732	0.00100259	0.206693	0.000293492	66.6916	22.5234	27.3508	10.7328
354	0.0107314	0.0138314	0.0133222	0.0140845	0.0186664	0.242265	0.0134093	4.94607	0.0616119	0.00637416	0.101545	0.0337139	0.122462	0.0342168	0.0195461	0.218196	0.650888	0.0524293	0.093975	0.0336738	0.0227468	0.00575965	0.114208	0.0163121	0.0944429	0.0840767	0.0173179	0.0183	0.0573794	0.0316068	0.0491573	0.0391319	0.151467	0.00696544	0.00190533	0.0129922	0.0642429	0.0270737	0.0238524	0.859141	0.0840022	0.00085732	0.00100259	0.206693	0.000293492	90.6916	22.5234	27.3508	10.7328
355	0.0107314	0.0138314	0.0133222	0.0140845	0.0186664	0.242265	0.0134093	4.94607	0.0616119	0.00637416	0.101545	0.0337139	0.122462	0.0342168	0.0195461	0.218196	0.650888	0.0524293	0.093975	0.0336738	0.0227468	0.00575965	0.114208	0.0163121	0.0944429	0.0840767	0.0173179	0.0183	0.0573794	0.0316068	0.0491573	0.0391319	0.151467	0.00696544	0.00190533	0.0129922	0.0642429	0.0270737	0.0238524	0.859141	0.0840022	0.00085732	0.00100259	0.206693	0.000293492	66.6916	22.5234	27.3508	10.7328
356	0.0107314	0.0138314	0.0133222	0.0140845	0.0186664	0.242265	0.0134093	4.94607	0.0616119	0.00637416	0.101545	0.0337139	0.122462	0.0342168	0.0195461	0.218196	0.650888	0.0524293	0.093975	0.0336738	0.0227468	0.00575965	0.114208	0.0163121	0.0944429	0.0840767	0.0173179	0.0183	0.0573794	0.0316068	0.0491573	0.0391319	0.151467	0.00696544	0.00190533	0.0129922	0.0642429	0.0270737	0.0238524	0.859141	0.0840022	0.00085732	0.00100259	0.206693	0.000293492	50.6916	22.5234	27.3508	10.7328
357	0.0107314	0.0138314	0.0133222	0.0140845	0.0186664	0.242265	0.0134093	4.94607	0.0616119	0.00637416	0.101545	0.0337139	0.122462	0.0342168	0.0195461	0.218196	0.650888	0.0524293	0.093975	0.0336738	0.0227468	0.00575965	0.114208	0.0163121	0.0944429	0.0840767	0.0173179	0.0183	0.0573794	0.0316068	0.0491573	0.0391319	0.151467	0.00696544	0.00190533	0.0129922	0.0642429	0.0270737	0.0238524	0.859141	0.0840022	0.00085732	0.00100259	0.206693	0.000293492	50.6916	38.5234	27.3508	10.7328
358	0.0107314	0.0138314	0.0133222	0.0140845	0.0186664	0.242265	0.0134093	4.94607	0.0616119	0.00637416	0.101545	0.0337139	0.122462	0.0342168	0.0195461	0.218196	0.0197239	0.481257	0.093975	0.0336738	0.0227468	0.00575965	0.114208	0.0163121	0.0944429	0.0840767	0.0173179	0.0183	0.0573794	0.0316068	0.0491573	0.0391319	0.151467	0.00696544	0.00190533	0.0129922	0.0642429	0.0270737	0.0238524	0.859141	0.0840022	0.00085732	0.00100259	0.206693	0.000293492	106.692	22.5234	27.3508	10.7328
359	0.0107314	0.0138314	0.0133222	0.0140845	0.0186664	0.242265	0.0134093	4.94607	0.0616119	0.00637416	0.101545	0.0337139	0.122462	0.0342168	0.0195461	0.218196	0.0197239	0.481257	0.093975	0.0336738	0.0227468	0.00575965	0.114208	0.0163121	0.0944429	0.0840767	0.0173179	0.0183	0.0573794	0.0316068	0.0491573	0.0391319	0.151467	0.00696544	0.00190533	0.0129922	0.0642429	0.0270737	0.0238524	0.859141	0.0840022	0.00085732	0.00100259	0.206693	0.000293492	90.6916	22.5234	27.3508	10.7328
360	0.0107314	0.0138314	0.0133222	0.0140845	0.0186664	0.242265	0.0134093	4.94607	0.0616119	0.00637416	0.101545	0.0337139	0.122462	0.0342168	0.0195461	0.218196	0.0197239	0.481257	0.093975	0.0336738	0.0227468	0.00575965	0.114208	0.0163121	0.0944429	0.0840767	0.0173179	0.0183	0.0573794	0.0316068	0.0491573	0.0391319	0.151467	0.00696544	0.00190533	0.0129922	0.0642429	0.0270737	0.0238524	0.859141	0.0840022	0.00085732	0.00100259	0.206693	0.000293492	50.6916	22.5234	27.3508	10.7328
361	0.0107314	0.0138314	0.0133222	0.0140845	0.0186664	0.242265	0.0134093	4.94607	0.0616119	0.00637416	0.101545	0.0337139	0.122462	0.0342168	0.0195461	0.218196	0.0197239	0.481257	0.093975	0.0336738	0.0227468	0.00575965	0.114208	0.0163121	0.0944429	0.0840767	0.0173179	0.0183	0.0573794	0.0316068	0.0491573	0.0391319	0.151467	0.00696544	0.00190533	0.0129922	0.0642429	0.0270737	0.0238524	0.859141	0.0840022	0.00085732	0.00100259	0.206693	0.000293492	50.6916	38.5234	27.3508	10.7328
362	0.0107314	0.0138314	0.0133222	0.0140845	0.0186664	0.242265	0.0134093	4.94607	0.0616119	0.00637416	0.101545	0.0337139	0.122462	0.0342168	0.0195461	0.218196	0.0197239	0.481257	0.093975	0.0336738	0.0227468	0.00575965	0.114208	0.0163121	0.0944429	0.0840767	0.0173179	0.0183	0.0573794	0.0316068	0.0491573	0.0391319	0.151467	0.00696544	0.00190533	0.0129922	0.0642429	0.0270737	0.0238524	0.859141	0.0840022	0.00085732	0.00100259	0.206693	0.000293492	66.6916	22.5234	27.3508	10.7328
363	0.0107314	0.0138314	0.0133222	0.0140845	0.0186664	0.242265	0.0134093	4.94607	0.0616119	0.00637416	0.101545	0.0337139	0.122462	0.0342168	0.0195461	0.218196	0.0197239	0.0524293	3.07644	0.0336738	0.0227468	0.00575965	0.114208	0.0163121	0.0944429	0.0840767	0.0173179	0.0183	0.0573794	0.0316068	0.0491573	0.0391319	0.151467	0.00696544	0.00190533	0.0129922	0.0642429	0.0270737	0.0238524	0.859141	0.0840022	0.00085732	0.00100259	0.206693	0.000293492	106.692	22.5234	27.3508	10.7328
364	0.0107314	0.0138314	0.0133222	0.0140845	0.0186664	0.242265	0.0134093	4.94607	0.0616119	0.00637416	0.101545	0.0337139	0.122462	0.0342168	0.0195461	0.218196	0.0197239	0.0524293	3.07644	0.0336738	0.0227468	0.00575965	0.114208	0.0163121	0.0944429	0.0840767	0.0173179	0.0183	0.0573794	0.0316068	0.0491573	0.0391319	0.151467	0.00696544	0.00190533	0.0129922	0.0642429	0.0270737	0.0238524	0.859141	0.0840022	0.00085732	0.00100259	0.206693	0.000293492	90.6916	22.5234	27.3508	10.7328
365	0.0107314	0.0138314	0.0133222	0.0140845	0.0186664	0.242265	0.0134093	4.94607	0.0616119	0.00637416	0.101545	0.0337139	0.122462	0.0342168	0.0195461	0.218196	0.0197239	0.0524293	3.07644	0.0336738	0.0227468	0.00575965	0.114208	0.0163121	0.0944429	0.0840767	0.0173179	0.0183	0.0573794	0.0316068	0.0491573	0.0391319	0.151467	0.00696544	0.00190533	0.0129922	0.0642429	0.0270737	0.0238524	0.859141	0.0840022	0.00085732	0.00100259	0.206693	0.000293492	66.6916	22.5234	27.3508	10.7328
366	0.0107314	0.0138314	0.0133222	0.0140845	0.0186664	0.242265	0.0134093	4.94607	0.0616119	0.00637416	0.101545	0.0337139	0.122462	0.0342168	0.0195461	0.218196	0.0197239	0.0524293	3.07644	0.0336738	0.0227468	0.00575965	0.114208	0.0163121	0.0944429	0.0840767	0.0173179	0.0183	0.0573794	0.0316068	0.0491573	0.0391319	0.151467	0.00696544	0.00190533	0.0129922	0.0642429	0.0270737	0.0238524	0.859141	0.0840022	0.00085732	0.00100259	0.206693	0.000293492	50.6916	22.5234	27.3508	10.7328
367	0.0107314	0.0138314	0.0133222	0.0140845	0.0186664	0.242265	0.0134093	4.94607	0.0616119	0.00637416	0.101545	0.0337139	0.122462	0.0342168	0.0195461	0.218196	0.0197239	0.0524293	3.07644	0.0336738	0.0227468	0.00575965	0.114208	0.0163121	0.0944429	0.0840767	0.0173179	0.0183	0.0573794	0.0316068	0.0491573	0.0391319	0.151467	0.00696544	0.00190533	0.0129922	0.0642429	0.0270737	0.0238524	0.859141	0.0840022	0.00085732	0.00100259	0.206693	0.000293492	50.6916	38.5234	27.3508	10.7328
368	0.0107314	0.0138314	0.0133222	0.0140845	0.0186664	0.242265	0.0134093	4.94607	0.0616119	0.00637416	0.101545	0.0337139	0.122462	0.0342168	0.0195461	0.218196	0.0197239	0.0524293	0.093975	0.0336738	0.0227468	0.00575965	0.114208	0.0163121	0.183924	0.44507	0.0173179	0.0183	0.0573794	0.0316068	0.0491573	0.0391319	0.151467	0.00696544	0.00190533	0.0129922	0.0642429	0.0270737	0.0238524	0.859141	0.0840022	0.00085732	0.00100259	0.206693	0.000293492	107.053	22.5234	27.3508	10.7328
369	0.0107314	0.0138314	0.0133222	0.0140845	0.0186664	0.242265	0.0134093	4.94607	0.0616119	0.00637416	0.101545	0.0337139	0.122462	0.0342168	0.0195461	0.218196	0.0197239	0.0524293	0.093975	0.0336738	0.0227468	0.00575965	0.114208	0.0163121	0.183924	0.44507	0.0173179	0.0183	0.0573794	0.0316068	0.0491573	0.0391319	0.151467	0.00696544	0.00190533	0.0129922	0.0642429	0.0270737	0.0238524	0.859141	0.0840022	0.00085732	0.00100259	0.206693	0.000293492	91.0526	22.5234	27.3508	10.7328
370	0.0107314	0.0138314	0.0133222	0.0140845	0.0186664	0.242265	0.0134093	4.94607	0.0616119	0.00637416	0.101545	0.0337139	0.122462	0.0342168	0.0195461	0.218196	0.0197239	0.0524293	0.093975	0.0336738	0.0227468	0.00575965	0.114208	0.0163121	0.183924	0.44507	0.0173179	0.0183	0.0573794	0.0316068	0.0491573	0.0391319	0.151467	0.00696544	0.00190533	0.0129922	0.0642429	0.0270737	0.0238524	0.859141	0.0840022	0.00085732	0.00100259	0.206693	0.000293492	67.0526	22.5234	27.3508	10.7328
371	0.0107314	0.0138314	0.0133222	0.0140845	0.0186664	0.242265	0.0134093	4.94607	0.0616119	0.00637416	0.101545	0.0337139	0.122462	0.0342168	0.0195461	0.218196	0.0197239	0.0524293	0.093975	0.0336738	0.0227468	0.00575965	0.114208	0.0163121	0.183924	0.44507	0.0173179	0.0183	0.0573794	0.0316068	0.0491573	0.0391319	0.151467	0.00696544	0.00190533	0.0129922	0.0642429	0.0270737	0.0238524	0.859141	0.0840022	0.00085732	0.00100259	0.206693	0.000293492	51.0526	22.5234	27.3508	10.7328
372	0.0107314	0.0138314	0.0133222	0.0140845	0.0186664	0.242265	0.0134093	4.94607	0.0616119	0.00637416	0.101545	0.0337139	0.122462	0.0342168	0.0195461	0.218196	0.0197239	0.0524293	0.093975	0.0336738	0.0227468	0.00575965	0.114208	0.0163121	0.183924	0.44507	0.0173179	0.0183	0.0573794	0.0316068	0.0491573	0.0391319	0.151467	0.00696544	0.00190533	0.0129922	0.0642429	0.0270737	0.0238524	0.859141	0.0840022	0.00085732	0.00100259	0.206693	0.000293492	51.0526	38.5234	27.3508	10.7328
373	0.0107314	0.0138314	0.0133222	0.0140845	0.0186664	0.242265	0.0134093	4.94607	0.0616119	0.00637416	0.101545	0.0337139	0.122462	0.0342168	0.0195461	0.218196	0.0197239	0.0524293	0.093975	0.0336738	0.0227468	0.00575965	0.114208	0.0163121	0.0944429	0.0840767	0.0173179	0.0183	0.0573794	0.0316068	0.0491573	0.0391319	0.151467	0.00696544	0.00190533	0.0129922	0.0642429	0.0270737	0.0238524	0.859141	0.0840022	0.00085732	0.00100259	0.206693	0.000293492	470.905	22.5234	399.564	10.7328
374	0.0107314	0.0138314	0.0133222	0.0140845	0.0186664	0.242265	0.0134093	4.94607	0.0616119	0.00637416	0.101545	0.0337139	0.122462	0.0342168	0.0195461	0.218196	0.0197239	0.0524293	0.093975	0.0336738	0.0227468	0.00575965	0.114208	0.0163121	0.0944429	0.0840767	0.0173179	0.0183	0.0573794	0.0316068	0.0491573	0.0391319	0.151467	0.00696544	0.00190533	0.0129922	0.0642429	0.0270737	0.0238524	0.859141	0.0840022	0.00085732	0.00100259	0.206693	0.000293492	446.905	22.5234	399.564	10.7328
375	0.0107314	0.0138314	0.0133222	0.0140845	0.0186664	0.242265	0.0134093	4.94607	0.0616119	0.00637416	0.101545	0.0337139	0.122462	0.0342168	0.0195461	0.218196	0.0197239	0.0524293	0.093975	0.0336738	0.0227468	0.00575965	0.114208	0.0163121	0.0944429	0.0840767	0.0173179	0.0183	0.0573794	0.0316068	0.0491573	0.0391319	0.151467	0.00696544	0.00190533	0.0129922	0.0642429	0.0270737	0.0238524	0.859141	0.0840022	0.00085732	0.00100259	0.206693	0.000293492	422.905	22.5234	399.564	10.7328
376	0.0107314	0.0138314	0.0133222	0.0140845	0.0186664	0.242265	0.0134093	4.94607	0.0616119	0.00637416	0.101545	0.0337139	0.122462	0.0342168	0.0195461	0.218196	0.0197239	0.0524293	0.093975	0.0336738	0.0227468	0.00575965	0.114208	0.0163121	0.0944429	0.0840767	0.0173179	0.0183	0.0573794	0.0316068	0.0491573	0.0391319	0.151467	0.00696544	0.00190533	0.0129922	0.0642429	0.0270737	0.0238524	0.859141	0.0840022	0.00085732	0.00100259	0.206693	0.000293492	422.905	30.5234	399.564	10.7328
377	0.0107314	0.0138314	0.0133222	0.0140845	0.0186664	0.242265	0.0134093	4.94607	0.0616119	0.00637416	0.101545	0.0337139	0.122462	0.0342168	0.0195461	0.218196	0.0197239	0.0524293	0.093975	0.0336738	0.0227468	0.00575965	0.114208	0.0163121	0.0944429	0.0840767	0.0173179	0.0183	0.0573794	0.0316068	0.0491573	0.0391319	0.151467	0.00696544	0.00190533	0.0129922	0.0642429	0.0270737	0.0238524	0.859141	0.0840022	0.00085732	0.00100259	0.206693	0.000293492	422.905	46.5234	399.564	10.7328
378	0.0107314	0.0138314	0.0133222	0.0140845	0.0186664	0.242265	0.0134093	4.94607	0.0616119	0.00637416	0.101545	0.0337139	0.122462	0.0342168	0.0195461	0.218196	0.0197239	0.0524293	0.093975	0.0336738	0.0227468	0.00575965	0.114208	0.0163121	0.183924	0.0840767	0.144982	0.0183	0.0573794	0.0316068	0.0491573	0.0391319	0.151467	0.00696544	0.00190533	0.0129922	0.0642429	0.0270737	0.0238524	0.859141	0.0840022	0.00085732	0.00100259	0.206693	0.000293492	106.692	22.5234	27.3508	10.7328
379	0.0107314	0.0138314	0.0133222	0.0140845	0.0186664	0.242265	0.0134093	4.94607	0.0616119	0.00637416	0.101545	0.0337139	0.122462	0.0342168	0.0195461	0.218196	0.0197239	0.0524293	0.093975	0.0336738	0.0227468	0.00575965	0.114208	0.0163121	0.183924	0.0840767	0.144982	0.0183	0.0573794	0.0316068	0.0491573	0.0391319	0.151467	0.00696544	0.00190533	0.0129922	0.0642429	0.0270737	0.0238524	0.859141	0.0840022	0.00085732	0.00100259	0.206693	0.000293492	90.6916	22.5234	27.3508	10.7328
380	0.0107314	0.0138314	0.0133222	0.0140845	0.0186664	0.242265	0.0134093	4.94607	0.0616119	0.00637416	0.101545	0.0337139	0.122462	0.0342168	0.0195461	0.218196	0.0197239	0.0524293	0.093975	0.0336738	0.0227468	0.00575965	0.114208	0.0163121	0.183924	0.0840767	0.144982	0.0183	0.0573794	0.0316068	0.0491573	0.0391319	0.151467	0.00696544	0.00190533	0.0129922	0.0642429	0.0270737	0.0238524	0.859141	0.0840022	0.00085732	0.00100259	0.206693	0.000293492	66.6916	22.5234	27.3508	10.7328
381	0.0107314	0.0138314	0.0133222	0.0140845	0.0186664	0.242265	0.0134093	4.94607	0.0616119	0.00637416	0.101545	0.0337139	0.122462	0.0342168	0.0195461	0.218196	0.0197239	0.0524293	0.093975	0.0336738	0.0227468	0.00575965	0.114208	0.0163121	0.183924	0.0840767	0.144982	0.0183	0.0573794	0.0316068	0.0491573	0.0391319	0.151467	0.00696544	0.00190533	0.0129922	0.0642429	0.0270737	0.0238524	0.859141	0.0840022	0.00085732	0.00100259	0.206693	0.000293492	50.6916	22.5234	27.3508	10.7328
382	0.0107314	0.0138314	0.0133222	0.0140845	0.0186664	0.242265	0.0134093	4.94607	0.0616119	0.00637416	0.101545	0.0337139	0.122462	0.0342168	0.0195461	0.218196	0.0197239	0.0524293	0.093975	0.0336738	0.0227468	0.00575965	0.114208	0.0163121	0.183924	0.0840767	0.144982	0.0183	0.0573794	0.0316068	0.0491573	0.0391319	0.151467	0.00696544	0.00190533	0.0129922	0.0642429	0.0270737	0.0238524	0.859141	0.0840022	0.00085732	0.00100259	0.206693	0.000293492	50.6916	38.5234	27.3508	10.7328
383	0.0107314	0.0138314	0.0133222	0.0140845	0.0186664	0.242265	0.0134093	4.94607	0.0616119	0.00637416	0.101545	0.0337139	0.122462	0.0342168	0.0195461	0.218196	0.0197239	0.0524293	0.093975	0.0336738	0.0227468	0.00575965	0.114208	0.0163121	0.0944429	0.0840767	0.0173179	0.0183	0.0573794	0.0316068	0.0491573	0.0391319	0.151467	0.00696544	0.00190533	0.0129922	0.0642429	0.0270737	0.0238524	0.859141	0.0840022	0.00085732	0.00451168	0.206693	0.000293492	114.695	22.5234	27.3508	10.7328
384	0.0107314	0.0138314	0.0133222	0.0140845	0.0186664	0.242265	0.0134093	4.94607	0.0616119	0.00637416	0.101545	0.0337139	0.122462	0.0342168	0.0195461	0.218196	0.0197239	0.0524293	0.093975	0.0336738	0.0227468	0.00575965	0.114208	0.0163121	0.0944429	0.0840767	0.0173179	0.0183	0.0573794	0.0316068	0.0491573	0.0391319	0.151467	0.00696544	0.00190533	0.0129922	0.0642429	0.0270737	0.0238524	0.859141	0.0840022	0.00085732	0.00451168	0.206693	0.000293492	66.6951	22.5234	27.3508	10.7328
385	0.0107314	0.0138314	0.0133222	0.0140845	0.0186664	0.242265	0.0134093	4.94607	0.0616119	0.00637416	0.101545	0.0337139	0.122462	0.0342168	0.0195461	0.218196	0.0197239	0.0524293	0.093975	0.0336738	0.0227468	0.00575965	0.114208	0.0163121	0.0944429	0.0840767	0.0173179	0.0183	0.0573794	0.0316068	0.0491573	0.0391319	0.151467	0.00696544	0.00190533	0.0129922	0.0642429	0.0270737	0.0238524	0.859141	0.0840022	0.00085732	0.00451168	0.206693	0.000293492	50.6951	22.5234	27.3508	10.7328
386	0.0107314	0.0138314	0.0133222	0.0140845	0.0186664	0.242265	0.0134093	4.94607	0.0616119	0.00637416	0.101545	0.0337139	0.122462	0.0342168	0.0195461	0.218196	0.0197239	0.0524293	0.093975	0.0336738	0.0227468	0.00575965	0.114208	0.0163121	0.0944429	0.0840767	0.0173179	0.0183	0.0573794	0.0316068	0.0491573	0.0391319	0.151467	0.00696544	0.00190533	0.0129922	0.0642429	0.0270737	0.0238524	0.859141	0.0840022	0.00085732	0.00451168	0.206693	0.000293492	50.6951	38.5234	27.3508	10.7328
387	0.0107314	0.0138314	0.0133222	0.0140845	0.0186664	0.242265	0.0134093	4.94607	0.0616119	0.00637416	0.101545	0.0337139	0.122462	0.0342168	0.0195461	0.218196	0.0197239	0.0524293	0.093975	0.0336738	0.0227468	0.00575965	0.114208	0.0163121	0.183924	0.0840767	0.0173179	0.253709	0.0573794	0.0316068	0.0491573	0.0391319	0.151467	0.00696544	0.00190533	0.0129922	0.0642429	0.0270737	0.0238524	0.859141	0.0840022	0.00085732	0.00100259	0.206693	0.000293492	106.927	22.5234	27.3508	10.7328
388	0.0107314	0.0138314	0.0133222	0.0140845	0.0186664	0.242265	0.0134093	4.94607	0.0616119	0.00637416	0.101545	0.0337139	0.122462	0.0342168	0.0195461	0.218196	0.0197239	0.0524293	0.093975	0.0336738	0.0227468	0.00575965	0.114208	0.0163121	0.183924	0.0840767	0.0173179	0.253709	0.0573794	0.0316068	0.0491573	0.0391319	0.151467	0.00696544	0.00190533	0.0129922	0.0642429	0.0270737	0.0238524	0.859141	0.0840022	0.00085732	0.00100259	0.206693	0.000293492	90.927	22.5234	27.3508	10.7328
389	0.0107314	0.0138314	0.0133222	0.0140845	0.0186664	0.242265	0.0134093	4.94607	0.0616119	0.00637416	0.101545	0.0337139	0.122462	0.0342168	0.0195461	0.218196	0.0197239	0.0524293	0.093975	0.0336738	0.0227468	0.00575965	0.114208	0.0163121	0.183924	0.0840767	0.0173179	0.253709	0.0573794	0.0316068	0.0491573	0.0391319	0.151467	0.00696544	0.00190533	0.0129922	0.0642429	0.0270737	0.0238524	0.859141	0.0840022	0.00085732	0.00100259	0.206693	0.000293492	50.927	22.5234	27.3508	10.7328
390	0.0107314	0.0138314	0.0133222	0.0140845	0.0186664	0.242265	0.0134093	4.94607	0.0616119	0.00637416	0.101545	0.0337139	0.122462	0.0342168	0.0195461	0.218196	0.0197239	0.0524293	0.093975	0.0336738	0.0227468	0.00575965	0.114208	0.0163121	0.183924	0.0840767	0.0173179	0.253709	0.0573794	0.0316068	0.0491573	0.0391319	0.151467	0.00696544	0.00190533	0.0129922	0.0642429	0.0270737	0.0238524	0.859141	0.0840022	0.00085732	0.00100259	0.206693	0.000293492	50.927	38.5234	27.3508	10.7328
391	0.0107314	0.0138314	0.0133222	0.0140845	0.0186664	0.242265	0.0134093	4.94607	0.0616119	0.00637416	0.101545	0.0337139	0.122462	0.0342168	0.0195461	0.218196	0.0197239	0.0524293	0.093975	0.0336738	0.0227468	0.00575965	0.114208	0.0163121	0.183924	0.0840767	0.0173179	0.253709	0.0573794	0.0316068	0.0491573	0.0391319	0.151467	0.00696544	0.00190533	0.0129922	0.0642429	0.0270737	0.0238524	0.859141	0.0840022	0.00085732	0.00100259	0.206693	0.000293492	66.927	22.5234	27.3508	10.7328
392	0.0107314	0.0138314	0.0133222	0.0140845	0.0186664	0.242265	0.0134093	4.94607	0.0616119	0.00637416	0.101545	0.0337139	0.122462	0.0342168	0.0195461	0.218196	0.0197239	0.0524293	0.093975	0.0336738	0.0227468	0.00575965	0.114208	0.0163121	0.0944429	0.0840767	0.0173179	0.0183	0.0573794	0.0316068	0.575375	0.0391319	0.151467	0.00696544	0.00190533	0.0129922	0.0642429	0.0270737	0.0238524	0.859141	0.0840022	0.00085732	0.00100259	0.206693	0.000293492	106.692	22.5234	27.3508	10.7328
393	0.0107314	0.0138314	0.0133222	0.0140845	0.0186664	0.242265	0.0134093	4.94607	0.0616119	0.00637416	0.101545	0.0337139	0.122462	0.0342168	0.0195461	0.218196	0.0197239	0.0524293	0.093975	0.0336738	0.0227468	0.00575965	0.114208	0.0163121	0.0944429	0.0840767	0.0173179	0.0183	0.0573794	0.0316068	0.575375	0.0391319	0.151467	0.00696544	0.00190533	0.0129922	0.0642429	0.0270737	0.0238524	0.859141	0.0840022	0.00085732	0.00100259	0.206693	0.000293492	90.6916	22.5234	27.3508	10.7328
394	0.0107314	0.0138314	0.0133222	0.0140845	0.0186664	0.242265	0.0134093	4.94607	0.0616119	0.00637416	0.101545	0.0337139	0.122462	0.0342168	0.0195461	0.218196	0.0197239	0.0524293	0.093975	0.0336738	0.0227468	0.00575965	0.114208	0.0163121	0.0944429	0.0840767	0.0173179	0.0183	0.0573794	0.0316068	0.575375	0.0391319	0.151467	0.00696544	0.00190533	0.0129922	0.0642429	0.0270737	0.0238524	0.859141	0.0840022	0.00085732	0.00100259	0.206693	0.000293492	66.6916	22.5234	27.3508	10.7328
395	0.0107314	0.0138314	0.0133222	0.0140845	0.0186664	0.242265	0.0134093	4.94607	0.0616119	0.00637416	0.101545	0.0337139	0.122462	0.0342168	0.0195461	0.218196	0.0197239	0.0524293	0.093975	0.0336738	0.0227468	0.00575965	0.114208	0.0163121	0.0944429	0.0840767	0.0173179	0.0183	0.0573794	0.0316068	0.575375	0.0391319	0.151467	0.00696544	0.00190533	0.0129922	0.0642429	0.0270737	0.0238524	0.859141	0.0840022	0.00085732	0.00100259	0.206693	0.000293492	50.6916	22.5234	27.3508	10.7328
396	0.0107314	0.0138314	0.0133222	0.0140845	0.0186664	0.242265	0.0134093	4.94607	0.0616119	0.00637416	0.101545	0.0337139	0.122462	0.0342168	0.0195461	0.218196	0.0197239	0.0524293	0.093975	0.0336738	0.0227468	0.00575965	0.114208	0.0163121	0.0944429	0.0840767	0.0173179	0.0183	0.0573794	0.0316068	0.575375	0.0391319	0.151467	0.00696544	0.00190533	0.0129922	0.0642429	0.0270737	0.0238524	0.859141	0.0840022	0.00085732	0.00100259	0.206693	0.000293492	50.6916	38.5234	27.3508	10.7328
397	0.0107314	0.0138314	0.0133222	0.0140845	0.0186664	0.242265	0.0134093	4.94607	0.0616119	0.00637416	0.101545	0.0337139	0.122462	0.0342168	0.0195461	0.218196	0.0197239	0.0524293	0.093975	0.0336738	0.0227468	0.00575965	0.114208	0.0163121	0.0944429	0.0840767	0.0173179	0.0183	0.0573794	0.0316068	0.0491573	0.0391319	0.151467	0.00696544	0.00190533	0.0129922	0.0642429	0.0270737	0.0238524	0.859141	0.0840022	0.00085732	0.00100259	5.85162	0.000293492	117.981	22.5234	27.3508	10.7328
398	0.0107314	0.0138314	0.0133222	0.0140845	0.0186664	0.242265	0.0134093	4.94607	0.0616119	0.00637416	0.101545	0.0337139	0.122462	0.0342168	0.0195461	0.218196	0.0197239	0.0524293	0.093975	0.0336738	0.0227468	0.00575965	0.114208	0.0163121	0.0944429	0.0840767	0.0173179	0.0183	0.0573794	0.0316068	0.0491573	0.0391319	0.151467	0.00696544	0.00190533	0.0129922	0.0642429	0.0270737	0.0238524	0.859141	0.0840022	0.00085732	0.00100259	5.85162	0.000293492	101.981	22.5234	27.3508	10.7328
399	0.0107314	0.0138314	0.0133222	0.0140845	0.0186664	0.242265	0.0134093	4.94607	0.0616119	0.00637416	0.101545	0.0337139	0.122462	0.0342168	0.0195461	0.218196	0.0197239	0.0524293	0.093975	0.0336738	0.0227468	0.00575965	0.114208	0.0163121	0.0944429	0.0840767	0.0173179	0.0183	0.0573794	0.0316068	0.0491573	0.0391319	0.151467	0.00696544	0.00190533	0.0129922	0.0642429	0.0270737	0.0238524	0.859141	0.0840022	0.00085732	0.00100259	5.85162	0.000293492	77.9815	22.5234	27.3508	10.7328
400	0.0107314	0.0138314	0.0133222	0.0140845	0.0186664	0.242265	0.0134093	4.94607	0.0616119	0.00637416	0.101545	0.0337139	0.122462	0.0342168	0.0195461	0.218196	0.0197239	0.0524293	0.093975	0.0336738	0.0227468	0.00575965	0.114208	0.0163121	0.0944429	0.0840767	0.0173179	0.0183	0.0573794	0.0316068	0.0491573	0.0391319	0.151467	0.00696544	0.00190533	0.0129922	0.0642429	0.0270737	0.0238524	0.859141	0.0840022	0.00085732	0.00100259	5.85162	0.000293492	61.9815	22.5234	27.3508	10.7328
401	0.0107314	0.0138314	0.0133222	0.0140845	0.0186664	0.242265	0.0134093	4.94607	0.0616119	0.00637416	0.101545	0.0337139	0.122462	0.0342168	0.0195461	0.218196	0.0197239	0.0524293	0.093975	0.0336738	0.0227468	0.00575965	0.114208	0.0163121	0.0944429	0.0840767	0.0173179	0.0183	0.0573794	0.0316068	0.0491573	0.0391319	0.151467	0.00696544	0.00190533	0.0129922	0.0642429	0.0270737	0.0238524	0.859141	0.0840022	0.00085732	0.00100259	5.85162	0.000293492	61.9815	38.5234	27.3508	10.7328
402	0.0107314	0.0138314	0.0133222	0.0140845	0.0186664	0.242265	0.0134093	4.94607	0.0616119	0.00637416	0.101545	0.0337139	0.122462	0.0342168	0.0195461	0.218196	0.0197239	0.0524293	0.093975	0.0336738	0.0227468	0.00575965	0.114208	0.0163121	0.0944429	0.0840767	0.0173179	0.0183	0.0573794	0.0316068	0.0491573	0.178869	0.151467	0.00696544	0.00190533	0.0129922	0.0642429	0.0270737	0.0238524	0.859141	0.0840022	0.00085732	0.00100259	0.206693	0.000293492	106.692	22.5234	27.3508	10.7328
403	0.0107314	0.0138314	0.0133222	0.0140845	0.0186664	0.242265	0.0134093	4.94607	0.0616119	0.00637416	0.101545	0.0337139	0.122462	0.0342168	0.0195461	0.218196	0.0197239	0.0524293	0.093975	0.0336738	0.0227468	0.00575965	0.114208	0.0163121	0.0944429	0.0840767	0.0173179	0.0183	0.0573794	0.0316068	0.0491573	0.178869	0.151467	0.00696544	0.00190533	0.0129922	0.0642429	0.0270737	0.0238524	0.859141	0.0840022	0.00085732	0.00100259	0.206693	0.000293492	90.6916	22.5234	27.3508	10.7328
404	0.0107314	0.0138314	0.0133222	0.0140845	0.0186664	0.242265	0.0134093	4.94607	0.0616119	0.00637416	0.101545	0.0337139	0.122462	0.0342168	0.0195461	0.218196	0.0197239	0.0524293	0.093975	0.0336738	0.0227468	0.00575965	0.114208	0.0163121	0.0944429	0.0840767	0.0173179	0.0183	0.0573794	0.0316068	0.0491573	0.178869	0.151467	0.00696544	0.00190533	0.0129922	0.0642429	0.0270737	0.0238524	0.859141	0.0840022	0.00085732	0.00100259	0.206693	0.000293492	66.6916	22.5234	27.3508	10.7328
405	0.0107314	0.0138314	0.0133222	0.0140845	0.0186664	0.242265	0.0134093	4.94607	0.0616119	0.00637416	0.101545	0.0337139	0.122462	0.0342168	0.0195461	0.218196	0.0197239	0.0524293	0.093975	0.0336738	0.0227468	0.00575965	0.114208	0.0163121	0.0944429	0.0840767	0.0173179	0.0183	0.0573794	0.0316068	0.0491573	0.178869	0.151467	0.00696544	0.00190533	0.0129922	0.0642429	0.0270737	0.0238524	0.859141	0.0840022	0.00085732	0.00100259	0.206693	0.000293492	50.6916	22.5234	27.3508	10.7328
406	0.0107314	0.0138314	0.0133222	0.0140845	0.0186664	0.242265	0.0134093	4.94607	0.0616119	0.00637416	0.101545	0.0337139	0.122462	0.0342168	0.0195461	0.218196	0.0197239	0.0524293	0.093975	0.0336738	0.0227468	0.00575965	0.114208	0.0163121	0.0944429	0.0840767	0.0173179	0.0183	0.0573794	0.0316068	0.0491573	0.178869	0.151467	0.00696544	0.00190533	0.0129922	0.0642429	0.0270737	0.0238524	0.859141	0.0840022	0.00085732	0.00100259	0.206693	0.000293492	50.6916	38.5234	27.3508	10.7328
407	0.0107314	0.0138314	0.0133222	0.0140845	0.0186664	0.242265	0.0134093	4.94607	0.0616119	0.00637416	0.101545	0.0337139	0.122462	0.0342168	0.0195461	0.218196	0.0197239	0.0524293	0.093975	0.0336738	0.0227468	0.00575965	0.114208	0.0163121	0.0944429	0.0840767	0.0173179	0.0183	0.0573794	0.0316068	0.0491573	0.0391319	0.151467	0.00696544	0.00190533	0.0129922	0.0642429	0.0270737	0.0238524	0.859141	0.0840022	0.00085732	0.00100259	0.206693	0.000293492	518.504	450.335	27.3508	10.7328
408	0.0107314	0.0138314	0.0133222	0.0140845	0.0186664	0.242265	0.0134093	4.94607	0.0616119	0.00637416	0.101545	0.0337139	0.122462	0.0342168	0.0195461	0.218196	0.0197239	0.0524293	0.093975	0.0336738	0.0227468	0.00575965	0.114208	0.0163121	0.0944429	0.0840767	0.0173179	0.0183	0.0573794	0.0316068	0.0491573	0.0391319	0.151467	0.00696544	0.00190533	0.0129922	0.0642429	0.0270737	0.0238524	0.859141	0.0840022	0.00085732	0.00100259	0.206693	0.000293492	494.504	450.335	27.3508	10.7328
409	0.0107314	0.0138314	0.0133222	0.0140845	0.0186664	0.242265	0.0134093	4.94607	0.0616119	0.00637416	0.101545	0.0337139	0.122462	0.0342168	0.0195461	0.218196	0.0197239	0.0524293	0.093975	0.0336738	0.0227468	0.00575965	0.114208	0.0163121	0.0944429	0.0840767	0.0173179	0.0183	0.0573794	0.0316068	0.0491573	0.0391319	0.151467	0.00696544	0.00190533	0.0129922	0.0642429	0.0270737	0.0238524	0.859141	0.0840022	0.00085732	0.00100259	0.206693	0.000293492	478.504	450.335	27.3508	10.7328
410	0.0107314	0.0138314	0.0133222	0.0140845	0.0186664	0.242265	0.0134093	4.94607	0.0616119	0.00637416	0.101545	0.0337139	0.122462	0.0342168	0.0195461	0.218196	0.0197239	0.0524293	0.093975	0.0336738	0.0227468	0.00575965	0.114208	0.0163121	0.0944429	0.0840767	0.0173179	0.0183	0.0573794	0.0316068	0.0491573	0.0391319	0.151467	0.00696544	0.00190533	0.0129922	0.0642429	0.0270737	0.0238524	0.859141	0.0840022	0.00085732	0.00100259	0.206693	0.000293492	478.504	466.335	27.3508	10.7328
411	0.0107314	0.0138314	0.0133222	0.0140845	0.0186664	0.242265	0.0134093	4.94607	0.0616119	0.00637416	0.101545	0.0337139	0.122462	0.0342168	0.0195461	0.218196	0.0197239	0.0524293	0.093975	0.0336738	0.0227468	0.00575965	0.114208	0.0163121	0.0944429	0.0840767	0.0173179	0.0183	0.0573794	0.0316068	0.0491573	0.0391319	0.151467	0.00696544	0.00190533	0.0129922	0.0642429	0.0270737	0.0238524	0.859141	0.0840022	0.00085732	0.00100259	0.206693	0.000293492	478.504	474.335	27.3508	10.7328
412	0.0107314	0.0138314	0.0133222	0.0140845	0.0186664	0.242265	0.0134093	4.94607	0.0616119	0.00637416	0.101545	0.0337139	0.122462	0.0342168	0.0195461	0.218196	0.0197239	0.0524293	0.093975	0.0336738	0.0227468	0.00575965	0.114208	0.0163121	0.0944429	0.0840767	0.0173179	0.0183	0.0573794	0.0316068	0.0491573	0.0391319	0.151467	0.00696544	0.00190533	0.0129922	0.0642429	0.0270737	0.0238524	0.859141	0.0840022	0.00085732	0.00100259	0.206693	0.000293492	114.692	22.5234	27.3508	10.7328
413	0.0107314	0.0138314	0.0133222	0.0140845	0.0186664	0.242265	0.0134093	4.94607	0.0616119	0.00637416	0.101545	0.0337139	0.122462	0.0342168	0.0195461	0.218196	0.0197239	0.0524293	0.093975	0.0336738	0.0227468	0.00575965	0.114208	0.0163121	0.0944429	0.0840767	0.0173179	0.0183	0.0573794	0.0316068	0.0491573	0.0391319	0.151467	0.00696544	0.00190533	0.0129922	0.0642429	0.0270737	0.0238524	0.859141	0.0840022	0.00085732	0.00100259	0.206693	0.000293492	90.6916	22.5234	27.3508	10.7328
414	0.0107314	0.0138314	0.0133222	0.0140845	0.0186664	0.242265	0.0134093	4.94607	0.0616119	0.00637416	0.101545	0.0337139	0.122462	0.0342168	0.0195461	0.218196	0.0197239	0.0524293	0.093975	0.0336738	0.0227468	0.00575965	0.114208	0.0163121	0.0944429	0.0840767	0.0173179	0.0183	0.0573794	0.0316068	0.0491573	0.0391319	0.151467	0.00696544	0.00190533	0.0129922	0.0642429	0.0270737	0.0238524	0.859141	0.0840022	0.00085732	0.00100259	0.206693	0.000293492	66.6916	22.5234	27.3508	10.7328
415	0.0107314	0.0138314	0.0133222	0.0140845	0.0186664	0.242265	0.0134093	4.94607	0.0616119	0.00637416	0.101545	0.0337139	0.122462	0.0342168	0.0195461	0.218196	0.0197239	0.0524293	0.093975	0.0336738	0.0227468	0.00575965	0.114208	0.0163121	0.0944429	0.0840767	0.0173179	0.0183	0.0573794	0.0316068	0.0491573	0.0391319	0.151467	0.00696544	0.00190533	0.0129922	0.0642429	0.0270737	0.0238524	0.859141	0.0840022	0.00085732	0.00100259	0.206693	0.000293492	50.6916	22.5234	27.3508	10.7328
416	0.0107314	0.0138314	0.0133222	0.0140845	0.0186664	0.242265	0.0134093	4.94607	0.0616119	0.00637416	0.101545	0.0337139	0.122462	0.0342168	0.0195461	0.218196	0.0197239	0.0524293	0.093975	0.0336738	0.0227468	0.00575965	0.114208	0.0163121	0.0944429	0.0840767	0.0173179	0.0183	0.0573794	0.0316068	0.0491573	0.0391319	0.151467	0.00696544	0.00190533	0.0129922	0.0642429	0.0270737	0.0238524	0.859141	0.0840022	0.00085732	0.00100259	0.206693	0.000293492	50.6916	34.5234	27.3508	10.7328
417	0.0107314	0.0138314	0.0133222	0.0140845	0.0186664	0.242265	0.0134093	4.94607	0.0616119	0.00637416	0.101545	0.0337139	0.122462	0.0342168	0.0195461	0.218196	0.0197239	0.0524293	0.093975	0.0336738	0.0227468	0.00575965	0.114208	0.0163121	0.0944429	0.0840767	0.0173179	0.0183	0.0573794	0.0316068	0.0491573	0.0391319	0.151467	0.220397	0.00190533	0.0129922	0.0642429	0.0270737	0.0238524	0.859141	0.0840022	0.00085732	0.00100259	0.206693	0.000293492	106.692	22.5234	27.3508	10.7328
418	0.0107314	0.0138314	0.0133222	0.0140845	0.0186664	0.242265	0.0134093	4.94607	0.0616119	0.00637416	0.101545	0.0337139	0.122462	0.0342168	0.0195461	0.218196	0.0197239	0.0524293	0.093975	0.0336738	0.0227468	0.00575965	0.114208	0.0163121	0.0944429	0.0840767	0.0173179	0.0183	0.0573794	0.0316068	0.0491573	0.0391319	0.151467	0.220397	0.00190533	0.0129922	0.0642429	0.0270737	0.0238524	0.859141	0.0840022	0.00085732	0.00100259	0.206693	0.000293492	90.6916	22.5234	27.3508	10.7328
419	0.0107314	0.0138314	0.0133222	0.0140845	0.0186664	0.242265	0.0134093	4.94607	0.0616119	0.00637416	0.101545	0.0337139	0.122462	0.0342168	0.0195461	0.218196	0.0197239	0.0524293	0.093975	0.0336738	0.0227468	0.00575965	0.114208	0.0163121	0.0944429	0.0840767	0.0173179	0.0183	0.0573794	0.0316068	0.0491573	0.0391319	0.151467	0.220397	0.00190533	0.0129922	0.0642429	0.0270737	0.0238524	0.859141	0.0840022	0.00085732	0.00100259	0.206693	0.000293492	66.6916	22.5234	27.3508	10.7328
420	0.0107314	0.0138314	0.0133222	0.0140845	0.0186664	0.242265	0.0134093	4.94607	0.0616119	0.00637416	0.101545	0.0337139	0.122462	0.0342168	0.0195461	0.218196	0.0197239	0.0524293	0.093975	0.0336738	0.0227468	0.00575965	0.114208	0.0163121	0.0944429	0.0840767	0.0173179	0.0183	0.0573794	0.0316068	0.0491573	0.0391319	0.151467	0.220397	0.00190533	0.0129922	0.0642429	0.0270737	0.0238524	0.859141	0.0840022	0.00085732	0.00100259	0.206693	0.000293492	50.6916	22.5234	27.3508	10.7328
421	0.0107314	0.0138314	0.0133222	0.0140845	0.0186664	0.242265	0.0134093	4.94607	0.0616119	0.00637416	0.101545	0.0337139	0.122462	0.0342168	0.0195461	0.218196	0.0197239	0.0524293	0.093975	0.0336738	0.0227468	0.00575965	0.114208	0.0163121	0.0944429	0.0840767	0.0173179	0.0183	0.0573794	0.0316068	0.0491573	0.0391319	0.151467	0.220397	0.00190533	0.0129922	0.0642429	0.0270737	0.0238524	0.859141	0.0840022	0.00085732	0.00100259	0.206693	0.000293492	50.6916	38.5234	27.3508	10.7328
422	0.0107314	0.0138314	0.0133222	0.0140845	0.0186664	0.242265	0.0134093	4.94607	0.0616119	0.00637416	0.101545	0.0337139	0.122462	0.0342168	0.0195461	0.218196	0.0197239	0.0524293	0.093975	0.0336738	0.0227468	0.00575965	0.114208	0.0163121	0.0944429	0.0840767	0.0173179	0.0183	0.0573794	0.0316068	0.0491573	0.0391319	0.151467	0.00696544	0.00190533	0.0129922	0.0642429	0.0270737	0.0238524	0.859141	0.0840022	0.00085732	0.00100259	0.206693	0.000293492	114.709	22.5234	27.3508	10.7328
423	0.0107314	0.0138314	0.0133222	0.0140845	0.0186664	0.242265	0.0134093	4.94607	0.0616119	0.00637416	0.101545	0.0337139	0.122462	0.0342168	0.0195461	0.218196	0.0197239	0.0524293	0.093975	0.0336738	0.0227468	0.00575965	0.114208	0.0163121	0.0944429	0.0840767	0.0173179	0.0183	0.0573794	0.0316068	0.0491573	0.0391319	0.151467	0.00696544	0.00190533	0.0129922	0.0642429	0.0270737	0.0238524	0.859141	0.0840022	0.00085732	0.00100259	0.206693	0.000293492	90.7089	22.5234	27.3508	10.7328
424	0.0107314	0.0138314	0.0133222	0.0140845	0.0186664	0.242265	0.0134093	4.94607	0.0616119	0.00637416	0.101545	0.0337139	0.122462	0.0342168	0.0195461	0.218196	0.0197239	0.0524293	0.093975	0.0336738	0.0227468	0.00575965	0.114208	0.0163121	0.0944429	0.0840767	0.0173179	0.0183	0.0573794	0.0316068	0.0491573	0.0391319	0.151467	0.00696544	0.00190533	0.0129922	0.0642429	0.0270737	0.0238524	0.859141	0.0840022	0.00085732	0.00100259	0.206693	0.000293492	66.7089	22.5234	27.3508	10.7328
425	0.0107314	0.0138314	0.0133222	0.0140845	0.0186664	0.242265	0.0134093	4.94607	0.0616119	0.00637416	0.101545	0.0337139	0.122462	0.0342168	0.0195461	0.218196	0.0197239	0.0524293	0.093975	0.0336738	0.0227468	0.00575965	0.114208	0.0163121	0.0944429	0.0840767	0.0173179	0.0183	0.0573794	0.0316068	0.0491573	0.0391319	0.151467	0.00696544	0.00190533	0.0129922	0.0642429	0.0270737	0.0238524	0.859141	0.0840022	0.00085732	0.00100259	0.206693	0.000293492	50.7089	22.5234	27.3508	10.7328
426	0.0107314	0.0138314	0.0133222	0.0140845	0.0186664	0.242265	0.0134093	4.94607	0.0616119	0.00637416	0.101545	0.0337139	0.122462	0.0342168	0.0195461	0.218196	0.0197239	0.0524293	0.093975	0.0336738	0.0227468	0.00575965	0.114208	0.0163121	0.0944429	0.0840767	0.0173179	0.0183	0.0573794	0.0316068	0.0491573	0.0391319	0.151467	0.00696544	0.00190533	0.0129922	0.0642429	0.0270737	0.0238524	0.859141	0.0840022	0.00085732	0.00100259	0.206693	0.000293492	50.7089	38.5234	27.3508	10.7328
427	0.0107314	0.0138314	0.0133222	0.0140845	0.0186664	0.242265	0.0134093	4.94607	0.0616119	0.00637416	0.101545	0.0337139	0.122462	0.0342168	0.0195461	0.218196	0.0197239	0.0524293	0.093975	0.0336738	0.0227468	0.00575965	0.114208	0.0163121	0.0944429	0.0840767	0.0173179	0.0183	0.0573794	0.0316068	0.0491573	0.0391319	0.151467	0.00696544	0.00190533	0.0129922	0.0642429	0.0270737	0.0238524	0.859141	0.0840022	0.00085732	0.00100259	0.206693	0.000293492	114.692	22.5234	27.3508	13.3352
428	0.0107314	0.0138314	0.0133222	0.0140845	0.0186664	0.242265	0.0134093	4.94607	0.0616119	0.00637416	0.101545	0.0337139	0.122462	0.0342168	0.0195461	0.218196	0.0197239	0.0524293	0.093975	0.0336738	0.0227468	0.00575965	0.114208	0.0163121	0.0944429	0.0840767	0.0173179	0.0183	0.0573794	0.0316068	0.0491573	0.0391319	0.151467	0.00696544	0.00190533	0.0129922	0.0642429	0.0270737	0.0238524	0.859141	0.0840022	0.00085732	0.00100259	0.206693	0.000293492	90.6916	22.5234	27.3508	13.3352
429	0.0107314	0.0138314	0.0133222	0.0140845	0.0186664	0.242265	0.0134093	4.94607	0.0616119	0.00637416	0.101545	0.0337139	0.122462	0.0342168	0.0195461	0.218196	0.0197239	0.0524293	0.093975	0.0336738	0.0227468	0.00575965	0.114208	0.0163121	0.0944429	0.0840767	0.0173179	0.0183	0.0573794	0.0316068	0.0491573	0.0391319	0.151467	0.00696544	0.00190533	0.0129922	0.0642429	0.0270737	0.0238524	0.859141	0.0840022	0.00085732	0.00100259	0.206693	0.000293492	66.6916	22.5234	27.3508	13.3352
430	0.0107314	0.0138314	0.0133222	0.0140845	0.0186664	0.242265	0.0134093	4.94607	0.0616119	0.00637416	0.101545	0.0337139	0.122462	0.0342168	0.0195461	0.218196	0.0197239	0.0524293	0.093975	0.0336738	0.0227468	0.00575965	0.114208	0.0163121	0.0944429	0.0840767	0.0173179	0.0183	0.0573794	0.0316068	0.0491573	0.0391319	0.151467	0.00696544	0.00190533	0.0129922	0.0642429	0.0270737	0.0238524	0.859141	0.0840022	0.00085732	0.00100259	0.206693	0.000293492	50.6916	22.5234	27.3508	13.3352
431	0.0107314	0.0138314	0.0133222	0.0140845	0.0186664	0.242265	0.0134093	4.94607	0.0616119	0.00637416	0.101545	0.0337139	0.122462	0.0342168	0.0195461	0.218196	0.0197239	0.0524293	0.093975	0.0336738	0.0227468	0.00575965	0.114208	0.0163121	0.0944429	0.0840767	0.0173179	0.0183	0.0573794	0.0316068	0.0491573	0.0391319	0.151467	0.00696544	0.00190533	0.0129922	0.0642429	0.0270737	0.0238524	0.859141	0.0840022	0.00085732	0.00100259	0.206693	0.000293492	50.6916	38.5234	27.3508	13.3352
432	0.0107314	0.0138314	0.0133222	0.0140845	0.0186664	0.242265	0.0134093	4.94607	0.0616119	0.00637416	0.101545	0.0337139	0.122462	0.0342168	0.0195461	0.218196	0.0197239	0.0524293	0.093975	0.0336738	0.0227468	0.00575965	0.114208	0.0163121	0.183924	0.0840767	0.0173179	0.0183	0.264202	0.0316068	0.0491573	0.0391319	0.151467	0.00696544	0.00190533	0.0129922	0.0642429	0.0270737	0.0238524	0.859141	0.0840022	0.00085732	0.00100259	0.206693	0.000293492	106.692	22.5234	27.3508	10.7328
433	0.0107314	0.0138314	0.0133222	0.0140845	0.0186664	0.242265	0.0134093	4.94607	0.0616119	0.00637416	0.101545	0.0337139	0.122462	0.0342168	0.0195461	0.218196	0.0197239	0.0524293	0.093975	0.0336738	0.0227468	0.00575965	0.114208	0.0163121	0.183924	0.0840767	0.0173179	0.0183	0.264202	0.0316068	0.0491573	0.0391319	0.151467	0.00696544	0.00190533	0.0129922	0.0642429	0.0270737	0.0238524	0.859141	0.0840022	0.00085732	0.00100259	0.206693	0.000293492	90.6916	22.5234	27.3508	10.7328
434	0.0107314	0.0138314	0.0133222	0.0140845	0.0186664	0.242265	0.0134093	4.94607	0.0616119	0.00637416	0.101545	0.0337139	0.122462	0.0342168	0.0195461	0.218196	0.0197239	0.0524293	0.093975	0.0336738	0.0227468	0.00575965	0.114208	0.0163121	0.183924	0.0840767	0.0173179	0.0183	0.264202	0.0316068	0.0491573	0.0391319	0.151467	0.00696544	0.00190533	0.0129922	0.0642429	0.0270737	0.0238524	0.859141	0.0840022	0.00085732	0.00100259	0.206693	0.000293492	66.6916	22.5234	27.3508	10.7328
435	0.0107314	0.0138314	0.0133222	0.0140845	0.0186664	0.242265	0.0134093	4.94607	0.0616119	0.00637416	0.101545	0.0337139	0.122462	0.0342168	0.0195461	0.218196	0.0197239	0.0524293	0.093975	0.0336738	0.0227468	0.00575965	0.114208	0.0163121	0.183924	0.0840767	0.0173179	0.0183	0.264202	0.0316068	0.0491573	0.0391319	0.151467	0.00696544	0.00190533	0.0129922	0.0642429	0.0270737	0.0238524	0.859141	0.0840022	0.00085732	0.00100259	0.206693	0.000293492	50.6916	22.5234	27.3508	10.7328
436	0.0107314	0.0138314	0.0133222	0.0140845	0.0186664	0.242265	0.0134093	4.94607	0.0616119	0.00637416	0.101545	0.0337139	0.122462	0.0342168	0.0195461	0.218196	0.0197239	0.0524293	0.093975	0.0336738	0.0227468	0.00575965	0.114208	0.0163121	0.183924	0.0840767	0.0173179	0.0183	0.264202	0.0316068	0.0491573	0.0391319	0.151467	0.00696544	0.00190533	0.0129922	0.0642429	0.0270737	0.0238524	0.859141	0.0840022	0.00085732	0.00100259	0.206693	0.000293492	50.6916	38.5234	27.3508	10.7328
437	0.0107314	0.0138314	0.0133222	0.0140845	0.0186664	0.242265	0.0134093	4.94607	0.0616119	0.00637416	0.101545	0.0337139	0.122462	0.0342168	0.0195461	0.218196	0.0197239	0.0524293	0.093975	0.0336738	0.0227468	0.00575965	0.114208	0.0163121	0.0944429	0.0840767	0.0173179	0.0183	0.0573794	0.0316068	0.0491573	0.0391319	0.151467	0.00696544	0.211491	0.0129922	0.0642429	0.0270737	0.0238524	0.859141	0.0840022	0.00085732	0.00100259	0.206693	0.000293492	106.692	22.5234	27.3508	10.7328
438	0.0107314	0.0138314	0.0133222	0.0140845	0.0186664	0.242265	0.0134093	4.94607	0.0616119	0.00637416	0.101545	0.0337139	0.122462	0.0342168	0.0195461	0.218196	0.0197239	0.0524293	0.093975	0.0336738	0.0227468	0.00575965	0.114208	0.0163121	0.0944429	0.0840767	0.0173179	0.0183	0.0573794	0.0316068	0.0491573	0.0391319	0.151467	0.00696544	0.211491	0.0129922	0.0642429	0.0270737	0.0238524	0.859141	0.0840022	0.00085732	0.00100259	0.206693	0.000293492	90.6916	22.5234	27.3508	10.7328
439	0.0107314	0.0138314	0.0133222	0.0140845	0.0186664	0.242265	0.0134093	4.94607	0.0616119	0.00637416	0.101545	0.0337139	0.122462	0.0342168	0.0195461	0.218196	0.0197239	0.0524293	0.093975	0.0336738	0.0227468	0.00575965	0.114208	0.0163121	0.0944429	0.0840767	0.0173179	0.0183	0.0573794	0.0316068	0.0491573	0.0391319	0.151467	0.00696544	0.211491	0.0129922	0.0642429	0.0270737	0.0238524	0.859141	0.0840022	0.00085732	0.00100259	0.206693	0.000293492	66.6916	22.5234	27.3508	10.7328
440	0.0107314	0.0138314	0.0133222	0.0140845	0.0186664	0.242265	0.0134093	4.94607	0.0616119	0.00637416	0.101545	0.0337139	0.122462	0.0342168	0.0195461	0.218196	0.0197239	0.0524293	0.093975	0.0336738	0.0227468	0.00575965	0.114208	0.0163121	0.0944429	0.0840767	0.0173179	0.0183	0.0573794	0.0316068	0.0491573	0.0391319	0.151467	0.00696544	0.211491	0.0129922	0.0642429	0.0270737	0.0238524	0.859141	0.0840022	0.00085732	0.00100259	0.206693	0.000293492	50.6916	22.5234	27.3508	10.7328
441	0.0107314	0.0138314	0.0133222	0.0140845	0.0186664	0.242265	0.0134093	4.94607	0.0616119	0.00637416	0.101545	0.0337139	0.122462	0.0342168	0.0195461	0.218196	0.0197239	0.0524293	0.093975	0.0336738	0.0227468	0.00575965	0.114208	0.0163121	0.0944429	0.0840767	0.0173179	0.0183	0.0573794	0.0316068	0.0491573	0.0391319	0.151467	0.00696544	0.211491	0.0129922	0.0642429	0.0270737	0.0238524	0.859141	0.0840022	0.00085732	0.00100259	0.206693	0.000293492	50.6916	38.5234	27.3508	10.7328
442	0.0107314	0.0138314	0.0133222	0.0140845	0.0186664	0.242265	0.0134093	4.94607	0.0616119	0.00637416	0.101545	0.0337139	0.122462	0.0342168	0.0195461	0.218196	0.0197239	0.0524293	0.093975	0.0336738	0.0227468	0.00575965	0.114208	0.0163121	0.0944429	0.0840767	0.0173179	0.0183	0.0573794	0.0316068	0.0491573	0.0391319	0.151467	0.00696544	0.00190533	0.0129922	0.0642429	0.0270737	2.52925	0.859141	0.0840022	0.00085732	0.00100259	0.206693	0.000293492	106.692	22.5234	27.3508	10.7328
443	0.0107314	0.0138314	0.0133222	0.0140845	0.0186664	0.242265	0.0134093	4.94607	0.0616119	0.00637416	0.101545	0.0337139	0.122462	0.0342168	0.0195461	0.218196	0.0197239	0.0524293	0.093975	0.0336738	0.0227468	0.00575965	0.114208	0.0163121	0.0944429	0.0840767	0.0173179	0.0183	0.0573794	0.0316068	0.0491573	0.0391319	0.151467	0.00696544	0.00190533	0.0129922	0.0642429	0.0270737	2.52925	0.859141	0.0840022	0.00085732	0.00100259	0.206693	0.000293492	90.6916	22.5234	27.3508	10.7328
444	0.0107314	0.0138314	0.0133222	0.0140845	0.0186664	0.242265	0.0134093	4.94607	0.0616119	0.00637416	0.101545	0.0337139	0.122462	0.0342168	0.0195461	0.218196	0.0197239	0.0524293	0.093975	0.0336738	0.0227468	0.00575965	0.114208	0.0163121	0.0944429	0.0840767	0.0173179	0.0183	0.0573794	0.0316068	0.0491573	0.0391319	0.151467	0.00696544	0.00190533	0.0129922	0.0642429	0.0270737	2.52925	0.859141	0.0840022	0.00085732	0.00100259	0.206693	0.000293492	66.6916	22.5234	27.3508	10.7328
445	0.0107314	0.0138314	0.0133222	0.0140845	0.0186664	0.242265	0.0134093	4.94607	0.0616119	0.00637416	0.101545	0.0337139	0.122462	0.0342168	0.0195461	0.218196	0.0197239	0.0524293	0.093975	0.0336738	0.0227468	0.00575965	0.114208	0.0163121	0.0944429	0.0840767	0.0173179	0.0183	0.0573794	0.0316068	0.0491573	0.0391319	0.151467	0.00696544	0.00190533	0.0129922	0.0642429	0.0270737	2.52925	0.859141	0.0840022	0.00085732	0.00100259	0.206693	0.000293492	50.6916	22.5234	27.3508	10.7328
446	0.0107314	0.0138314	0.0133222	0.0140845	0.0186664	0.242265	0.0134093	4.94607	0.0616119	0.00637416	0.101545	0.0337139	0.122462	0.0342168	0.0195461	0.218196	0.0197239	0.0524293	0.093975	0.0336738	0.0227468	0.00575965	0.114208	0.0163121	0.0944429	0.0840767	0.0173179	0.0183	0.0573794	0.0316068	0.0491573	0.0391319	0.151467	0.00696544	0.00190533	0.0129922	0.0642429	0.0270737	2.52925	0.859141	0.0840022	0.00085732	0.00100259	0.206693	0.000293492	50.6916	38.5234	27.3508	10.7328
447	0.0107314	0.0138314	0.0133222	0.0140845	0.0186664	0.242265	0.0134093	4.94607	0.0616119	0.00637416	0.101545	0.0337139	0.122462	0.0342168	0.0195461	0.218196	0.0197239	0.0524293	0.093975	0.0336738	0.0227468	0.00575965	0.114208	0.0163121	0.0944429	0.0840767	0.0173179	0.0183	0.0573794	0.0316068	0.0491573	0.0391319	0.151467	0.00696544	0.00190533	0.321807	0.0642429	0.0270737	0.0238524	0.859141	0.0840022	0.00085732	0.00100259	0.206693	0.000293492	106.692	22.5234	27.3508	10.7328
448	0.0107314	0.0138314	0.0133222	0.0140845	0.0186664	0.242265	0.0134093	4.94607	0.0616119	0.00637416	0.101545	0.0337139	0.122462	0.0342168	0.0195461	0.218196	0.0197239	0.0524293	0.093975	0.0336738	0.0227468	0.00575965	0.114208	0.0163121	0.0944429	0.0840767	0.0173179	0.0183	0.0573794	0.0316068	0.0491573	0.0391319	0.151467	0.00696544	0.00190533	0.321807	0.0642429	0.0270737	0.0238524	0.859141	0.0840022	0.00085732	0.00100259	0.206693	0.000293492	90.6916	22.5234	27.3508	10.7328
449	0.0107314	0.0138314	0.0133222	0.0140845	0.0186664	0.242265	0.0134093	4.94607	0.0616119	0.00637416	0.101545	0.0337139	0.122462	0.0342168	0.0195461	0.218196	0.0197239	0.0524293	0.093975	0.0336738	0.0227468	0.00575965	0.114208	0.0163121	0.0944429	0.0840767	0.0173179	0.0183	0.0573794	0.0316068	0.0491573	0.0391319	0.151467	0.00696544	0.00190533	0.321807	0.0642429	0.0270737	0.0238524	0.859141	0.0840022	0.00085732	0.00100259	0.206693	0.000293492	66.6916	22.5234	27.3508	10.7328
450	0.0107314	0.0138314	0.0133222	0.0140845	0.0186664	0.242265	0.0134093	4.94607	0.0616119	0.00637416	0.101545	0.0337139	0.122462	0.0342168	0.0195461	0.218196	0.0197239	0.0524293	0.093975	0.0336738	0.0227468	0.00575965	0.114208	0.0163121	0.0944429	0.0840767	0.0173179	0.0183	0.0573794	0.0316068	0.0491573	0.0391319	0.151467	0.00696544	0.00190533	0.321807	0.0642429	0.0270737	0.0238524	0.859141	0.0840022	0.00085732	0.00100259	0.206693	0.000293492	50.6916	22.5234	27.3508	10.7328
451	0.0107314	0.0138314	0.0133222	0.0140845	0.0186664	0.242265	0.0134093	4.94607	0.0616119	0.00637416	0.101545	0.0337139	0.122462	0.0342168	0.0195461	0.218196	0.0197239	0.0524293	0.093975	0.0336738	0.0227468	0.00575965	0.114208	0.0163121	0.0944429	0.0840767	0.0173179	0.0183	0.0573794	0.0316068	0.0491573	0.0391319	0.151467	0.00696544	0.00190533	0.321807	0.0642429	0.0270737	0.0238524	0.859141	0.0840022	0.00085732	0.00100259	0.206693	0.000293492	50.6916	38.5234	27.3508	10.7328
452	0.0107314	0.0138314	0.0133222	0.0140845	0.0186664	0.242265	0.0134093	4.94607	0.0616119	0.00637416	0.101545	0.0337139	0.122462	0.0342168	0.0195461	0.218196	0.0197239	0.0524293	0.093975	0.0336738	0.0227468	0.00575965	0.114208	0.0163121	0.0944429	0.0840767	0.0173179	0.0183	0.0573794	0.0316068	0.0491573	0.0391319	0.151467	0.00696544	0.00190533	0.0129922	1.24027	0.0270737	0.0238524	0.859141	0.0840022	0.00085732	0.00100259	0.206693	0.000293492	106.692	22.5234	27.3508	10.7328
453	0.0107314	0.0138314	0.0133222	0.0140845	0.0186664	0.242265	0.0134093	4.94607	0.0616119	0.00637416	0.101545	0.0337139	0.122462	0.0342168	0.0195461	0.218196	0.0197239	0.0524293	0.093975	0.0336738	0.0227468	0.00575965	0.114208	0.0163121	0.0944429	0.0840767	0.0173179	0.0183	0.0573794	0.0316068	0.0491573	0.0391319	0.151467	0.00696544	0.00190533	0.0129922	1.24027	0.0270737	0.0238524	0.859141	0.0840022	0.00085732	0.00100259	0.206693	0.000293492	90.6916	22.5234	27.3508	10.7328
454	0.0107314	0.0138314	0.0133222	0.0140845	0.0186664	0.242265	0.0134093	4.94607	0.0616119	0.00637416	0.101545	0.0337139	0.122462	0.0342168	0.0195461	0.218196	0.0197239	0.0524293	0.093975	0.0336738	0.0227468	0.00575965	0.114208	0.0163121	0.0944429	0.0840767	0.0173179	0.0183	0.0573794	0.0316068	0.0491573	0.0391319	0.151467	0.00696544	0.00190533	0.0129922	1.24027	0.0270737	0.0238524	0.859141	0.0840022	0.00085732	0.00100259	0.206693	0.000293492	66.6916	22.5234	27.3508	10.7328
455	0.0107314	0.0138314	0.0133222	0.0140845	0.0186664	0.242265	0.0134093	4.94607	0.0616119	0.00637416	0.101545	0.0337139	0.122462	0.0342168	0.0195461	0.218196	0.0197239	0.0524293	0.093975	0.0336738	0.0227468	0.00575965	0.114208	0.0163121	0.0944429	0.0840767	0.0173179	0.0183	0.0573794	0.0316068	0.0491573	0.0391319	0.151467	0.00696544	0.00190533	0.0129922	1.24027	0.0270737	0.0238524	0.859141	0.0840022	0.00085732	0.00100259	0.206693	0.000293492	50.6916	22.5234	27.3508	10.7328
456	0.0107314	0.0138314	0.0133222	0.0140845	0.0186664	0.242265	0.0134093	4.94607	0.0616119	0.00637416	0.101545	0.0337139	0.122462	0.0342168	0.0195461	0.218196	0.0197239	0.0524293	0.093975	0.0336738	0.0227468	0.00575965	0.114208	0.0163121	0.0944429	0.0840767	0.0173179	0.0183	0.0573794	0.0316068	0.0491573	0.0391319	0.151467	0.00696544	0.00190533	0.0129922	1.24027	0.0270737	0.0238524	0.859141	0.0840022	0.00085732	0.00100259	0.206693	0.000293492	50.6916	40.1234	27.3508	10.7328
457	0.0107314	0.0138314	0.0133222	0.0140845	0.0186664	0.242265	0.0134093	4.94607	0.0616119	0.00637416	0.101545	0.0337139	0.122462	0.0342168	0.0195461	0.218196	0.0197239	0.0524293	0.093975	0.0336738	0.0227468	0.00575965	0.114208	0.0163121	0.0944429	0.0840767	0.0173179	0.0183	0.0573794	0.124412	0.0491573	0.0391319	0.151467	0.00696544	0.00190533	0.0129922	0.0642429	0.0270737	0.0238524	0.859141	0.0840022	0.00085732	0.00100259	0.206693	0.000293492	106.692	22.5234	27.3508	10.7328
458	0.0107314	0.0138314	0.0133222	0.0140845	0.0186664	0.242265	0.0134093	4.94607	0.0616119	0.00637416	0.101545	0.0337139	0.122462	0.0342168	0.0195461	0.218196	0.0197239	0.0524293	0.093975	0.0336738	0.0227468	0.00575965	0.114208	0.0163121	0.0944429	0.0840767	0.0173179	0.0183	0.0573794	0.124412	0.0491573	0.0391319	0.151467	0.00696544	0.00190533	0.0129922	0.0642429	0.0270737	0.0238524	0.859141	0.0840022	0.00085732	0.00100259	0.206693	0.000293492	90.6916	22.5234	27.3508	10.7328
459	0.0107314	0.0138314	0.0133222	0.0140845	0.0186664	0.242265	0.0134093	4.94607	0.0616119	0.00637416	0.101545	0.0337139	0.122462	0.0342168	0.0195461	0.218196	0.0197239	0.0524293	0.093975	0.0336738	0.0227468	0.00575965	0.114208	0.0163121	0.0944429	0.0840767	0.0173179	0.0183	0.0573794	0.124412	0.0491573	0.0391319	0.151467	0.00696544	0.00190533	0.0129922	0.0642429	0.0270737	0.0238524	0.859141	0.0840022	0.00085732	0.00100259	0.206693	0.000293492	66.6916	22.5234	27.3508	10.7328
460	0.0107314	0.0138314	0.0133222	0.0140845	0.0186664	0.242265	0.0134093	4.94607	0.0616119	0.00637416	0.101545	0.0337139	0.122462	0.0342168	0.0195461	0.218196	0.0197239	0.0524293	0.093975	0.0336738	0.0227468	0.00575965	0.114208	0.0163121	0.0944429	0.0840767	0.0173179	0.0183	0.0573794	0.124412	0.0491573	0.0391319	0.151467	0.00696544	0.00190533	0.0129922	0.0642429	0.0270737	0.0238524	0.859141	0.0840022	0.00085732	0.00100259	0.206693	0.000293492	50.6916	22.5234	27.3508	10.7328
461	0.0107314	0.0138314	0.0133222	0.0140845	0.0186664	0.242265	0.0134093	4.94607	0.0616119	0.00637416	0.101545	0.0337139	0.122462	0.0342168	0.0195461	0.218196	0.0197239	0.0524293	0.093975	0.0336738	0.0227468	0.00575965	0.114208	0.0163121	0.0944429	0.0840767	0.0173179	0.0183	0.0573794	0.124412	0.0491573	0.0391319	0.151467	0.00696544	0.00190533	0.0129922	0.0642429	0.0270737	0.0238524	0.859141	0.0840022	0.00085732	0.00100259	0.206693	0.000293492	50.6916	38.5234	27.3508	10.7328
462	0.0107314	0.0138314	0.0133222	0.0140845	0.0186664	0.242265	0.0134093	4.94607	0.0616119	0.00637416	0.101545	0.0337139	0.122462	0.0342168	0.0195461	0.218196	0.0197239	0.0524293	0.093975	0.0336738	0.0227468	0.00575965	0.114208	0.0163121	0.0944429	0.0840767	0.0173179	0.0183	0.0573794	0.0316068	0.0491573	0.0391319	0.151467	0.00696544	0.00190533	0.0129922	0.0642429	0.538018	0.0238524	0.859141	0.0840022	0.00085732	0.00100259	0.206693	0.000293492	107.203	22.5234	27.3508	10.7328
463	0.0107314	0.0138314	0.0133222	0.0140845	0.0186664	0.242265	0.0134093	4.94607	0.0616119	0.00637416	0.101545	0.0337139	0.122462	0.0342168	0.0195461	0.218196	0.0197239	0.0524293	0.093975	0.0336738	0.0227468	0.00575965	0.114208	0.0163121	0.0944429	0.0840767	0.0173179	0.0183	0.0573794	0.0316068	0.0491573	0.0391319	0.151467	0.00696544	0.00190533	0.0129922	0.0642429	0.538018	0.0238524	0.859141	0.0840022	0.00085732	0.00100259	0.206693	0.000293492	91.2026	22.5234	27.3508	10.7328
464	0.0107314	0.0138314	0.0133222	0.0140845	0.0186664	0.242265	0.0134093	4.94607	0.0616119	0.00637416	0.101545	0.0337139	0.122462	0.0342168	0.0195461	0.218196	0.0197239	0.0524293	0.093975	0.0336738	0.0227468	0.00575965	0.114208	0.0163121	0.0944429	0.0840767	0.0173179	0.0183	0.0573794	0.0316068	0.0491573	0.0391319	0.151467	0.00696544	0.00190533	0.0129922	0.0642429	0.538018	0.0238524	0.859141	0.0840022	0.00085732	0.00100259	0.206693	0.000293492	51.2026	22.5234	27.3508	10.7328
465	0.0107314	0.0138314	0.0133222	0.0140845	0.0186664	0.242265	0.0134093	4.94607	0.0616119	0.00637416	0.101545	0.0337139	0.122462	0.0342168	0.0195461	0.218196	0.0197239	0.0524293	0.093975	0.0336738	0.0227468	0.00575965	0.114208	0.0163121	0.0944429	0.0840767	0.0173179	0.0183	0.0573794	0.0316068	0.0491573	0.0391319	0.151467	0.00696544	0.00190533	0.0129922	0.0642429	0.538018	0.0238524	0.859141	0.0840022	0.00085732	0.00100259	0.206693	0.000293492	51.2026	38.5234	27.3508	10.7328
466	0.0107314	0.0138314	0.0133222	0.0140845	0.0186664	0.242265	0.0134093	4.94607	0.0616119	0.00637416	0.101545	0.0337139	0.122462	0.0342168	0.0195461	0.218196	0.0197239	0.0524293	0.093975	0.0336738	0.0227468	0.00575965	0.114208	0.0163121	0.0944429	0.0840767	0.0173179	0.0183	0.0573794	0.0316068	0.0491573	0.0391319	0.151467	0.00696544	0.00190533	0.0129922	0.0642429	0.538018	0.0238524	0.859141	0.0840022	0.00085732	0.00100259	0.206693	0.000293492	67.2026	22.5234	27.3508	10.7328
467	0.0107314	0.0138314	0.0133222	0.0140845	0.0186664	0.242265	0.0134093	4.94607	0.0616119	0.00637416	0.101545	0.0337139	0.122462	0.0342168	0.0195461	0.218196	0.0197239	0.0524293	0.093975	0.0336738	0.0227468	0.00575965	0.114208	0.0163121	0.0944429	0.0840767	0.0173179	0.0183	0.0573794	0.0316068	0.0491573	0.0391319	0.151467	0.00696544	0.00190533	0.0129922	0.0642429	0.0270737	0.0238524	242.424	0.0840022	0.00085732	0.00100259	0.206693	0.000293492	114.692	22.5234	27.3508	10.7328
468	0.0107314	0.0138314	0.0133222	0.0140845	0.0186664	0.242265	0.0134093	4.94607	0.0616119	0.00637416	0.101545	0.0337139	0.122462	0.0342168	0.0195461	0.218196	0.0197239	0.0524293	0.093975	0.0336738	0.0227468	0.00575965	0.114208	0.0163121	0.0944429	0.0840767	0.0173179	0.0183	0.0573794	0.0316068	0.0491573	0.0391319	0.151467	0.00696544	0.00190533	0.0129922	0.0642429	0.0270737	0.0238524	242.424	0.0840022	0.00085732	0.00100259	0.206693	0.000293492	90.6916	22.5234	27.3508	10.7328
469	0.0107314	0.0138314	0.0133222	0.0140845	0.0186664	0.242265	0.0134093	4.94607	0.0616119	0.00637416	0.101545	0.0337139	0.122462	0.0342168	0.0195461	0.218196	0.0197239	0.0524293	0.093975	0.0336738	0.0227468	0.00575965	0.114208	0.0163121	0.0944429	0.0840767	0.0173179	0.0183	0.0573794	0.0316068	0.0491573	0.0391319	0.151467	0.00696544	0.00190533	0.0129922	0.0642429	0.0270737	0.0238524	242.424	0.0840022	0.00085732	0.00100259	0.206693	0.000293492	66.6916	22.5234	27.3508	10.7328
470	0.0107314	0.0138314	0.0133222	0.0140845	0.0186664	0.242265	0.0134093	4.94607	0.0616119	0.00637416	0.101545	0.0337139	0.122462	0.0342168	0.0195461	0.218196	0.0197239	0.0524293	0.093975	0.0336738	0.0227468	0.00575965	0.114208	0.0163121	0.0944429	0.0840767	0.0173179	0.0183	0.0573794	0.0316068	0.0491573	0.0391319	0.151467	0.00696544	0.00190533	0.0129922	0.0642429	0.0270737	0.0238524	242.424	0.0840022	0.00085732	0.00100259	0.206693	0.000293492	50.6916	22.5234	27.3508	10.7328
471	0.0107314	0.0138314	0.0133222	0.0140845	0.0186664	0.242265	0.0134093	4.94607	0.0616119	0.00637416	0.101545	0.0337139	0.122462	0.0342168	0.0195461	0.218196	0.0197239	0.0524293	0.093975	0.0336738	0.0227468	0.00575965	0.114208	0.0163121	0.0944429	0.0840767	0.0173179	0.0183	0.0573794	0.0316068	0.0491573	0.0391319	0.151467	0.00696544	0.00190533	0.0129922	0.0642429	0.0270737	0.0238524	242.424	0.0840022	0.00085732	0.00100259	0.206693	0.000293492	50.6916	38.5234	27.3508	10.7328
472	0.0107314	0.0138314	0.0133222	0.0140845	0.0186664	0.242265	0.0134093	4.94607	0.0616119	0.00637416	0.101545	0.0337139	0.122462	0.0342168	0.0195461	0.218196	0.0197239	0.0524293	0.093975	0.0336738	0.0227468	0.00575965	0.114208	0.0163121	0.0944429	0.0840767	0.0173179	0.0183	0.0573794	0.0316068	0.0491573	0.0391319	0.151467	0.00696544	0.00190533	0.0129922	0.0642429	0.0270737	0.0238524	0.859141	0.0840022	0.00085732	0.00100259	0.206693	0.00479859	114.701	22.5234	27.3508	10.7328
473	0.0107314	0.0138314	0.0133222	0.0140845	0.0186664	0.242265	0.0134093	4.94607	0.0616119	0.00637416	0.101545	0.0337139	0.122462	0.0342168	0.0195461	0.218196	0.0197239	0.0524293	0.093975	0.0336738	0.0227468	0.00575965	0.114208	0.0163121	0.0944429	0.0840767	0.0173179	0.0183	0.0573794	0.0316068	0.0491573	0.0391319	0.151467	0.00696544	0.00190533	0.0129922	0.0642429	0.0270737	0.0238524	0.859141	0.0840022	0.00085732	0.00100259	0.206693	0.00479859	90.7006	22.5234	27.3508	10.7328
474	0.0107314	0.0138314	0.0133222	0.0140845	0.0186664	0.242265	0.0134093	4.94607	0.0616119	0.00637416	0.101545	0.0337139	0.122462	0.0342168	0.0195461	0.218196	0.0197239	0.0524293	0.093975	0.0336738	0.0227468	0.00575965	0.114208	0.0163121	0.0944429	0.0840767	0.0173179	0.0183	0.0573794	0.0316068	0.0491573	0.0391319	0.151467	0.00696544	0.00190533	0.0129922	0.0642429	0.0270737	0.0238524	0.859141	0.0840022	0.00085732	0.00100259	0.206693	0.00479859	66.7006	22.5234	27.3508	10.7328
475	0.0107314	0.0138314	0.0133222	0.0140845	0.0186664	0.242265	0.0134093	4.94607	0.0616119	0.00637416	0.101545	0.0337139	0.122462	0.0342168	0.0195461	0.218196	0.0197239	0.0524293	0.093975	0.0336738	0.0227468	0.00575965	0.114208	0.0163121	0.0944429	0.0840767	0.0173179	0.0183	0.0573794	0.0316068	0.0491573	0.0391319	0.151467	0.00696544	0.00190533	0.0129922	0.0642429	0.0270737	0.0238524	0.859141	0.0840022	0.00085732	0.00100259	0.206693	0.00479859	50.7006	22.5234	27.3508	10.7328
476	0.0107314	0.0138314	0.0133222	0.0140845	0.0186664	0.242265	0.0134093	4.94607	0.0616119	0.00637416	0.101545	0.0337139	0.122462	0.0342168	0.0195461	0.218196	0.0197239	0.0524293	0.093975	0.0336738	0.0227468	0.00575965	0.114208	0.0163121	0.0944429	0.0840767	0.0173179	0.0183	0.0573794	0.0316068	0.0491573	0.0391319	0.151467	0.00696544	0.00190533	0.0129922	0.0642429	0.0270737	0.0238524	0.859141	0.0840022	0.00085732	0.00100259	0.206693	0.00479859	50.7006	34.5234	27.3508	10.7328
477	0.126845	0.0138314	0.0133222	0.0140845	0.0186664	0.242265	0.0134093	4.94607	0.0616119	0.00637416	0.101545	0.0337139	0.122462	0.0342168	0.0195461	0.218196	0.0197239	0.0524293	0.093975	0.0336738	0.0227468	0.00575965	0.114208	0.0163121	0.0944429	0.0840767	0.0173179	0.0183	0.0573794	0.0316068	0.0491573	0.0391319	0.151467	0.00696544	0.00190533	0.0129922	0.0642429	0.0270737	0.0238524	0.859141	0.0840022	0.00085732	0.00100259	0.206693	0.000293492	90.6916	22.5234	27.3508	10.7328
478	0.126845	0.0138314	0.0133222	0.0140845	0.0186664	0.242265	0.0134093	4.94607	0.0616119	0.00637416	0.101545	0.0337139	0.122462	0.0342168	0.0195461	0.218196	0.0197239	0.0524293	0.093975	0.0336738	0.0227468	0.00575965	0.114208	0.0163121	0.0944429	0.0840767	0.0173179	0.0183	0.0573794	0.0316068	0.0491573	0.0391319	0.151467	0.00696544	0.00190533	0.0129922	0.0642429	0.0270737	0.0238524	0.859141	0.0840022	0.00085732	0.00100259	0.206693	0.000293492	82.6916	22.5234	27.3508	10.7328
479	0.126845	0.0138314	0.0133222	0.0140845	0.0186664	0.242265	0.0134093	4.94607	0.0616119	0.00637416	0.101545	0.0337139	0.122462	0.0342168	0.0195461	0.218196	0.0197239	0.0524293	0.093975	0.0336738	0.0227468	0.00575965	0.114208	0.0163121	0.0944429	0.0840767	0.0173179	0.0183	0.0573794	0.0316068	0.0491573	0.0391319	0.151467	0.00696544	0.00190533	0.0129922	0.0642429	0.0270737	0.0238524	0.859141	0.0840022	0.00085732	0.00100259	0.206693	0.000293492	58.6916	22.5234	27.3508	10.7328
480	0.126845	0.0138314	0.0133222	0.0140845	0.0186664	0.242265	0.0134093	4.94607	0.0616119	0.00637416	0.101545	0.0337139	0.122462	0.0342168	0.0195461	0.218196	0.0197239	0.0524293	0.093975	0.0336738	0.0227468	0.00575965	0.114208	0.0163121	0.0944429	0.0840767	0.0173179	0.0183	0.0573794	0.0316068	0.0491573	0.0391319	0.151467	0.00696544	0.00190533	0.0129922	0.0642429	0.0270737	0.0238524	0.859141	0.0840022	0.00085732	0.00100259	0.206693	0.000293492	50.6916	22.5234	27.3508	10.7328
481	0.126845	0.0138314	0.0133222	0.0140845	0.0186664	0.242265	0.0134093	4.94607	0.0616119	0.00637416	0.101545	0.0337139	0.122462	0.0342168	0.0195461	0.218196	0.0197239	0.0524293	0.093975	0.0336738	0.0227468	0.00575965	0.114208	0.0163121	0.0944429	0.0840767	0.0173179	0.0183	0.0573794	0.0316068	0.0491573	0.0391319	0.151467	0.00696544	0.00190533	0.0129922	0.0642429	0.0270737	0.0238524	0.859141	0.0840022	0.00085732	0.00100259	0.206693	0.000293492	50.6916	38.5234	27.3508	10.7328
482	0.0107314	0.0815108	0.0133222	0.0140845	0.0186664	0.242265	0.0134093	4.94607	0.0616119	0.00637416	0.101545	0.0337139	0.122462	0.0342168	0.0195461	0.218196	0.0197239	0.0524293	0.093975	0.0336738	0.0227468	0.00575965	0.114208	0.0163121	0.0944429	0.0840767	0.0173179	0.0183	0.0573794	0.0316068	0.0491573	0.0391319	0.151467	0.00696544	0.00190533	0.0129922	0.0642429	0.0270737	0.0238524	0.859141	0.0840022	0.00085732	0.00100259	0.206693	0.000293492	98.6916	22.5234	27.3508	10.7328
483	0.0107314	0.0815108	0.0133222	0.0140845	0.0186664	0.242265	0.0134093	4.94607	0.0616119	0.00637416	0.101545	0.0337139	0.122462	0.0342168	0.0195461	0.218196	0.0197239	0.0524293	0.093975	0.0336738	0.0227468	0.00575965	0.114208	0.0163121	0.0944429	0.0840767	0.0173179	0.0183	0.0573794	0.0316068	0.0491573	0.0391319	0.151467	0.00696544	0.00190533	0.0129922	0.0642429	0.0270737	0.0238524	0.859141	0.0840022	0.00085732	0.00100259	0.206693	0.000293492	82.6916	22.5234	27.3508	10.7328
484	0.0107314	0.0815108	0.0133222	0.0140845	0.0186664	0.242265	0.0134093	4.94607	0.0616119	0.00637416	0.101545	0.0337139	0.122462	0.0342168	0.0195461	0.218196	0.0197239	0.0524293	0.093975	0.0336738	0.0227468	0.00575965	0.114208	0.0163121	0.0944429	0.0840767	0.0173179	0.0183	0.0573794	0.0316068	0.0491573	0.0391319	0.151467	0.00696544	0.00190533	0.0129922	0.0642429	0.0270737	0.0238524	0.859141	0.0840022	0.00085732	0.00100259	0.206693	0.000293492	58.6916	22.5234	27.3508	10.7328
485	0.0107314	0.0815108	0.0133222	0.0140845	0.0186664	0.242265	0.0134093	4.94607	0.0616119	0.00637416	0.101545	0.0337139	0.122462	0.0342168	0.0195461	0.218196	0.0197239	0.0524293	0.093975	0.0336738	0.0227468	0.00575965	0.114208	0.0163121	0.0944429	0.0840767	0.0173179	0.0183	0.0573794	0.0316068	0.0491573	0.0391319	0.151467	0.00696544	0.00190533	0.0129922	0.0642429	0.0270737	0.0238524	0.859141	0.0840022	0.00085732	0.00100259	0.206693	0.000293492	50.6916	28.1234	27.3508	10.7328
486	0.0107314	0.0815108	0.0133222	0.0140845	0.0186664	0.242265	0.0134093	4.94607	0.0616119	0.00637416	0.101545	0.0337139	0.122462	0.0342168	0.0195461	0.218196	0.0197239	0.0524293	0.093975	0.0336738	0.0227468	0.00575965	0.114208	0.0163121	0.0944429	0.0840767	0.0173179	0.0183	0.0573794	0.0316068	0.0491573	0.0391319	0.151467	0.00696544	0.00190533	0.0129922	0.0642429	0.0270737	0.0238524	0.859141	0.0840022	0.00085732	0.00100259	0.206693	0.000293492	50.6916	38.5234	27.3508	10.7328
487	0.0107314	0.0138314	0.0692756	0.0140845	0.0186664	0.242265	0.0134093	4.94607	0.0616119	0.00637416	0.101545	0.0337139	0.122462	0.0342168	0.0195461	0.218196	0.0197239	0.0524293	0.093975	0.0336738	0.0227468	0.00575965	0.114208	0.0163121	0.0944429	0.0840767	0.0173179	0.0183	0.0573794	0.0316068	0.0491573	0.0391319	0.151467	0.00696544	0.00190533	0.0129922	0.0642429	0.0270737	0.0238524	0.859141	0.0840022	0.00085732	0.00100259	0.206693	0.000293492	98.6916	22.5234	27.3508	10.7328
488	0.0107314	0.0138314	0.0692756	0.0140845	0.0186664	0.242265	0.0134093	4.94607	0.0616119	0.00637416	0.101545	0.0337139	0.122462	0.0342168	0.0195461	0.218196	0.0197239	0.0524293	0.093975	0.0336738	0.0227468	0.00575965	0.114208	0.0163121	0.0944429	0.0840767	0.0173179	0.0183	0.0573794	0.0316068	0.0491573	0.0391319	0.151467	0.00696544	0.00190533	0.0129922	0.0642429	0.0270737	0.0238524	0.859141	0.0840022	0.00085732	0.00100259	0.206693	0.000293492	82.6916	22.5234	27.3508	10.7328
489	0.0107314	0.0138314	0.0692756	0.0140845	0.0186664	0.242265	0.0134093	4.94607	0.0616119	0.00637416	0.101545	0.0337139	0.122462	0.0342168	0.0195461	0.218196	0.0197239	0.0524293	0.093975	0.0336738	0.0227468	0.00575965	0.114208	0.0163121	0.0944429	0.0840767	0.0173179	0.0183	0.0573794	0.0316068	0.0491573	0.0391319	0.151467	0.00696544	0.00190533	0.0129922	0.0642429	0.0270737	0.0238524	0.859141	0.0840022	0.00085732	0.00100259	0.206693	0.000293492	58.6916	22.5234	27.3508	10.7328
490	0.0107314	0.0138314	0.0692756	0.0140845	0.0186664	0.242265	0.0134093	4.94607	0.0616119	0.00637416	0.101545	0.0337139	0.122462	0.0342168	0.0195461	0.218196	0.0197239	0.0524293	0.093975	0.0336738	0.0227468	0.00575965	0.114208	0.0163121	0.0944429	0.0840767	0.0173179	0.0183	0.0573794	0.0316068	0.0491573	0.0391319	0.151467	0.00696544	0.00190533	0.0129922	0.0642429	0.0270737	0.0238524	0.859141	0.0840022	0.00085732	0.00100259	0.206693	0.000293492	50.6916	28.1234	27.3508	10.7328
491	0.0107314	0.0138314	0.0692756	0.0140845	0.0186664	0.242265	0.0134093	4.94607	0.0616119	0.00637416	0.101545	0.0337139	0.122462	0.0342168	0.0195461	0.218196	0.0197239	0.0524293	0.093975	0.0336738	0.0227468	0.00575965	0.114208	0.0163121	0.0944429	0.0840767	0.0173179	0.0183	0.0573794	0.0316068	0.0491573	0.0391319	0.151467	0.00696544	0.00190533	0.0129922	0.0642429	0.0270737	0.0238524	0.859141	0.0840022	0.00085732	0.00100259	0.206693	0.000293492	50.6916	38.5234	27.3508	10.7328
492	0.0107314	0.0138314	0.0133222	0.0140845	0.0186664	0.242265	0.0134093	4.94607	0.0616119	0.00637416	0.101545	0.0337139	0.122462	0.0342168	0.0195461	0.218196	0.0197239	0.0524293	0.093975	0.103266	0.0227468	0.0120201	0.114208	0.0163121	0.0944429	0.0840767	0.0173179	0.0183	0.0573794	0.0316068	0.0491573	0.0391319	0.151467	0.00696544	0.00190533	0.0129922	0.0642429	0.0270737	0.0238524	0.859141	0.0840022	0.00085732	0.00100259	0.206693	0.000293492	106.692	22.5234	27.3508	10.7328
493	0.0107314	0.0138314	0.0133222	0.0140845	0.0186664	0.242265	0.0134093	4.94607	0.0616119	0.00637416	0.101545	0.0337139	0.122462	0.0342168	0.0195461	0.218196	0.0197239	0.0524293	0.093975	0.103266	0.0227468	0.0120201	0.114208	0.0163121	0.0944429	0.0840767	0.0173179	0.0183	0.0573794	0.0316068	0.0491573	0.0391319	0.151467	0.00696544	0.00190533	0.0129922	0.0642429	0.0270737	0.0238524	0.859141	0.0840022	0.00085732	0.00100259	0.206693	0.000293492	90.6916	22.5234	27.3508	10.7328
494	0.0107314	0.0138314	0.0133222	0.0140845	0.0186664	0.242265	0.0134093	4.94607	0.0616119	0.00637416	0.101545	0.0337139	0.122462	0.0342168	0.0195461	0.218196	0.0197239	0.0524293	0.093975	0.103266	0.0227468	0.0120201	0.114208	0.0163121	0.0944429	0.0840767	0.0173179	0.0183	0.0573794	0.0316068	0.0491573	0.0391319	0.151467	0.00696544	0.00190533	0.0129922	0.0642429	0.0270737	0.0238524	0.859141	0.0840022	0.00085732	0.00100259	0.206693	0.000293492	66.6916	22.5234	27.3508	10.7328
495	0.0107314	0.0138314	0.0133222	0.0140845	0.0186664	0.242265	0.0134093	4.94607	0.0616119	0.00637416	0.101545	0.0337139	0.122462	0.0342168	0.0195461	0.218196	0.0197239	0.0524293	0.093975	0.103266	0.0227468	0.0120201	0.114208	0.0163121	0.0944429	0.0840767	0.0173179	0.0183	0.0573794	0.0316068	0.0491573	0.0391319	0.151467	0.00696544	0.00190533	0.0129922	0.0642429	0.0270737	0.0238524	0.859141	0.0840022	0.00085732	0.00100259	0.206693	0.000293492	50.6916	22.5234	27.3508	10.7328
496	0.0107314	0.0138314	0.0133222	0.0140845	0.0186664	0.242265	0.0134093	4.94607	0.0616119	0.00637416	0.101545	0.0337139	0.122462	0.0342168	0.0195461	0.218196	0.0197239	0.0524293	0.093975	0.103266	0.0227468	0.0120201	0.114208	0.0163121	0.0944429	0.0840767	0.0173179	0.0183	0.0573794	0.0316068	0.0491573	0.0391319	0.151467	0.00696544	0.00190533	0.0129922	0.0642429	0.0270737	0.0238524	0.859141	0.0840022	0.00085732	0.00100259	0.206693	0.000293492	50.6916	38.5234	27.3508	10.7328
497	0.0107314	0.0138314	0.0133222	0.0140845	0.0186664	0.242265	0.0134093	4.94607	0.0616119	0.00637416	0.101545	0.0337139	0.122462	0.0342168	0.0195461	0.218196	0.0197239	0.0524293	0.093975	0.0336738	0.0227468	0.00575965	0.114208	0.0163121	0.0944429	0.0840767	0.0173179	0.0183	0.0573794	0.0316068	0.0491573	0.0391319	0.476062	0.00696544	0.00190533	0.0129922	0.0642429	0.0270737	0.0238524	0.859141	0.0840022	0.00085732	0.00100259	0.206693	0.000293492	106.692	22.5234	27.3508	10.7328
498	0.0107314	0.0138314	0.0133222	0.0140845	0.0186664	0.242265	0.0134093	4.94607	0.0616119	0.00637416	0.101545	0.0337139	0.122462	0.0342168	0.0195461	0.218196	0.0197239	0.0524293	0.093975	0.0336738	0.0227468	0.00575965	0.114208	0.0163121	0.0944429	0.0840767	0.0173179	0.0183	0.0573794	0.0316068	0.0491573	0.0391319	0.476062	0.00696544	0.00190533	0.0129922	0.0642429	0.0270737	0.0238524	0.859141	0.0840022	0.00085732	0.00100259	0.206693	0.000293492	90.6916	22.5234	27.3508	10.7328
499	0.0107314	0.0138314	0.0133222	0.0140845	0.0186664	0.242265	0.0134093	4.94607	0.0616119	0.00637416	0.101545	0.0337139	0.122462	0.0342168	0.0195461	0.218196	0.0197239	0.0524293	0.093975	0.0336738	0.0227468	0.00575965	0.114208	0.0163121	0.0944429	0.0840767	0.0173179	0.0183	0.0573794	0.0316068	0.0491573	0.0391319	0.476062	0.00696544	0.00190533	0.0129922	0.0642429	0.0270737	0.0238524	0.859141	0.0840022	0.00085732	0.00100259	0.206693	0.000293492	66.6916	22.5234	27.3508	10.7328
500	0.0107314	0.0138314	0.0133222	0.0140845	0.0186664	0.242265	0.0134093	4.94607	0.0616119	0.00637416	0.101545	0.0337139	0.122462	0.0342168	0.0195461	0.218196	0.0197239	0.0524293	0.093975	0.0336738	0.0227468	0.00575965	0.114208	0.0163121	0.0944429	0.0840767	0.0173179	0.0183	0.0573794	0.0316068	0.0491573	0.0391319	0.476062	0.00696544	0.00190533	0.0129922	0.0642429	0.0270737	0.0238524	0.859141	0.0840022	0.00085732	0.00100259	0.206693	0.000293492	50.6916	22.5234	27.3508	10.7328
501	0.0107314	0.0138314	0.0133222	0.0140845	0.0186664	0.242265	0.0134093	4.94607	0.0616119	0.00637416	0.101545	0.0337139	0.122462	0.0342168	0.0195461	0.218196	0.0197239	0.0524293	0.093975	0.0336738	0.0227468	0.00575965	0.114208	0.0163121	0.0944429	0.0840767	0.0173179	0.0183	0.0573794	0.0316068	0.0491573	0.0391319	0.476062	0.00696544	0.00190533	0.0129922	0.0642429	0.0270737	0.0238524	0.859141	0.0840022	0.00085732	0.00100259	0.206693	0.000293492	50.6916	38.5234	27.3508	10.7328
502	0.0107314	0.0138314	0.0133222	0.0140845	0.0186664	0.242265	0.0134093	4.94607	0.0616119	0.00637416	0.101545	0.0337139	0.122462	0.0342168	0.0195461	0.218196	0.0197239	0.0524293	0.093975	0.0336738	0.0227468	0.00575965	0.114208	0.0163121	0.0944429	0.0840767	0.0173179	0.0183	0.0573794	0.0316068	0.0491573	0.0391319	0.151467	0.00696544	0.00190533	0.0129922	0.0642429	0.0270737	0.0238524	0.859141	0.0840022	0.0053158	0.00100259	0.206693	0.000293492	114.705	22.5234	27.3508	10.7328
503	0.0107314	0.0138314	0.0133222	0.0140845	0.0186664	0.242265	0.0134093	4.94607	0.0616119	0.00637416	0.101545	0.0337139	0.122462	0.0342168	0.0195461	0.218196	0.0197239	0.0524293	0.093975	0.0336738	0.0227468	0.00575965	0.114208	0.0163121	0.0944429	0.0840767	0.0173179	0.0183	0.0573794	0.0316068	0.0491573	0.0391319	0.151467	0.00696544	0.00190533	0.0129922	0.0642429	0.0270737	0.0238524	0.859141	0.0840022	0.0053158	0.00100259	0.206693	0.000293492	90.705	22.5234	27.3508	10.7328
504	0.0107314	0.0138314	0.0133222	0.0140845	0.0186664	0.242265	0.0134093	4.94607	0.0616119	0.00637416	0.101545	0.0337139	0.122462	0.0342168	0.0195461	0.218196	0.0197239	0.0524293	0.093975	0.0336738	0.0227468	0.00575965	0.114208	0.0163121	0.0944429	0.0840767	0.0173179	0.0183	0.0573794	0.0316068	0.0491573	0.0391319	0.151467	0.00696544	0.00190533	0.0129922	0.0642429	0.0270737	0.0238524	0.859141	0.0840022	0.0053158	0.00100259	0.206693	0.000293492	66.705	22.5234	27.3508	10.7328
505	0.0107314	0.0138314	0.0133222	0.0140845	0.0186664	0.242265	0.0134093	4.94607	0.0616119	0.00637416	0.101545	0.0337139	0.122462	0.0342168	0.0195461	0.218196	0.0197239	0.0524293	0.093975	0.0336738	0.0227468	0.00575965	0.114208	0.0163121	0.0944429	0.0840767	0.0173179	0.0183	0.0573794	0.0316068	0.0491573	0.0391319	0.151467	0.00696544	0.00190533	0.0129922	0.0642429	0.0270737	0.0238524	0.859141	0.0840022	0.0053158	0.00100259	0.206693	0.000293492	50.705	22.5234	27.3508	10.7328
506	0.0107314	0.0138314	0.0133222	0.0140845	0.0186664	0.242265	0.0134093	4.94607	0.0616119	0.00637416	0.101545	0.0337139	0.122462	0.0342168	0.0195461	0.218196	0.0197239	0.0524293	0.093975	0.0336738	0.0227468	0.00575965	0.114208	0.0163121	0.0944429	0.0840767	0.0173179	0.0183	0.0573794	0.0316068	0.0491573	0.0391319	0.151467	0.00696544	0.00190533	0.0129922	0.0642429	0.0270737	0.0238524	0.859141	0.0840022	0.0053158	0.00100259	0.206693	0.000293492	50.705	38.5234	27.3508	10.7328
507	0.0107314	0.0138314	0.0133222	0.0140845	0.0186664	0.242265	0.0134093	4.94607	0.0616119	0.00637416	0.101545	0.0337139	0.122462	0.0342168	0.0195461	0.218196	0.0197239	0.0524293	0.093975	0.0336738	0.0494403	0.0120201	0.114208	0.0163121	0.0944429	0.0840767	0.0173179	0.0183	0.0573794	0.0316068	0.0491573	0.0391319	0.151467	0.00696544	0.00190533	0.0129922	0.0642429	0.0270737	0.0238524	0.859141	0.0840022	0.00085732	0.00100259	0.206693	0.000293492	106.692	22.5234	27.3508	10.7328
508	0.0107314	0.0138314	0.0133222	0.0140845	0.0186664	0.242265	0.0134093	4.94607	0.0616119	0.00637416	0.101545	0.0337139	0.122462	0.0342168	0.0195461	0.218196	0.0197239	0.0524293	0.093975	0.0336738	0.0494403	0.0120201	0.114208	0.0163121	0.0944429	0.0840767	0.0173179	0.0183	0.0573794	0.0316068	0.0491573	0.0391319	0.151467	0.00696544	0.00190533	0.0129922	0.0642429	0.0270737	0.0238524	0.859141	0.0840022	0.00085732	0.00100259	0.206693	0.000293492	90.6916	22.5234	27.3508	10.7328
509	0.0107314	0.0138314	0.0133222	0.0140845	0.0186664	0.242265	0.0134093	4.94607	0.0616119	0.00637416	0.101545	0.0337139	0.122462	0.0342168	0.0195461	0.218196	0.0197239	0.0524293	0.093975	0.0336738	0.0494403	0.0120201	0.114208	0.0163121	0.0944429	0.0840767	0.0173179	0.0183	0.0573794	0.0316068	0.0491573	0.0391319	0.151467	0.00696544	0.00190533	0.0129922	0.0642429	0.0270737	0.0238524	0.859141	0.0840022	0.00085732	0.00100259	0.206693	0.000293492	66.6916	22.5234	27.3508	10.7328
510	0.0107314	0.0138314	0.0133222	0.0140845	0.0186664	0.242265	0.0134093	4.94607	0.0616119	0.00637416	0.101545	0.0337139	0.122462	0.0342168	0.0195461	0.218196	0.0197239	0.0524293	0.093975	0.0336738	0.0494403	0.0120201	0.114208	0.0163121	0.0944429	0.0840767	0.0173179	0.0183	0.0573794	0.0316068	0.0491573	0.0391319	0.151467	0.00696544	0.00190533	0.0129922	0.0642429	0.0270737	0.0238524	0.859141	0.0840022	0.00085732	0.00100259	0.206693	0.000293492	50.6916	22.5234	27.3508	10.7328
511	0.0107314	0.0138314	0.0133222	0.0140845	0.0186664	0.242265	0.0134093	4.94607	0.0616119	0.00637416	0.101545	0.0337139	0.122462	0.0342168	0.0195461	0.218196	0.0197239	0.0524293	0.093975	0.0336738	0.0494403	0.0120201	0.114208	0.0163121	0.0944429	0.0840767	0.0173179	0.0183	0.0573794	0.0316068	0.0491573	0.0391319	0.151467	0.00696544	0.00190533	0.0129922	0.0642429	0.0270737	0.0238524	0.859141	0.0840022	0.00085732	0.00100259	0.206693	0.000293492	50.6916	38.5234	27.3508	10.7328
512	0.0107314	0.0138314	0.0133222	0.0140845	0.0186664	0.242265	0.0134093	4.94607	0.0616119	0.00637416	0.101545	0.0337139	0.122462	0.0342168	0.0195461	0.218196	0.0197239	0.0524293	0.093975	0.0336738	0.0227468	0.0179363	0.114208	0.0163121	0.0944429	0.0840767	0.0173179	0.0183	0.0573794	0.0316068	0.0491573	0.0391319	0.151467	0.00696544	0.00190533	0.0129922	0.0642429	0.0270737	0.0238524	0.859141	0.0840022	0.00085732	0.00100259	0.206693	0.000293492	106.692	22.5234	27.3508	10.7328
513	0.0107314	0.0138314	0.0133222	0.0140845	0.0186664	0.242265	0.0134093	4.94607	0.0616119	0.00637416	0.101545	0.0337139	0.122462	0.0342168	0.0195461	0.218196	0.0197239	0.0524293	0.093975	0.0336738	0.0227468	0.0179363	0.114208	0.0163121	0.0944429	0.0840767	0.0173179	0.0183	0.0573794	0.0316068	0.0491573	0.0391319	0.151467	0.00696544	0.00190533	0.0129922	0.0642429	0.0270737	0.0238524	0.859141	0.0840022	0.00085732	0.00100259	0.206693	0.000293492	90.6916	22.5234	27.3508	10.7328
514	0.0107314	0.0138314	0.0133222	0.0140845	0.0186664	0.242265	0.0134093	4.94607	0.0616119	0.00637416	0.101545	0.0337139	0.122462	0.0342168	0.0195461	0.218196	0.0197239	0.0524293	0.093975	0.0336738	0.0227468	0.0179363	0.114208	0.0163121	0.0944429	0.0840767	0.0173179	0.0183	0.0573794	0.0316068	0.0491573	0.0391319	0.151467	0.00696544	0.00190533	0.0129922	0.0642429	0.0270737	0.0238524	0.859141	0.0840022	0.00085732	0.00100259	0.206693	0.000293492	50.6916	22.5234	27.3508	10.7328
515	0.0107314	0.0138314	0.0133222	0.0140845	0.0186664	0.242265	0.0134093	4.94607	0.0616119	0.00637416	0.101545	0.0337139	0.122462	0.0342168	0.0195461	0.218196	0.0197239	0.0524293	0.093975	0.0336738	0.0227468	0.0179363	0.114208	0.0163121	0.0944429	0.0840767	0.0173179	0.0183	0.0573794	0.0316068	0.0491573	0.0391319	0.151467	0.00696544	0.00190533	0.0129922	0.0642429	0.0270737	0.0238524	0.859141	0.0840022	0.00085732	0.00100259	0.206693	0.000293492	66.6916	22.5234	27.3508	10.7328
516	0.0107314	0.0138314	0.0133222	0.0140845	0.0186664	0.242265	0.0134093	4.94607	0.0616119	0.00637416	0.101545	0.0337139	0.122462	0.0342168	0.0195461	0.218196	0.0197239	0.0524293	0.093975	0.0336738	0.0227468	0.0179363	0.114208	0.0163121	0.0944429	0.0840767	0.0173179	0.0183	0.0573794	0.0316068	0.0491573	0.0391319	0.151467	0.00696544	0.00190533	0.0129922	0.0642429	0.0270737	0.0238524	0.859141	0.0840022	0.00085732	0.00100259	0.206693	0.000293492	50.6916	38.5234	27.3508	10.7328
517	0.0107314	0.0138314	0.0133222	0.0597951	0.0186664	0.242265	0.0134093	4.94607	0.0616119	0.00637416	0.101545	0.0337139	0.122462	0.0342168	0.0195461	0.218196	0.0197239	0.0524293	0.093975	0.0336738	0.0227468	0.00575965	0.114208	0.0163121	0.0944429	0.0840767	0.0173179	0.0183	0.0573794	0.0316068	0.0491573	0.0391319	0.151467	0.00696544	0.00190533	0.0129922	0.0642429	0.0270737	0.0238524	0.859141	0.0840022	0.00085732	0.00100259	0.206693	0.000293492	98.6916	22.5234	27.3508	10.7328
518	0.0107314	0.0138314	0.0133222	0.0597951	0.0186664	0.242265	0.0134093	4.94607	0.0616119	0.00637416	0.101545	0.0337139	0.122462	0.0342168	0.0195461	0.218196	0.0197239	0.0524293	0.093975	0.0336738	0.0227468	0.00575965	0.114208	0.0163121	0.0944429	0.0840767	0.0173179	0.0183	0.0573794	0.0316068	0.0491573	0.0391319	0.151467	0.00696544	0.00190533	0.0129922	0.0642429	0.0270737	0.0238524	0.859141	0.0840022	0.00085732	0.00100259	0.206693	0.000293492	82.6916	22.5234	27.3508	10.7328
519	0.0107314	0.0138314	0.0133222	0.0597951	0.0186664	0.242265	0.0134093	4.94607	0.0616119	0.00637416	0.101545	0.0337139	0.122462	0.0342168	0.0195461	0.218196	0.0197239	0.0524293	0.093975	0.0336738	0.0227468	0.00575965	0.114208	0.0163121	0.0944429	0.0840767	0.0173179	0.0183	0.0573794	0.0316068	0.0491573	0.0391319	0.151467	0.00696544	0.00190533	0.0129922	0.0642429	0.0270737	0.0238524	0.859141	0.0840022	0.00085732	0.00100259	0.206693	0.000293492	58.6916	22.5234	27.3508	10.7328
520	0.0107314	0.0138314	0.0133222	0.0597951	0.0186664	0.242265	0.0134093	4.94607	0.0616119	0.00637416	0.101545	0.0337139	0.122462	0.0342168	0.0195461	0.218196	0.0197239	0.0524293	0.093975	0.0336738	0.0227468	0.00575965	0.114208	0.0163121	0.0944429	0.0840767	0.0173179	0.0183	0.0573794	0.0316068	0.0491573	0.0391319	0.151467	0.00696544	0.00190533	0.0129922	0.0642429	0.0270737	0.0238524	0.859141	0.0840022	0.00085732	0.00100259	0.206693	0.000293492	50.6916	22.5234	27.3508	10.7328
521	0.0107314	0.0138314	0.0133222	0.0597951	0.0186664	0.242265	0.0134093	4.94607	0.0616119	0.00637416	0.101545	0.0337139	0.122462	0.0342168	0.0195461	0.218196	0.0197239	0.0524293	0.093975	0.0336738	0.0227468	0.00575965	0.114208	0.0163121	0.0944429	0.0840767	0.0173179	0.0183	0.0573794	0.0316068	0.0491573	0.0391319	0.151467	0.00696544	0.00190533	0.0129922	0.0642429	0.0270737	0.0238524	0.859141	0.0840022	0.00085732	0.00100259	0.206693	0.000293492	50.6916	34.5234	27.3508	10.7328
522	0.0107314	0.0138314	0.0133222	0.0140845	0.0186664	0.242265	0.0134093	4.94607	0.0616119	0.00637416	0.101545	0.0337139	0.122462	0.0342168	0.0195461	0.218196	0.0197239	0.0524293	0.093975	0.0336738	0.0227468	0.00575965	0.114208	0.0163121	0.0944429	0.0840767	0.0173179	0.0183	0.0573794	0.0316068	0.0491573	0.0391319	0.151467	0.00696544	0.00190533	0.0129922	0.0642429	0.0270737	0.0238524	0.859141	0.994321	0.00085732	0.00100259	0.206693	0.000293492	116.512	22.5234	27.3508	10.7328
523	0.0107314	0.0138314	0.0133222	0.0140845	0.0186664	0.242265	0.0134093	4.94607	0.0616119	0.00637416	0.101545	0.0337139	0.122462	0.0342168	0.0195461	0.218196	0.0197239	0.0524293	0.093975	0.0336738	0.0227468	0.00575965	0.114208	0.0163121	0.0944429	0.0840767	0.0173179	0.0183	0.0573794	0.0316068	0.0491573	0.0391319	0.151467	0.00696544	0.00190533	0.0129922	0.0642429	0.0270737	0.0238524	0.859141	0.994321	0.00085732	0.00100259	0.206693	0.000293492	84.5123	22.5234	27.3508	10.7328
524	0.0107314	0.0138314	0.0133222	0.0140845	0.0186664	0.242265	0.0134093	4.94607	0.0616119	0.00637416	0.101545	0.0337139	0.122462	0.0342168	0.0195461	0.218196	0.0197239	0.0524293	0.093975	0.0336738	0.0227468	0.00575965	0.114208	0.0163121	0.0944429	0.0840767	0.0173179	0.0183	0.0573794	0.0316068	0.0491573	0.0391319	0.151467	0.00696544	0.00190533	0.0129922	0.0642429	0.0270737	0.0238524	0.859141	0.994321	0.00085732	0.00100259	0.206693	0.000293492	68.5123	22.5234	27.3508	10.7328
525	0.0107314	0.0138314	0.0133222	0.0140845	0.0186664	0.242265	0.0134093	4.94607	0.0616119	0.00637416	0.101545	0.0337139	0.122462	0.0342168	0.0195461	0.218196	0.0197239	0.0524293	0.093975	0.0336738	0.0227468	0.00575965	0.114208	0.0163121	0.0944429	0.0840767	0.0173179	0.0183	0.0573794	0.0316068	0.0491573	0.0391319	0.151467	0.00696544	0.00190533	0.0129922	0.0642429	0.0270737	0.0238524	0.859141	0.994321	0.00085732	0.00100259	0.206693	0.000293492	52.5123	22.5234	27.3508	10.7328
526	0.0107314	0.0138314	0.0133222	0.0140845	0.0186664	0.242265	0.0134093	4.94607	0.0616119	0.00637416	0.101545	0.0337139	0.122462	0.0342168	0.0195461	0.218196	0.0197239	0.0524293	0.093975	0.0336738	0.0227468	0.00575965	0.114208	0.0163121	0.0944429	0.0840767	0.0173179	0.0183	0.0573794	0.0316068	0.0491573	0.0391319	0.151467	0.00696544	0.00190533	0.0129922	0.0642429	0.0270737	0.0238524	0.859141	0.994321	0.00085732	0.00100259	0.206693	0.000293492	52.5123	38.5234	27.3508	10.7328
527	0.0107314	0.0138314	0.0133222	0.0140845	0.102809	0.242265	0.0134093	4.94607	0.0616119	0.00637416	0.101545	0.0337139	0.122462	0.0342168	0.0195461	0.218196	0.0197239	0.0524293	0.093975	0.0336738	0.0227468	0.00575965	0.114208	0.0163121	0.0944429	0.0840767	0.0173179	0.0183	0.0573794	0.0316068	0.0491573	0.0391319	0.151467	0.00696544	0.00190533	0.0129922	0.0642429	0.0270737	0.0238524	0.859141	0.0840022	0.00085732	0.00100259	0.206693	0.000293492	98.6916	22.5234	27.3508	10.7328
528	0.0107314	0.0138314	0.0133222	0.0140845	0.102809	0.242265	0.0134093	4.94607	0.0616119	0.00637416	0.101545	0.0337139	0.122462	0.0342168	0.0195461	0.218196	0.0197239	0.0524293	0.093975	0.0336738	0.0227468	0.00575965	0.114208	0.0163121	0.0944429	0.0840767	0.0173179	0.0183	0.0573794	0.0316068	0.0491573	0.0391319	0.151467	0.00696544	0.00190533	0.0129922	0.0642429	0.0270737	0.0238524	0.859141	0.0840022	0.00085732	0.00100259	0.206693	0.000293492	82.6916	22.5234	27.3508	10.7328
529	0.0107314	0.0138314	0.0133222	0.0140845	0.102809	0.242265	0.0134093	4.94607	0.0616119	0.00637416	0.101545	0.0337139	0.122462	0.0342168	0.0195461	0.218196	0.0197239	0.0524293	0.093975	0.0336738	0.0227468	0.00575965	0.114208	0.0163121	0.0944429	0.0840767	0.0173179	0.0183	0.0573794	0.0316068	0.0491573	0.0391319	0.151467	0.00696544	0.00190533	0.0129922	0.0642429	0.0270737	0.0238524	0.859141	0.0840022	0.00085732	0.00100259	0.206693	0.000293492	58.6916	22.5234	27.3508	10.7328
530	0.0107314	0.0138314	0.0133222	0.0140845	0.102809	0.242265	0.0134093	4.94607	0.0616119	0.00637416	0.101545	0.0337139	0.122462	0.0342168	0.0195461	0.218196	0.0197239	0.0524293	0.093975	0.0336738	0.0227468	0.00575965	0.114208	0.0163121	0.0944429	0.0840767	0.0173179	0.0183	0.0573794	0.0316068	0.0491573	0.0391319	0.151467	0.00696544	0.00190533	0.0129922	0.0642429	0.0270737	0.0238524	0.859141	0.0840022	0.00085732	0.00100259	0.206693	0.000293492	50.6916	22.5234	27.3508	10.7328
531	0.0107314	0.0138314	0.0133222	0.0140845	0.102809	0.242265	0.0134093	4.94607	0.0616119	0.00637416	0.101545	0.0337139	0.122462	0.0342168	0.0195461	0.218196	0.0197239	0.0524293	0.093975	0.0336738	0.0227468	0.00575965	0.114208	0.0163121	0.0944429	0.0840767	0.0173179	0.0183	0.0573794	0.0316068	0.0491573	0.0391319	0.151467	0.00696544	0.00190533	0.0129922	0.0642429	0.0270737	0.0238524	0.859141	0.0840022	0.00085732	0.00100259	0.206693	0.000293492	50.6916	38.5234	27.3508	10.7328
532	0.0107314	0.0138314	0.0133222	0.0140845	0.0186664	1.00374	0.0134093	4.94607	0.26865	0.00637416	0.101545	0.0337139	0.122462	0.0342168	0.0195461	0.218196	0.0197239	0.0524293	0.093975	0.0336738	0.0227468	0.00575965	0.114208	0.0163121	0.0944429	0.0840767	0.0173179	0.0183	0.0573794	0.0316068	0.0491573	0.0391319	0.151467	0.00696544	0.00190533	0.0129922	0.0642429	0.0270737	0.0238524	0.859141	0.0840022	0.00085732	0.00100259	0.206693	0.000396214	98.6918	22.5234	27.3508	10.7328
533	0.0107314	0.0138314	0.0133222	0.0140845	0.0186664	1.00374	0.0134093	4.94607	0.26865	0.00637416	0.101545	0.0337139	0.122462	0.0342168	0.0195461	0.218196	0.0197239	0.0524293	0.093975	0.0336738	0.0227468	0.00575965	0.114208	0.0163121	0.0944429	0.0840767	0.0173179	0.0183	0.0573794	0.0316068	0.0491573	0.0391319	0.151467	0.00696544	0.00190533	0.0129922	0.0642429	0.0270737	0.0238524	0.859141	0.0840022	0.00085732	0.00100259	0.206693	0.000396214	82.6918	22.5234	27.3508	10.7328
534	0.0107314	0.0138314	0.0133222	0.0140845	0.0186664	1.00374	0.0134093	4.94607	0.26865	0.00637416	0.101545	0.0337139	0.122462	0.0342168	0.0195461	0.218196	0.0197239	0.0524293	0.093975	0.0336738	0.0227468	0.00575965	0.114208	0.0163121	0.0944429	0.0840767	0.0173179	0.0183	0.0573794	0.0316068	0.0491573	0.0391319	0.151467	0.00696544	0.00190533	0.0129922	0.0642429	0.0270737	0.0238524	0.859141	0.0840022	0.00085732	0.00100259	0.206693	0.000396214	58.6918	22.5234	27.3508	10.7328
535	0.0107314	0.0138314	0.0133222	0.0140845	0.0186664	1.00374	0.0134093	4.94607	0.26865	0.00637416	0.101545	0.0337139	0.122462	0.0342168	0.0195461	0.218196	0.0197239	0.0524293	0.093975	0.0336738	0.0227468	0.00575965	0.114208	0.0163121	0.0944429	0.0840767	0.0173179	0.0183	0.0573794	0.0316068	0.0491573	0.0391319	0.151467	0.00696544	0.00190533	0.0129922	0.0642429	0.0270737	0.0238524	0.859141	0.0840022	0.00085732	0.00100259	0.206693	0.000396214	50.6918	22.5234	27.3508	10.7328
536	0.0107314	0.0138314	0.0133222	0.0140845	0.0186664	1.00374	0.0134093	4.94607	0.26865	0.00637416	0.101545	0.0337139	0.122462	0.0342168	0.0195461	0.218196	0.0197239	0.0524293	0.093975	0.0336738	0.0227468	0.00575965	0.114208	0.0163121	0.0944429	0.0840767	0.0173179	0.0183	0.0573794	0.0316068	0.0491573	0.0391319	0.151467	0.00696544	0.00190533	0.0129922	0.0642429	0.0270737	0.0238524	0.859141	0.0840022	0.00085732	0.00100259	0.206693	0.000396214	50.6918	38.5234	27.3508	10.7328
537	0.0107314	0.0138314	0.0133222	0.0140845	0.0186664	0.242265	0.0134093	4.94607	0.0616119	0.00637416	0.101545	0.0337139	0.122462	0.0342168	0.0195461	0.218196	0.0197239	0.0524293	0.093975	0.0336738	0.0227468	0.00575965	0.114208	0.0163121	0.0944429	0.0840767	0.0173179	0.0183	0.0573794	0.0316068	0.0491573	0.0391319	0.151467	0.00696544	0.00190533	0.0129922	0.0642429	0.0270737	0.0238524	0.859141	0.0840022	0.00085732	0.00100259	0.206693	0.000293492	130.176	38.0082	27.3508	10.7328
538	0.0107314	0.0138314	0.0133222	0.0140845	0.0186664	0.242265	0.0134093	4.94607	0.0616119	0.00637416	0.101545	0.0337139	0.122462	0.0342168	0.0195461	0.218196	0.0197239	0.0524293	0.093975	0.0336738	0.0227468	0.00575965	0.114208	0.0163121	0.0944429	0.0840767	0.0173179	0.0183	0.0573794	0.0316068	0.0491573	0.0391319	0.151467	0.00696544	0.00190533	0.0129922	0.0642429	0.0270737	0.0238524	0.859141	0.0840022	0.00085732	0.00100259	0.206693	0.000293492	106.176	38.0082	27.3508	10.7328
539	0.0107314	0.0138314	0.0133222	0.0140845	0.0186664	0.242265	0.0134093	4.94607	0.0616119	0.00637416	0.101545	0.0337139	0.122462	0.0342168	0.0195461	0.218196	0.0197239	0.0524293	0.093975	0.0336738	0.0227468	0.00575965	0.114208	0.0163121	0.0944429	0.0840767	0.0173179	0.0183	0.0573794	0.0316068	0.0491573	0.0391319	0.151467	0.00696544	0.00190533	0.0129922	0.0642429	0.0270737	0.0238524	0.859141	0.0840022	0.00085732	0.00100259	0.206693	0.000293492	82.1765	38.0082	27.3508	10.7328
540	0.0107314	0.0138314	0.0133222	0.0140845	0.0186664	0.242265	0.0134093	4.94607	0.0616119	0.00637416	0.101545	0.0337139	0.122462	0.0342168	0.0195461	0.218196	0.0197239	0.0524293	0.093975	0.0336738	0.0227468	0.00575965	0.114208	0.0163121	0.0944429	0.0840767	0.0173179	0.0183	0.0573794	0.0316068	0.0491573	0.0391319	0.151467	0.00696544	0.00190533	0.0129922	0.0642429	0.0270737	0.0238524	0.859141	0.0840022	0.00085732	0.00100259	0.206693	0.000293492	66.1765	38.0082	27.3508	10.7328
541	0.0107314	0.0138314	0.0133222	0.0140845	0.0186664	0.242265	0.0134093	4.94607	0.0616119	0.00637416	0.101545	0.0337139	0.122462	0.0342168	0.0195461	0.218196	0.0197239	0.0524293	0.093975	0.0336738	0.0227468	0.00575965	0.114208	0.0163121	0.0944429	0.0840767	0.0173179	0.0183	0.0573794	0.0316068	0.0491573	0.0391319	0.151467	0.00696544	0.00190533	0.0129922	0.0642429	0.0270737	0.0238524	0.859141	0.0840022	0.00085732	0.00100259	0.206693	0.000293492	66.1765	54.0082	27.3508	10.7328
542	0.0107314	0.0138314	0.0133222	0.0140845	0.0186664	0.242265	0.205665	4.94607	0.0616119	0.00637416	0.101545	0.0337139	0.122462	0.0342168	0.0195461	0.218196	0.0197239	0.0524293	0.093975	0.0336738	0.0227468	0.00575965	0.114208	0.0163121	0.0944429	0.0840767	0.0173179	0.0183	0.0573794	0.0316068	0.0491573	0.0391319	0.151467	0.00696544	0.00190533	0.0129922	0.0642429	0.0270737	0.0238524	0.859141	0.0840022	0.00085732	0.00100259	0.206693	0.000396214	98.6918	22.5234	27.3508	10.7328
543	0.0107314	0.0138314	0.0133222	0.0140845	0.0186664	0.242265	0.205665	4.94607	0.0616119	0.00637416	0.101545	0.0337139	0.122462	0.0342168	0.0195461	0.218196	0.0197239	0.0524293	0.093975	0.0336738	0.0227468	0.00575965	0.114208	0.0163121	0.0944429	0.0840767	0.0173179	0.0183	0.0573794	0.0316068	0.0491573	0.0391319	0.151467	0.00696544	0.00190533	0.0129922	0.0642429	0.0270737	0.0238524	0.859141	0.0840022	0.00085732	0.00100259	0.206693	0.000396214	82.6918	22.5234	27.3508	10.7328
544	0.0107314	0.0138314	0.0133222	0.0140845	0.0186664	0.242265	0.205665	4.94607	0.0616119	0.00637416	0.101545	0.0337139	0.122462	0.0342168	0.0195461	0.218196	0.0197239	0.0524293	0.093975	0.0336738	0.0227468	0.00575965	0.114208	0.0163121	0.0944429	0.0840767	0.0173179	0.0183	0.0573794	0.0316068	0.0491573	0.0391319	0.151467	0.00696544	0.00190533	0.0129922	0.0642429	0.0270737	0.0238524	0.859141	0.0840022	0.00085732	0.00100259	0.206693	0.000396214	58.6918	22.5234	27.3508	10.7328
545	0.0107314	0.0138314	0.0133222	0.0140845	0.0186664	0.242265	0.205665	4.94607	0.0616119	0.00637416	0.101545	0.0337139	0.122462	0.0342168	0.0195461	0.218196	0.0197239	0.0524293	0.093975	0.0336738	0.0227468	0.00575965	0.114208	0.0163121	0.0944429	0.0840767	0.0173179	0.0183	0.0573794	0.0316068	0.0491573	0.0391319	0.151467	0.00696544	0.00190533	0.0129922	0.0642429	0.0270737	0.0238524	0.859141	0.0840022	0.00085732	0.00100259	0.206693	0.000396214	50.6918	22.5234	27.3508	10.7328
546	0.0107314	0.0138314	0.0133222	0.0140845	0.0186664	0.242265	0.205665	4.94607	0.0616119	0.00637416	0.101545	0.0337139	0.122462	0.0342168	0.0195461	0.218196	0.0197239	0.0524293	0.093975	0.0336738	0.0227468	0.00575965	0.114208	0.0163121	0.0944429	0.0840767	0.0173179	0.0183	0.0573794	0.0316068	0.0491573	0.0391319	0.151467	0.00696544	0.00190533	0.0129922	0.0642429	0.0270737	0.0238524	0.859141	0.0840022	0.00085732	0.00100259	0.206693	0.000396214	50.6918	38.5234	27.3508	10.7328
547	0.0107314	0.0138314	0.0133222	0.0140845	0.0186664	0.242265	0.0134093	14.7432	0.0616119	0.00637416	0.101545	0.0337139	0.122462	0.0342168	0.0195461	0.218196	0.0197239	0.0524293	0.093975	0.0336738	0.0227468	0.00575965	0.114208	0.0163121	0.0944429	0.0840767	0.0173179	0.0183	0.0573794	0.0316068	0.0491573	0.0391319	0.151467	0.00696544	0.00190533	0.0129922	0.0642429	0.0270737	0.0238524	0.859141	0.0840022	0.00085732	0.00100259	0.206693	0.000293492	98.6916	22.5234	27.3508	10.7328
548	0.0107314	0.0138314	0.0133222	0.0140845	0.0186664	0.242265	0.0134093	14.7432	0.0616119	0.00637416	0.101545	0.0337139	0.122462	0.0342168	0.0195461	0.218196	0.0197239	0.0524293	0.093975	0.0336738	0.0227468	0.00575965	0.114208	0.0163121	0.0944429	0.0840767	0.0173179	0.0183	0.0573794	0.0316068	0.0491573	0.0391319	0.151467	0.00696544	0.00190533	0.0129922	0.0642429	0.0270737	0.0238524	0.859141	0.0840022	0.00085732	0.00100259	0.206693	0.000293492	82.6916	22.5234	27.3508	10.7328
549	0.0107314	0.0138314	0.0133222	0.0140845	0.0186664	0.242265	0.0134093	14.7432	0.0616119	0.00637416	0.101545	0.0337139	0.122462	0.0342168	0.0195461	0.218196	0.0197239	0.0524293	0.093975	0.0336738	0.0227468	0.00575965	0.114208	0.0163121	0.0944429	0.0840767	0.0173179	0.0183	0.0573794	0.0316068	0.0491573	0.0391319	0.151467	0.00696544	0.00190533	0.0129922	0.0642429	0.0270737	0.0238524	0.859141	0.0840022	0.00085732	0.00100259	0.206693	0.000293492	58.6916	22.5234	27.3508	10.7328
550	0.0107314	0.0138314	0.0133222	0.0140845	0.0186664	0.242265	0.0134093	14.7432	0.0616119	0.00637416	0.101545	0.0337139	0.122462	0.0342168	0.0195461	0.218196	0.0197239	0.0524293	0.093975	0.0336738	0.0227468	0.00575965	0.114208	0.0163121	0.0944429	0.0840767	0.0173179	0.0183	0.0573794	0.0316068	0.0491573	0.0391319	0.151467	0.00696544	0.00190533	0.0129922	0.0642429	0.0270737	0.0238524	0.859141	0.0840022	0.00085732	0.00100259	0.206693	0.000293492	50.6916	28.1234	27.3508	10.7328
551	0.0107314	0.0138314	0.0133222	0.0140845	0.0186664	0.242265	0.0134093	14.7432	0.0616119	0.00637416	0.101545	0.0337139	0.122462	0.0342168	0.0195461	0.218196	0.0197239	0.0524293	0.093975	0.0336738	0.0227468	0.00575965	0.114208	0.0163121	0.0944429	0.0840767	0.0173179	0.0183	0.0573794	0.0316068	0.0491573	0.0391319	0.151467	0.00696544	0.00190533	0.0129922	0.0642429	0.0270737	0.0238524	0.859141	0.0840022	0.00085732	0.00100259	0.206693	0.000293492	50.6916	38.5234	27.3508	10.7328
552	0.0107314	0.0138314	0.0133222	0.0140845	0.0186664	0.242265	0.0134093	4.94607	0.0616119	0.00637416	0.101545	0.0337139	0.122462	0.0342168	0.0195461	0.218196	0.0197239	0.0524293	0.093975	0.0336738	0.0227468	0.00575965	0.325293	0.0163121	0.0944429	0.0840767	0.0173179	0.0183	0.0573794	0.0316068	0.0491573	0.0391319	0.151467	0.00696544	0.00190533	0.0129922	0.0642429	0.0270737	0.0238524	0.859141	0.0840022	0.00085732	0.00100259	0.206693	0.000293492	106.692	22.5234	27.3508	10.7328
553	0.0107314	0.0138314	0.0133222	0.0140845	0.0186664	0.242265	0.0134093	4.94607	0.0616119	0.00637416	0.101545	0.0337139	0.122462	0.0342168	0.0195461	0.218196	0.0197239	0.0524293	0.093975	0.0336738	0.0227468	0.00575965	0.325293	0.0163121	0.0944429	0.0840767	0.0173179	0.0183	0.0573794	0.0316068	0.0491573	0.0391319	0.151467	0.00696544	0.00190533	0.0129922	0.0642429	0.0270737	0.0238524	0.859141	0.0840022	0.00085732	0.00100259	0.206693	0.000293492	90.6916	22.5234	27.3508	10.7328
554	0.0107314	0.0138314	0.0133222	0.0140845	0.0186664	0.242265	0.0134093	4.94607	0.0616119	0.00637416	0.101545	0.0337139	0.122462	0.0342168	0.0195461	0.218196	0.0197239	0.0524293	0.093975	0.0336738	0.0227468	0.00575965	0.325293	0.0163121	0.0944429	0.0840767	0.0173179	0.0183	0.0573794	0.0316068	0.0491573	0.0391319	0.151467	0.00696544	0.00190533	0.0129922	0.0642429	0.0270737	0.0238524	0.859141	0.0840022	0.00085732	0.00100259	0.206693	0.000293492	50.6916	22.5234	27.3508	10.7328
555	0.0107314	0.0138314	0.0133222	0.0140845	0.0186664	0.242265	0.0134093	4.94607	0.0616119	0.00637416	0.101545	0.0337139	0.122462	0.0342168	0.0195461	0.218196	0.0197239	0.0524293	0.093975	0.0336738	0.0227468	0.00575965	0.325293	0.0163121	0.0944429	0.0840767	0.0173179	0.0183	0.0573794	0.0316068	0.0491573	0.0391319	0.151467	0.00696544	0.00190533	0.0129922	0.0642429	0.0270737	0.0238524	0.859141	0.0840022	0.00085732	0.00100259	0.206693	0.000293492	50.6916	38.5234	27.3508	10.7328
556	0.0107314	0.0138314	0.0133222	0.0140845	0.0186664	0.242265	0.0134093	4.94607	0.0616119	0.00637416	0.101545	0.0337139	0.122462	0.0342168	0.0195461	0.218196	0.0197239	0.0524293	0.093975	0.0336738	0.0227468	0.00575965	0.325293	0.0163121	0.0944429	0.0840767	0.0173179	0.0183	0.0573794	0.0316068	0.0491573	0.0391319	0.151467	0.00696544	0.00190533	0.0129922	0.0642429	0.0270737	0.0238524	0.859141	0.0840022	0.00085732	0.00100259	0.206693	0.000293492	66.6916	22.5234	27.3508	10.7328
557	0.0107314	0.0138314	0.0133222	0.0140845	0.0186664	0.242265	0.0134093	4.94607	0.185113	0.00637416	0.101545	0.0337139	0.122462	0.0342168	0.0195461	0.218196	0.0197239	0.0524293	0.093975	0.0336738	0.0227468	0.00575965	0.114208	0.0163121	0.0944429	0.0840767	0.0173179	0.0183	0.0573794	0.0316068	0.0491573	0.0391319	0.151467	0.00696544	0.00190533	0.0129922	0.0642429	0.0270737	0.0238524	0.859141	0.0840022	0.00085732	0.00100259	0.206693	0.000293492	106.692	22.5234	27.3508	10.7328
558	0.0107314	0.0138314	0.0133222	0.0140845	0.0186664	0.242265	0.0134093	4.94607	0.185113	0.00637416	0.101545	0.0337139	0.122462	0.0342168	0.0195461	0.218196	0.0197239	0.0524293	0.093975	0.0336738	0.0227468	0.00575965	0.114208	0.0163121	0.0944429	0.0840767	0.0173179	0.0183	0.0573794	0.0316068	0.0491573	0.0391319	0.151467	0.00696544	0.00190533	0.0129922	0.0642429	0.0270737	0.0238524	0.859141	0.0840022	0.00085732	0.00100259	0.206693	0.000293492	90.6916	22.5234	27.3508	10.7328
559	0.0107314	0.0138314	0.0133222	0.0140845	0.0186664	0.242265	0.0134093	4.94607	0.185113	0.00637416	0.101545	0.0337139	0.122462	0.0342168	0.0195461	0.218196	0.0197239	0.0524293	0.093975	0.0336738	0.0227468	0.00575965	0.114208	0.0163121	0.0944429	0.0840767	0.0173179	0.0183	0.0573794	0.0316068	0.0491573	0.0391319	0.151467	0.00696544	0.00190533	0.0129922	0.0642429	0.0270737	0.0238524	0.859141	0.0840022	0.00085732	0.00100259	0.206693	0.000293492	58.6916	22.5234	27.3508	10.7328
560	0.0107314	0.0138314	0.0133222	0.0140845	0.0186664	0.242265	0.0134093	4.94607	0.185113	0.00637416	0.101545	0.0337139	0.122462	0.0342168	0.0195461	0.218196	0.0197239	0.0524293	0.093975	0.0336738	0.0227468	0.00575965	0.114208	0.0163121	0.0944429	0.0840767	0.0173179	0.0183	0.0573794	0.0316068	0.0491573	0.0391319	0.151467	0.00696544	0.00190533	0.0129922	0.0642429	0.0270737	0.0238524	0.859141	0.0840022	0.00085732	0.00100259	0.206693	0.000293492	50.6916	22.5234	27.3508	10.7328
561	0.0107314	0.0138314	0.0133222	0.0140845	0.0186664	0.242265	0.0134093	4.94607	0.185113	0.00637416	0.101545	0.0337139	0.122462	0.0342168	0.0195461	0.218196	0.0197239	0.0524293	0.093975	0.0336738	0.0227468	0.00575965	0.114208	0.0163121	0.0944429	0.0840767	0.0173179	0.0183	0.0573794	0.0316068	0.0491573	0.0391319	0.151467	0.00696544	0.00190533	0.0129922	0.0642429	0.0270737	0.0238524	0.859141	0.0840022	0.00085732	0.00100259	0.206693	0.000293492	50.6916	38.5234	27.3508	10.7328
562	0.0107314	0.0138314	0.0133222	0.0140845	0.0186664	0.242265	0.0134093	4.94607	0.0616119	0.00637416	0.154035	0.0337139	0.122462	0.0342168	0.0195461	0.218196	0.0197239	0.0524293	0.093975	0.0336738	0.0227468	0.00575965	0.114208	0.0163121	0.0944429	0.0840767	0.0173179	0.0183	0.0573794	0.0316068	0.0491573	0.0391319	0.151467	0.00696544	0.00190533	0.0129922	0.0642429	0.0270737	0.0238524	0.859141	0.0840022	0.00085732	0.00100259	0.206693	0.000293492	106.744	22.5234	27.3508	10.7328
563	0.0107314	0.0138314	0.0133222	0.0140845	0.0186664	0.242265	0.0134093	4.94607	0.0616119	0.00637416	0.154035	0.0337139	0.122462	0.0342168	0.0195461	0.218196	0.0197239	0.0524293	0.093975	0.0336738	0.0227468	0.00575965	0.114208	0.0163121	0.0944429	0.0840767	0.0173179	0.0183	0.0573794	0.0316068	0.0491573	0.0391319	0.151467	0.00696544	0.00190533	0.0129922	0.0642429	0.0270737	0.0238524	0.859141	0.0840022	0.00085732	0.00100259	0.206693	0.000293492	90.7441	22.5234	27.3508	10.7328
564	0.0107314	0.0138314	0.0133222	0.0140845	0.0186664	0.242265	0.0134093	4.94607	0.0616119	0.00637416	0.154035	0.0337139	0.122462	0.0342168	0.0195461	0.218196	0.0197239	0.0524293	0.093975	0.0336738	0.0227468	0.00575965	0.114208	0.0163121	0.0944429	0.0840767	0.0173179	0.0183	0.0573794	0.0316068	0.0491573	0.0391319	0.151467	0.00696544	0.00190533	0.0129922	0.0642429	0.0270737	0.0238524	0.859141	0.0840022	0.00085732	0.00100259	0.206693	0.000293492	58.7441	22.5234	27.3508	10.7328
565	0.0107314	0.0138314	0.0133222	0.0140845	0.0186664	0.242265	0.0134093	4.94607	0.0616119	0.00637416	0.154035	0.0337139	0.122462	0.0342168	0.0195461	0.218196	0.0197239	0.0524293	0.093975	0.0336738	0.0227468	0.00575965	0.114208	0.0163121	0.0944429	0.0840767	0.0173179	0.0183	0.0573794	0.0316068	0.0491573	0.0391319	0.151467	0.00696544	0.00190533	0.0129922	0.0642429	0.0270737	0.0238524	0.859141	0.0840022	0.00085732	0.00100259	0.206693	0.000293492	50.7441	22.5234	27.3508	10.7328
566	0.0107314	0.0138314	0.0133222	0.0140845	0.0186664	0.242265	0.0134093	4.94607	0.0616119	0.00637416	0.154035	0.0337139	0.122462	0.0342168	0.0195461	0.218196	0.0197239	0.0524293	0.093975	0.0336738	0.0227468	0.00575965	0.114208	0.0163121	0.0944429	0.0840767	0.0173179	0.0183	0.0573794	0.0316068	0.0491573	0.0391319	0.151467	0.00696544	0.00190533	0.0129922	0.0642429	0.0270737	0.0238524	0.859141	0.0840022	0.00085732	0.00100259	0.206693	0.000293492	50.7441	38.5234	27.3508	10.7328
567	0.0107314	0.0138314	0.0133222	0.0140845	0.0186664	0.242265	0.0134093	4.94607	0.0616119	0.0392011	0.101545	0.0337139	0.122462	0.0342168	0.0195461	0.218196	0.0197239	0.0524293	0.093975	0.0336738	0.0227468	0.00575965	0.114208	0.0163121	0.0944429	0.0840767	0.0173179	0.0183	0.0573794	0.0316068	0.0491573	0.0391319	0.151467	0.00696544	0.00190533	0.0129922	0.0642429	0.0270737	0.0238524	0.859141	0.0840022	0.00085732	0.00100259	0.206693	0.000293492	106.692	22.5234	27.3508	10.7328
568	0.0107314	0.0138314	0.0133222	0.0140845	0.0186664	0.242265	0.0134093	4.94607	0.0616119	0.0392011	0.101545	0.0337139	0.122462	0.0342168	0.0195461	0.218196	0.0197239	0.0524293	0.093975	0.0336738	0.0227468	0.00575965	0.114208	0.0163121	0.0944429	0.0840767	0.0173179	0.0183	0.0573794	0.0316068	0.0491573	0.0391319	0.151467	0.00696544	0.00190533	0.0129922	0.0642429	0.0270737	0.0238524	0.859141	0.0840022	0.00085732	0.00100259	0.206693	0.000293492	90.6916	22.5234	27.3508	10.7328
569	0.0107314	0.0138314	0.0133222	0.0140845	0.0186664	0.242265	0.0134093	4.94607	0.0616119	0.0392011	0.101545	0.0337139	0.122462	0.0342168	0.0195461	0.218196	0.0197239	0.0524293	0.093975	0.0336738	0.0227468	0.00575965	0.114208	0.0163121	0.0944429	0.0840767	0.0173179	0.0183	0.0573794	0.0316068	0.0491573	0.0391319	0.151467	0.00696544	0.00190533	0.0129922	0.0642429	0.0270737	0.0238524	0.859141	0.0840022	0.00085732	0.00100259	0.206693	0.000293492	58.6916	22.5234	27.3508	10.7328
570	0.0107314	0.0138314	0.0133222	0.0140845	0.0186664	0.242265	0.0134093	4.94607	0.0616119	0.0392011	0.101545	0.0337139	0.122462	0.0342168	0.0195461	0.218196	0.0197239	0.0524293	0.093975	0.0336738	0.0227468	0.00575965	0.114208	0.0163121	0.0944429	0.0840767	0.0173179	0.0183	0.0573794	0.0316068	0.0491573	0.0391319	0.151467	0.00696544	0.00190533	0.0129922	0.0642429	0.0270737	0.0238524	0.859141	0.0840022	0.00085732	0.00100259	0.206693	0.000293492	50.6916	22.5234	27.3508	10.7328
571	0.0107314	0.0138314	0.0133222	0.0140845	0.0186664	0.242265	0.0134093	4.94607	0.0616119	0.0392011	0.101545	0.0337139	0.122462	0.0342168	0.0195461	0.218196	0.0197239	0.0524293	0.093975	0.0336738	0.0227468	0.00575965	0.114208	0.0163121	0.0944429	0.0840767	0.0173179	0.0183	0.0573794	0.0316068	0.0491573	0.0391319	0.151467	0.00696544	0.00190533	0.0129922	0.0642429	0.0270737	0.0238524	0.859141	0.0840022	0.00085732	0.00100259	0.206693	0.000293492	50.6916	38.5234	27.3508	10.7328
572	0.0107314	0.0138314	0.0133222	0.0140845	0.0186664	0.242265	0.0134093	4.94607	0.0616119	0.00637416	0.101545	0.165626	0.122462	0.0342168	0.0195461	0.218196	0.0197239	0.0524293	0.093975	0.0336738	0.0227468	0.00575965	0.114208	0.0163121	0.0944429	0.0840767	0.0173179	0.0183	0.0573794	0.0316068	0.0491573	0.0391319	0.151467	0.00696544	0.00190533	0.0129922	0.0642429	0.0270737	0.0238524	0.859141	0.0840022	0.00085732	0.00100259	0.206693	0.000293492	106.692	22.5234	27.3508	10.7328
573	0.0107314	0.0138314	0.0133222	0.0140845	0.0186664	0.242265	0.0134093	4.94607	0.0616119	0.00637416	0.101545	0.165626	0.122462	0.0342168	0.0195461	0.218196	0.0197239	0.0524293	0.093975	0.0336738	0.0227468	0.00575965	0.114208	0.0163121	0.0944429	0.0840767	0.0173179	0.0183	0.0573794	0.0316068	0.0491573	0.0391319	0.151467	0.00696544	0.00190533	0.0129922	0.0642429	0.0270737	0.0238524	0.859141	0.0840022	0.00085732	0.00100259	0.206693	0.000293492	90.6916	22.5234	27.3508	10.7328
574	0.0107314	0.0138314	0.0133222	0.0140845	0.0186664	0.242265	0.0134093	4.94607	0.0616119	0.00637416	0.101545	0.165626	0.122462	0.0342168	0.0195461	0.218196	0.0197239	0.0524293	0.093975	0.0336738	0.0227468	0.00575965	0.114208	0.0163121	0.0944429	0.0840767	0.0173179	0.0183	0.0573794	0.0316068	0.0491573	0.0391319	0.151467	0.00696544	0.00190533	0.0129922	0.0642429	0.0270737	0.0238524	0.859141	0.0840022	0.00085732	0.00100259	0.206693	0.000293492	66.6916	22.5234	27.3508	10.7328
575	0.0107314	0.0138314	0.0133222	0.0140845	0.0186664	0.242265	0.0134093	4.94607	0.0616119	0.00637416	0.101545	0.165626	0.122462	0.0342168	0.0195461	0.218196	0.0197239	0.0524293	0.093975	0.0336738	0.0227468	0.00575965	0.114208	0.0163121	0.0944429	0.0840767	0.0173179	0.0183	0.0573794	0.0316068	0.0491573	0.0391319	0.151467	0.00696544	0.00190533	0.0129922	0.0642429	0.0270737	0.0238524	0.859141	0.0840022	0.00085732	0.00100259	0.206693	0.000293492	50.6916	22.5234	27.3508	10.7328
576	0.0107314	0.0138314	0.0133222	0.0140845	0.0186664	0.242265	0.0134093	4.94607	0.0616119	0.00637416	0.101545	0.165626	0.122462	0.0342168	0.0195461	0.218196	0.0197239	0.0524293	0.093975	0.0336738	0.0227468	0.00575965	0.114208	0.0163121	0.0944429	0.0840767	0.0173179	0.0183	0.0573794	0.0316068	0.0491573	0.0391319	0.151467	0.00696544	0.00190533	0.0129922	0.0642429	0.0270737	0.0238524	0.859141	0.0840022	0.00085732	0.00100259	0.206693	0.000293492	50.6916	38.5234	27.3508	10.7328
577	0.0107314	0.0138314	0.0133222	0.0140845	0.0186664	0.242265	0.0134093	4.94607	0.0616119	0.00637416	0.101545	0.0337139	0.182711	0.0342168	0.0195461	0.218196	0.0197239	0.0524293	0.093975	0.0336738	0.0227468	0.00575965	0.114208	0.0163121	0.0944429	0.0840767	0.0173179	0.0183	0.0573794	0.0316068	0.0491573	0.0391319	0.151467	0.00696544	0.00190533	0.0129922	0.0642429	0.0270737	0.0238524	0.859141	0.0840022	0.00085732	0.00100259	0.206693	0.000293492	106.692	22.5234	27.3508	10.7328
578	0.0107314	0.0138314	0.0133222	0.0140845	0.0186664	0.242265	0.0134093	4.94607	0.0616119	0.00637416	0.101545	0.0337139	0.182711	0.0342168	0.0195461	0.218196	0.0197239	0.0524293	0.093975	0.0336738	0.0227468	0.00575965	0.114208	0.0163121	0.0944429	0.0840767	0.0173179	0.0183	0.0573794	0.0316068	0.0491573	0.0391319	0.151467	0.00696544	0.00190533	0.0129922	0.0642429	0.0270737	0.0238524	0.859141	0.0840022	0.00085732	0.00100259	0.206693	0.000293492	90.6916	22.5234	27.3508	10.7328
579	0.0107314	0.0138314	0.0133222	0.0140845	0.0186664	0.242265	0.0134093	4.94607	0.0616119	0.00637416	0.101545	0.0337139	0.182711	0.0342168	0.0195461	0.218196	0.0197239	0.0524293	0.093975	0.0336738	0.0227468	0.00575965	0.114208	0.0163121	0.0944429	0.0840767	0.0173179	0.0183	0.0573794	0.0316068	0.0491573	0.0391319	0.151467	0.00696544	0.00190533	0.0129922	0.0642429	0.0270737	0.0238524	0.859141	0.0840022	0.00085732	0.00100259	0.206693	0.000293492	66.6916	22.5234	27.3508	10.7328
580	0.0107314	0.0138314	0.0133222	0.0140845	0.0186664	0.242265	0.0134093	4.94607	0.0616119	0.00637416	0.101545	0.0337139	0.182711	0.0342168	0.0195461	0.218196	0.0197239	0.0524293	0.093975	0.0336738	0.0227468	0.00575965	0.114208	0.0163121	0.0944429	0.0840767	0.0173179	0.0183	0.0573794	0.0316068	0.0491573	0.0391319	0.151467	0.00696544	0.00190533	0.0129922	0.0642429	0.0270737	0.0238524	0.859141	0.0840022	0.00085732	0.00100259	0.206693	0.000293492	50.6916	22.5234	27.3508	10.7328
581	0.0107314	0.0138314	0.0133222	0.0140845	0.0186664	0.242265	0.0134093	4.94607	0.0616119	0.00637416	0.101545	0.0337139	0.182711	0.0342168	0.0195461	0.218196	0.0197239	0.0524293	0.093975	0.0336738	0.0227468	0.00575965	0.114208	0.0163121	0.0944429	0.0840767	0.0173179	0.0183	0.0573794	0.0316068	0.0491573	0.0391319	0.151467	0.00696544	0.00190533	0.0129922	0.0642429	0.0270737	0.0238524	0.859141	0.0840022	0.00085732	0.00100259	0.206693	0.000293492	50.6916	38.5234	27.3508	10.7328
582	0.0107314	0.0138314	0.0133222	0.0140845	0.0186664	0.242265	0.0134093	4.94607	0.0616119	0.00637416	0.101545	0.0337139	0.122462	0.132957	0.0195461	0.218196	0.0197239	0.0524293	0.093975	0.0336738	0.0227468	0.00575965	0.114208	0.0163121	0.0944429	0.0840767	0.0173179	0.0183	0.0573794	0.0316068	0.0491573	0.0391319	0.151467	0.00696544	0.00190533	0.0129922	0.0642429	0.0270737	0.0238524	0.859141	0.0840022	0.00085732	0.00100259	0.206693	0.000293492	106.692	22.5234	27.3508	10.7328
583	0.0107314	0.0138314	0.0133222	0.0140845	0.0186664	0.242265	0.0134093	4.94607	0.0616119	0.00637416	0.101545	0.0337139	0.122462	0.132957	0.0195461	0.218196	0.0197239	0.0524293	0.093975	0.0336738	0.0227468	0.00575965	0.114208	0.0163121	0.0944429	0.0840767	0.0173179	0.0183	0.0573794	0.0316068	0.0491573	0.0391319	0.151467	0.00696544	0.00190533	0.0129922	0.0642429	0.0270737	0.0238524	0.859141	0.0840022	0.00085732	0.00100259	0.206693	0.000293492	90.6916	22.5234	27.3508	10.7328
584	0.0107314	0.0138314	0.0133222	0.0140845	0.0186664	0.242265	0.0134093	4.94607	0.0616119	0.00637416	0.101545	0.0337139	0.122462	0.132957	0.0195461	0.218196	0.0197239	0.0524293	0.093975	0.0336738	0.0227468	0.00575965	0.114208	0.0163121	0.0944429	0.0840767	0.0173179	0.0183	0.0573794	0.0316068	0.0491573	0.0391319	0.151467	0.00696544	0.00190533	0.0129922	0.0642429	0.0270737	0.0238524	0.859141	0.0840022	0.00085732	0.00100259	0.206693	0.000293492	66.6916	22.5234	27.3508	10.7328
585	0.0107314	0.0138314	0.0133222	0.0140845	0.0186664	0.242265	0.0134093	4.94607	0.0616119	0.00637416	0.101545	0.0337139	0.122462	0.132957	0.0195461	0.218196	0.0197239	0.0524293	0.093975	0.0336738	0.0227468	0.00575965	0.114208	0.0163121	0.0944429	0.0840767	0.0173179	0.0183	0.0573794	0.0316068	0.0491573	0.0391319	0.151467	0.00696544	0.00190533	0.0129922	0.0642429	0.0270737	0.0238524	0.859141	0.0840022	0.00085732	0.00100259	0.206693	0.000293492	50.6916	22.5234	27.3508	10.7328
586	0.0107314	0.0138314	0.0133222	0.0140845	0.0186664	0.242265	0.0134093	4.94607	0.0616119	0.00637416	0.101545	0.0337139	0.122462	0.132957	0.0195461	0.218196	0.0197239	0.0524293	0.093975	0.0336738	0.0227468	0.00575965	0.114208	0.0163121	0.0944429	0.0840767	0.0173179	0.0183	0.0573794	0.0316068	0.0491573	0.0391319	0.151467	0.00696544	0.00190533	0.0129922	0.0642429	0.0270737	0.0238524	0.859141	0.0840022	0.00085732	0.00100259	0.206693	0.000293492	50.6916	38.5234	27.3508	10.7328
587	0.0107314	0.0138314	0.0133222	0.0140845	0.0186664	0.242265	0.0134093	4.94607	0.0616119	0.00637416	0.101545	0.0337139	0.122462	0.0342168	0.0195461	0.218196	0.0197239	0.0524293	0.093975	0.0336738	0.0227468	0.00575965	0.114208	0.0163121	0.183924	0.0840767	0.0173179	0.0183	0.0573794	0.0316068	0.0491573	0.0391319	0.151467	0.00696544	0.00190533	0.0129922	0.0642429	0.0270737	0.0238524	0.859141	0.0840022	0.00085732	0.00100259	0.206693	0.000293492	109.685	25.5168	27.3508	10.7328
588	0.0107314	0.0138314	0.0133222	0.0140845	0.0186664	0.242265	0.0134093	4.94607	0.0616119	0.00637416	0.101545	0.0337139	0.122462	0.0342168	0.0195461	0.218196	0.0197239	0.0524293	0.093975	0.0336738	0.0227468	0.00575965	0.114208	0.0163121	0.183924	0.0840767	0.0173179	0.0183	0.0573794	0.0316068	0.0491573	0.0391319	0.151467	0.00696544	0.00190533	0.0129922	0.0642429	0.0270737	0.0238524	0.859141	0.0840022	0.00085732	0.00100259	0.206693	0.000293492	93.685	25.5168	27.3508	10.7328
589	0.0107314	0.0138314	0.0133222	0.0140845	0.0186664	0.242265	0.0134093	4.94607	0.0616119	0.00637416	0.101545	0.0337139	0.122462	0.0342168	0.0195461	0.218196	0.0197239	0.0524293	0.093975	0.0336738	0.0227468	0.00575965	0.114208	0.0163121	0.183924	0.0840767	0.0173179	0.0183	0.0573794	0.0316068	0.0491573	0.0391319	0.151467	0.00696544	0.00190533	0.0129922	0.0642429	0.0270737	0.0238524	0.859141	0.0840022	0.00085732	0.00100259	0.206693	0.000293492	53.685	25.5168	27.3508	10.7328
590	0.0107314	0.0138314	0.0133222	0.0140845	0.0186664	0.242265	0.0134093	4.94607	0.0616119	0.00637416	0.101545	0.0337139	0.122462	0.0342168	0.0195461	0.218196	0.0197239	0.0524293	0.093975	0.0336738	0.0227468	0.00575965	0.114208	0.0163121	0.183924	0.0840767	0.0173179	0.0183	0.0573794	0.0316068	0.0491573	0.0391319	0.151467	0.00696544	0.00190533	0.0129922	0.0642429	0.0270737	0.0238524	0.859141	0.0840022	0.00085732	0.00100259	0.206693	0.000293492	53.685	41.5168	27.3508	10.7328
591	0.0107314	0.0138314	0.0133222	0.0140845	0.0186664	0.242265	0.0134093	4.94607	0.0616119	0.00637416	0.101545	0.0337139	0.122462	0.0342168	0.0195461	0.218196	0.0197239	0.0524293	0.093975	0.0336738	0.0227468	0.00575965	0.114208	0.0163121	0.183924	0.0840767	0.0173179	0.0183	0.0573794	0.0316068	0.0491573	0.0391319	0.151467	0.00696544	0.00190533	0.0129922	0.0642429	0.0270737	0.0238524	0.859141	0.0840022	0.00085732	0.00100259	0.206693	0.000293492	69.685	25.5168	27.3508	10.7328
592	0.0107314	0.0138314	0.0133222	0.0140845	0.0186664	0.242265	0.0134093	4.94607	0.0616119	0.00637416	0.101545	0.0337139	0.122462	0.0342168	0.0195461	0.218196	0.0197239	0.0524293	0.093975	0.0336738	0.0227468	0.00575965	0.114208	0.0420546	0.0944429	0.0840767	0.0173179	0.0183	0.0573794	0.0316068	0.0491573	0.0391319	0.151467	0.00696544	0.00190533	0.0129922	0.0642429	0.0270737	0.0238524	0.859141	0.0840022	0.00085732	0.00100259	0.206693	0.000293492	106.692	22.5234	27.3508	10.7328
593	0.0107314	0.0138314	0.0133222	0.0140845	0.0186664	0.242265	0.0134093	4.94607	0.0616119	0.00637416	0.101545	0.0337139	0.122462	0.0342168	0.0195461	0.218196	0.0197239	0.0524293	0.093975	0.0336738	0.0227468	0.00575965	0.114208	0.0420546	0.0944429	0.0840767	0.0173179	0.0183	0.0573794	0.0316068	0.0491573	0.0391319	0.151467	0.00696544	0.00190533	0.0129922	0.0642429	0.0270737	0.0238524	0.859141	0.0840022	0.00085732	0.00100259	0.206693	0.000293492	90.6916	22.5234	27.3508	10.7328
594	0.0107314	0.0138314	0.0133222	0.0140845	0.0186664	0.242265	0.0134093	4.94607	0.0616119	0.00637416	0.101545	0.0337139	0.122462	0.0342168	0.0195461	0.218196	0.0197239	0.0524293	0.093975	0.0336738	0.0227468	0.00575965	0.114208	0.0420546	0.0944429	0.0840767	0.0173179	0.0183	0.0573794	0.0316068	0.0491573	0.0391319	0.151467	0.00696544	0.00190533	0.0129922	0.0642429	0.0270737	0.0238524	0.859141	0.0840022	0.00085732	0.00100259	0.206693	0.000293492	50.6916	22.5234	27.3508	10.7328
595	0.0107314	0.0138314	0.0133222	0.0140845	0.0186664	0.242265	0.0134093	4.94607	0.0616119	0.00637416	0.101545	0.0337139	0.122462	0.0342168	0.0195461	0.218196	0.0197239	0.0524293	0.093975	0.0336738	0.0227468	0.00575965	0.114208	0.0420546	0.0944429	0.0840767	0.0173179	0.0183	0.0573794	0.0316068	0.0491573	0.0391319	0.151467	0.00696544	0.00190533	0.0129922	0.0642429	0.0270737	0.0238524	0.859141	0.0840022	0.00085732	0.00100259	0.206693	0.000293492	50.6916	38.5234	27.3508	10.7328
596	0.0107314	0.0138314	0.0133222	0.0140845	0.0186664	0.242265	0.0134093	4.94607	0.0616119	0.00637416	0.101545	0.0337139	0.122462	0.0342168	0.0195461	0.218196	0.0197239	0.0524293	0.093975	0.0336738	0.0227468	0.00575965	0.114208	0.0420546	0.0944429	0.0840767	0.0173179	0.0183	0.0573794	0.0316068	0.0491573	0.0391319	0.151467	0.00696544	0.00190533	0.0129922	0.0642429	0.0270737	0.0238524	0.859141	0.0840022	0.00085732	0.00100259	0.206693	0.000293492	66.6916	22.5234	27.3508	10.7328
597	0.0107314	0.0138314	0.0133222	0.0140845	0.0186664	0.242265	0.0134093	4.94607	0.0616119	0.00637416	0.101545	0.0337139	0.122462	0.0342168	0.0635248	0.218196	0.0197239	0.0524293	0.093975	0.0336738	0.0227468	0.00575965	0.114208	0.0163121	0.0944429	0.0840767	0.0173179	0.0183	0.0573794	0.0316068	0.0491573	0.0391319	0.151467	0.00696544	0.00190533	0.0129922	0.0642429	0.0270737	0.0238524	0.859141	0.0840022	0.00085732	0.00100259	0.206693	0.000293492	122.692	22.5234	27.3508	10.7328
598	0.0107314	0.0138314	0.0133222	0.0140845	0.0186664	0.242265	0.0134093	4.94607	0.0616119	0.00637416	0.101545	0.0337139	0.122462	0.0342168	0.0635248	0.218196	0.0197239	0.0524293	0.093975	0.0336738	0.0227468	0.00575965	0.114208	0.0163121	0.0944429	0.0840767	0.0173179	0.0183	0.0573794	0.0316068	0.0491573	0.0391319	0.151467	0.00696544	0.00190533	0.0129922	0.0642429	0.0270737	0.0238524	0.859141	0.0840022	0.00085732	0.00100259	0.206693	0.000293492	90.6916	22.5234	27.3508	10.7328
599	0.0107314	0.0138314	0.0133222	0.0140845	0.0186664	0.242265	0.0134093	4.94607	0.0616119	0.00637416	0.101545	0.0337139	0.122462	0.0342168	0.0635248	0.218196	0.0197239	0.0524293	0.093975	0.0336738	0.0227468	0.00575965	0.114208	0.0163121	0.0944429	0.0840767	0.0173179	0.0183	0.0573794	0.0316068	0.0491573	0.0391319	0.151467	0.00696544	0.00190533	0.0129922	0.0642429	0.0270737	0.0238524	0.859141	0.0840022	0.00085732	0.00100259	0.206693	0.000293492	66.6916	22.5234	27.3508	10.7328
600	0.0107314	0.0138314	0.0133222	0.0140845	0.0186664	0.242265	0.0134093	4.94607	0.0616119	0.00637416	0.101545	0.0337139	0.122462	0.0342168	0.0635248	0.218196	0.0197239	0.0524293	0.093975	0.0336738	0.0227468	0.00575965	0.114208	0.0163121	0.0944429	0.0840767	0.0173179	0.0183	0.0573794	0.0316068	0.0491573	0.0391319	0.151467	0.00696544	0.00190533	0.0129922	0.0642429	0.0270737	0.0238524	0.859141	0.0840022	0.00085732	0.00100259	0.206693	0.000293492	50.6916	22.5234	27.3508	10.7328
601	0.0107314	0.0138314	0.0133222	0.0140845	0.0186664	0.242265	0.0134093	4.94607	0.0616119	0.00637416	0.101545	0.0337139	0.122462	0.0342168	0.0635248	0.218196	0.0197239	0.0524293	0.093975	0.0336738	0.0227468	0.00575965	0.114208	0.0163121	0.0944429	0.0840767	0.0173179	0.0183	0.0573794	0.0316068	0.0491573	0.0391319	0.151467	0.00696544	0.00190533	0.0129922	0.0642429	0.0270737	0.0238524	0.859141	0.0840022	0.00085732	0.00100259	0.206693	0.000293492	50.6916	38.5234	27.3508	10.7328
602	0.0107314	0.0138314	0.0133222	0.0140845	0.0186664	0.242265	0.0134093	4.94607	0.0616119	0.00637416	0.101545	0.0337139	0.122462	0.0342168	0.0195461	0.525909	0.0197239	0.0524293	0.093975	0.0336738	0.0227468	0.00575965	0.114208	0.0163121	0.0944429	0.0840767	0.0173179	0.0183	0.0573794	0.0316068	0.0491573	0.0391319	0.151467	0.00696544	0.00190533	0.0129922	0.0642429	0.0270737	0.0238524	0.859141	0.0840022	0.00085732	0.00100259	0.206693	0.000293492	106.692	22.5234	27.3508	10.7328
603	0.0107314	0.0138314	0.0133222	0.0140845	0.0186664	0.242265	0.0134093	4.94607	0.0616119	0.00637416	0.101545	0.0337139	0.122462	0.0342168	0.0195461	0.525909	0.0197239	0.0524293	0.093975	0.0336738	0.0227468	0.00575965	0.114208	0.0163121	0.0944429	0.0840767	0.0173179	0.0183	0.0573794	0.0316068	0.0491573	0.0391319	0.151467	0.00696544	0.00190533	0.0129922	0.0642429	0.0270737	0.0238524	0.859141	0.0840022	0.00085732	0.00100259	0.206693	0.000293492	90.6916	22.5234	27.3508	10.7328
604	0.0107314	0.0138314	0.0133222	0.0140845	0.0186664	0.242265	0.0134093	4.94607	0.0616119	0.00637416	0.101545	0.0337139	0.122462	0.0342168	0.0195461	0.525909	0.0197239	0.0524293	0.093975	0.0336738	0.0227468	0.00575965	0.114208	0.0163121	0.0944429	0.0840767	0.0173179	0.0183	0.0573794	0.0316068	0.0491573	0.0391319	0.151467	0.00696544	0.00190533	0.0129922	0.0642429	0.0270737	0.0238524	0.859141	0.0840022	0.00085732	0.00100259	0.206693	0.000293492	66.6916	22.5234	27.3508	10.7328
605	0.0107314	0.0138314	0.0133222	0.0140845	0.0186664	0.242265	0.0134093	4.94607	0.0616119	0.00637416	0.101545	0.0337139	0.122462	0.0342168	0.0195461	0.525909	0.0197239	0.0524293	0.093975	0.0336738	0.0227468	0.00575965	0.114208	0.0163121	0.0944429	0.0840767	0.0173179	0.0183	0.0573794	0.0316068	0.0491573	0.0391319	0.151467	0.00696544	0.00190533	0.0129922	0.0642429	0.0270737	0.0238524	0.859141	0.0840022	0.00085732	0.00100259	0.206693	0.000293492	50.6916	22.5234	27.3508	10.7328
606	0.0107314	0.0138314	0.0133222	0.0140845	0.0186664	0.242265	0.0134093	4.94607	0.0616119	0.00637416	0.101545	0.0337139	0.122462	0.0342168	0.0195461	0.525909	0.0197239	0.0524293	0.093975	0.0336738	0.0227468	0.00575965	0.114208	0.0163121	0.0944429	0.0840767	0.0173179	0.0183	0.0573794	0.0316068	0.0491573	0.0391319	0.151467	0.00696544	0.00190533	0.0129922	0.0642429	0.0270737	0.0238524	0.859141	0.0840022	0.00085732	0.00100259	0.206693	0.000293492	50.6916	38.5234	27.3508	10.7328
607	0.0107314	0.0138314	0.0133222	0.0140845	0.0186664	0.242265	0.0134093	4.94607	0.0616119	0.00637416	0.101545	0.0337139	0.122462	0.0342168	0.0195461	0.218196	0.224063	0.0524293	0.093975	0.0336738	0.0227468	0.00575965	0.114208	0.0163121	0.0944429	0.0840767	0.0173179	0.0183	0.0573794	0.0316068	0.0491573	0.0391319	0.151467	0.00696544	0.00190533	0.0129922	0.0642429	0.0270737	0.0238524	0.859141	0.0840022	0.00085732	0.00100259	0.206693	0.000293492	106.692	22.5234	27.3508	10.7328
608	0.0107314	0.0138314	0.0133222	0.0140845	0.0186664	0.242265	0.0134093	4.94607	0.0616119	0.00637416	0.101545	0.0337139	0.122462	0.0342168	0.0195461	0.218196	0.224063	0.0524293	0.093975	0.0336738	0.0227468	0.00575965	0.114208	0.0163121	0.0944429	0.0840767	0.0173179	0.0183	0.0573794	0.0316068	0.0491573	0.0391319	0.151467	0.00696544	0.00190533	0.0129922	0.0642429	0.0270737	0.0238524	0.859141	0.0840022	0.00085732	0.00100259	0.206693	0.000293492	90.6916	22.5234	27.3508	10.7328
609	0.0107314	0.0138314	0.0133222	0.0140845	0.0186664	0.242265	0.0134093	4.94607	0.0616119	0.00637416	0.101545	0.0337139	0.122462	0.0342168	0.0195461	0.218196	0.224063	0.0524293	0.093975	0.0336738	0.0227468	0.00575965	0.114208	0.0163121	0.0944429	0.0840767	0.0173179	0.0183	0.0573794	0.0316068	0.0491573	0.0391319	0.151467	0.00696544	0.00190533	0.0129922	0.0642429	0.0270737	0.0238524	0.859141	0.0840022	0.00085732	0.00100259	0.206693	0.000293492	50.6916	22.5234	27.3508	10.7328
610	0.0107314	0.0138314	0.0133222	0.0140845	0.0186664	0.242265	0.0134093	4.94607	0.0616119	0.00637416	0.101545	0.0337139	0.122462	0.0342168	0.0195461	0.218196	0.224063	0.0524293	0.093975	0.0336738	0.0227468	0.00575965	0.114208	0.0163121	0.0944429	0.0840767	0.0173179	0.0183	0.0573794	0.0316068	0.0491573	0.0391319	0.151467	0.00696544	0.00190533	0.0129922	0.0642429	0.0270737	0.0238524	0.859141	0.0840022	0.00085732	0.00100259	0.206693	0.000293492	50.6916	38.5234	27.3508	10.7328
611	0.0107314	0.0138314	0.0133222	0.0140845	0.0186664	0.242265	0.0134093	4.94607	0.0616119	0.00637416	0.101545	0.0337139	0.122462	0.0342168	0.0195461	0.218196	0.224063	0.0524293	0.093975	0.0336738	0.0227468	0.00575965	0.114208	0.0163121	0.0944429	0.0840767	0.0173179	0.0183	0.0573794	0.0316068	0.0491573	0.0391319	0.151467	0.00696544	0.00190533	0.0129922	0.0642429	0.0270737	0.0238524	0.859141	0.0840022	0.00085732	0.00100259	0.206693	0.000293492	66.6916	22.5234	27.3508	10.7328
612	0.0107314	0.0138314	0.0133222	0.0140845	0.0186664	0.242265	0.0134093	4.94607	0.0616119	0.00637416	0.101545	0.0337139	0.122462	0.0342168	0.0195461	0.218196	0.0197239	0.20675	0.093975	0.0336738	0.0227468	0.00575965	0.114208	0.0163121	0.0944429	0.0840767	0.0173179	0.0183	0.0573794	0.0316068	0.0491573	0.0391319	0.151467	0.00696544	0.00190533	0.0129922	0.0642429	0.0270737	0.0238524	0.859141	0.0840022	0.00085732	0.00100259	0.206693	0.000293492	106.692	22.5234	27.3508	10.7328
613	0.0107314	0.0138314	0.0133222	0.0140845	0.0186664	0.242265	0.0134093	4.94607	0.0616119	0.00637416	0.101545	0.0337139	0.122462	0.0342168	0.0195461	0.218196	0.0197239	0.20675	0.093975	0.0336738	0.0227468	0.00575965	0.114208	0.0163121	0.0944429	0.0840767	0.0173179	0.0183	0.0573794	0.0316068	0.0491573	0.0391319	0.151467	0.00696544	0.00190533	0.0129922	0.0642429	0.0270737	0.0238524	0.859141	0.0840022	0.00085732	0.00100259	0.206693	0.000293492	90.6916	22.5234	27.3508	10.7328
614	0.0107314	0.0138314	0.0133222	0.0140845	0.0186664	0.242265	0.0134093	4.94607	0.0616119	0.00637416	0.101545	0.0337139	0.122462	0.0342168	0.0195461	0.218196	0.0197239	0.20675	0.093975	0.0336738	0.0227468	0.00575965	0.114208	0.0163121	0.0944429	0.0840767	0.0173179	0.0183	0.0573794	0.0316068	0.0491573	0.0391319	0.151467	0.00696544	0.00190533	0.0129922	0.0642429	0.0270737	0.0238524	0.859141	0.0840022	0.00085732	0.00100259	0.206693	0.000293492	66.6916	22.5234	27.3508	10.7328
615	0.0107314	0.0138314	0.0133222	0.0140845	0.0186664	0.242265	0.0134093	4.94607	0.0616119	0.00637416	0.101545	0.0337139	0.122462	0.0342168	0.0195461	0.218196	0.0197239	0.20675	0.093975	0.0336738	0.0227468	0.00575965	0.114208	0.0163121	0.0944429	0.0840767	0.0173179	0.0183	0.0573794	0.0316068	0.0491573	0.0391319	0.151467	0.00696544	0.00190533	0.0129922	0.0642429	0.0270737	0.0238524	0.859141	0.0840022	0.00085732	0.00100259	0.206693	0.000293492	50.6916	22.5234	27.3508	10.7328
616	0.0107314	0.0138314	0.0133222	0.0140845	0.0186664	0.242265	0.0134093	4.94607	0.0616119	0.00637416	0.101545	0.0337139	0.122462	0.0342168	0.0195461	0.218196	0.0197239	0.20675	0.093975	0.0336738	0.0227468	0.00575965	0.114208	0.0163121	0.0944429	0.0840767	0.0173179	0.0183	0.0573794	0.0316068	0.0491573	0.0391319	0.151467	0.00696544	0.00190533	0.0129922	0.0642429	0.0270737	0.0238524	0.859141	0.0840022	0.00085732	0.00100259	0.206693	0.000293492	50.6916	38.5234	27.3508	10.7328
617	0.0107314	0.0138314	0.0133222	0.0140845	0.0186664	0.242265	0.0134093	4.94607	0.0616119	0.00637416	0.101545	0.0337139	0.122462	0.0342168	0.0195461	0.218196	0.0197239	0.0524293	1.13264	0.0336738	0.0227468	0.00575965	0.114208	0.0163121	0.0944429	0.0840767	0.0173179	0.0183	0.0573794	0.0316068	0.0491573	0.0391319	0.151467	0.00696544	0.00190533	0.0129922	0.0642429	0.0270737	0.0238524	0.859141	0.0840022	0.00085732	0.00100259	0.206693	0.000293492	106.692	22.5234	27.3508	10.7328
618	0.0107314	0.0138314	0.0133222	0.0140845	0.0186664	0.242265	0.0134093	4.94607	0.0616119	0.00637416	0.101545	0.0337139	0.122462	0.0342168	0.0195461	0.218196	0.0197239	0.0524293	1.13264	0.0336738	0.0227468	0.00575965	0.114208	0.0163121	0.0944429	0.0840767	0.0173179	0.0183	0.0573794	0.0316068	0.0491573	0.0391319	0.151467	0.00696544	0.00190533	0.0129922	0.0642429	0.0270737	0.0238524	0.859141	0.0840022	0.00085732	0.00100259	0.206693	0.000293492	90.6916	22.5234	27.3508	10.7328
619	0.0107314	0.0138314	0.0133222	0.0140845	0.0186664	0.242265	0.0134093	4.94607	0.0616119	0.00637416	0.101545	0.0337139	0.122462	0.0342168	0.0195461	0.218196	0.0197239	0.0524293	1.13264	0.0336738	0.0227468	0.00575965	0.114208	0.0163121	0.0944429	0.0840767	0.0173179	0.0183	0.0573794	0.0316068	0.0491573	0.0391319	0.151467	0.00696544	0.00190533	0.0129922	0.0642429	0.0270737	0.0238524	0.859141	0.0840022	0.00085732	0.00100259	0.206693	0.000293492	66.6916	22.5234	27.3508	10.7328
620	0.0107314	0.0138314	0.0133222	0.0140845	0.0186664	0.242265	0.0134093	4.94607	0.0616119	0.00637416	0.101545	0.0337139	0.122462	0.0342168	0.0195461	0.218196	0.0197239	0.0524293	1.13264	0.0336738	0.0227468	0.00575965	0.114208	0.0163121	0.0944429	0.0840767	0.0173179	0.0183	0.0573794	0.0316068	0.0491573	0.0391319	0.151467	0.00696544	0.00190533	0.0129922	0.0642429	0.0270737	0.0238524	0.859141	0.0840022	0.00085732	0.00100259	0.206693	0.000293492	50.6916	22.5234	27.3508	10.7328
621	0.0107314	0.0138314	0.0133222	0.0140845	0.0186664	0.242265	0.0134093	4.94607	0.0616119	0.00637416	0.101545	0.0337139	0.122462	0.0342168	0.0195461	0.218196	0.0197239	0.0524293	1.13264	0.0336738	0.0227468	0.00575965	0.114208	0.0163121	0.0944429	0.0840767	0.0173179	0.0183	0.0573794	0.0316068	0.0491573	0.0391319	0.151467	0.00696544	0.00190533	0.0129922	0.0642429	0.0270737	0.0238524	0.859141	0.0840022	0.00085732	0.00100259	0.206693	0.000293492	50.6916	38.5234	27.3508	10.7328
622	0.0107314	0.0138314	0.0133222	0.0140845	0.0186664	0.242265	0.0134093	4.94607	0.0616119	0.00637416	0.101545	0.0337139	0.122462	0.0342168	0.0195461	0.218196	0.0197239	0.0524293	0.093975	0.0336738	0.0227468	0.00575965	0.114208	0.0163121	0.183924	0.21266	0.0173179	0.0183	0.0573794	0.0316068	0.0491573	0.0391319	0.151467	0.00696544	0.00190533	0.0129922	0.0642429	0.0270737	0.0238524	0.859141	0.0840022	0.00085732	0.00100259	0.206693	0.000293492	106.82	22.5234	27.3508	10.7328
623	0.0107314	0.0138314	0.0133222	0.0140845	0.0186664	0.242265	0.0134093	4.94607	0.0616119	0.00637416	0.101545	0.0337139	0.122462	0.0342168	0.0195461	0.218196	0.0197239	0.0524293	0.093975	0.0336738	0.0227468	0.00575965	0.114208	0.0163121	0.183924	0.21266	0.0173179	0.0183	0.0573794	0.0316068	0.0491573	0.0391319	0.151467	0.00696544	0.00190533	0.0129922	0.0642429	0.0270737	0.0238524	0.859141	0.0840022	0.00085732	0.00100259	0.206693	0.000293492	90.8202	22.5234	27.3508	10.7328
624	0.0107314	0.0138314	0.0133222	0.0140845	0.0186664	0.242265	0.0134093	4.94607	0.0616119	0.00637416	0.101545	0.0337139	0.122462	0.0342168	0.0195461	0.218196	0.0197239	0.0524293	0.093975	0.0336738	0.0227468	0.00575965	0.114208	0.0163121	0.183924	0.21266	0.0173179	0.0183	0.0573794	0.0316068	0.0491573	0.0391319	0.151467	0.00696544	0.00190533	0.0129922	0.0642429	0.0270737	0.0238524	0.859141	0.0840022	0.00085732	0.00100259	0.206693	0.000293492	50.8202	22.5234	27.3508	10.7328
625	0.0107314	0.0138314	0.0133222	0.0140845	0.0186664	0.242265	0.0134093	4.94607	0.0616119	0.00637416	0.101545	0.0337139	0.122462	0.0342168	0.0195461	0.218196	0.0197239	0.0524293	0.093975	0.0336738	0.0227468	0.00575965	0.114208	0.0163121	0.183924	0.21266	0.0173179	0.0183	0.0573794	0.0316068	0.0491573	0.0391319	0.151467	0.00696544	0.00190533	0.0129922	0.0642429	0.0270737	0.0238524	0.859141	0.0840022	0.00085732	0.00100259	0.206693	0.000293492	50.8202	38.5234	27.3508	10.7328
626	0.0107314	0.0138314	0.0133222	0.0140845	0.0186664	0.242265	0.0134093	4.94607	0.0616119	0.00637416	0.101545	0.0337139	0.122462	0.0342168	0.0195461	0.218196	0.0197239	0.0524293	0.093975	0.0336738	0.0227468	0.00575965	0.114208	0.0163121	0.183924	0.21266	0.0173179	0.0183	0.0573794	0.0316068	0.0491573	0.0391319	0.151467	0.00696544	0.00190533	0.0129922	0.0642429	0.0270737	0.0238524	0.859141	0.0840022	0.00085732	0.00100259	0.206693	0.000293492	66.8202	22.5234	27.3508	10.7328
627	0.0107314	0.0138314	0.0133222	0.0140845	0.0186664	0.242265	0.0134093	4.94607	0.0616119	0.00637416	0.101545	0.0337139	0.122462	0.0342168	0.0195461	0.218196	0.0197239	0.0524293	0.093975	0.0336738	0.0227468	0.00575965	0.114208	0.0163121	0.0944429	0.0840767	0.0173179	0.0183	0.0573794	0.0316068	0.0491573	0.0391319	0.151467	0.00696544	0.00190533	0.0129922	0.0642429	0.0270737	0.0238524	0.859141	0.0840022	0.00085732	0.00100259	0.206693	0.000293492	257.047	22.5234	177.706	10.7328
628	0.0107314	0.0138314	0.0133222	0.0140845	0.0186664	0.242265	0.0134093	4.94607	0.0616119	0.00637416	0.101545	0.0337139	0.122462	0.0342168	0.0195461	0.218196	0.0197239	0.0524293	0.093975	0.0336738	0.0227468	0.00575965	0.114208	0.0163121	0.0944429	0.0840767	0.0173179	0.0183	0.0573794	0.0316068	0.0491573	0.0391319	0.151467	0.00696544	0.00190533	0.0129922	0.0642429	0.0270737	0.0238524	0.859141	0.0840022	0.00085732	0.00100259	0.206693	0.000293492	241.047	22.5234	177.706	10.7328
629	0.0107314	0.0138314	0.0133222	0.0140845	0.0186664	0.242265	0.0134093	4.94607	0.0616119	0.00637416	0.101545	0.0337139	0.122462	0.0342168	0.0195461	0.218196	0.0197239	0.0524293	0.093975	0.0336738	0.0227468	0.00575965	0.114208	0.0163121	0.0944429	0.0840767	0.0173179	0.0183	0.0573794	0.0316068	0.0491573	0.0391319	0.151467	0.00696544	0.00190533	0.0129922	0.0642429	0.0270737	0.0238524	0.859141	0.0840022	0.00085732	0.00100259	0.206693	0.000293492	217.047	22.5234	177.706	10.7328
630	0.0107314	0.0138314	0.0133222	0.0140845	0.0186664	0.242265	0.0134093	4.94607	0.0616119	0.00637416	0.101545	0.0337139	0.122462	0.0342168	0.0195461	0.218196	0.0197239	0.0524293	0.093975	0.0336738	0.0227468	0.00575965	0.114208	0.0163121	0.0944429	0.0840767	0.0173179	0.0183	0.0573794	0.0316068	0.0491573	0.0391319	0.151467	0.00696544	0.00190533	0.0129922	0.0642429	0.0270737	0.0238524	0.859141	0.0840022	0.00085732	0.00100259	0.206693	0.000293492	201.047	22.5234	177.706	10.7328
631	0.0107314	0.0138314	0.0133222	0.0140845	0.0186664	0.242265	0.0134093	4.94607	0.0616119	0.00637416	0.101545	0.0337139	0.122462	0.0342168	0.0195461	0.218196	0.0197239	0.0524293	0.093975	0.0336738	0.0227468	0.00575965	0.114208	0.0163121	0.0944429	0.0840767	0.0173179	0.0183	0.0573794	0.0316068	0.0491573	0.0391319	0.151467	0.00696544	0.00190533	0.0129922	0.0642429	0.0270737	0.0238524	0.859141	0.0840022	0.00085732	0.00100259	0.206693	0.000293492	201.047	38.5234	177.706	10.7328
632	0.0107314	0.0138314	0.0133222	0.0140845	0.0186664	0.242265	0.0134093	4.94607	0.0616119	0.00637416	0.101545	0.0337139	0.122462	0.0342168	0.0195461	0.218196	0.0197239	0.0524293	0.093975	0.0336738	0.0227468	0.00575965	0.114208	0.0163121	0.183924	0.0840767	0.0573934	0.0183	0.0573794	0.0316068	0.0491573	0.0391319	0.151467	0.00696544	0.00190533	0.0129922	0.0642429	0.0270737	0.0238524	0.859141	0.0840022	0.00085732	0.00100259	0.206693	0.000293492	106.692	22.5234	27.3508	10.7328
633	0.0107314	0.0138314	0.0133222	0.0140845	0.0186664	0.242265	0.0134093	4.94607	0.0616119	0.00637416	0.101545	0.0337139	0.122462	0.0342168	0.0195461	0.218196	0.0197239	0.0524293	0.093975	0.0336738	0.0227468	0.00575965	0.114208	0.0163121	0.183924	0.0840767	0.0573934	0.0183	0.0573794	0.0316068	0.0491573	0.0391319	0.151467	0.00696544	0.00190533	0.0129922	0.0642429	0.0270737	0.0238524	0.859141	0.0840022	0.00085732	0.00100259	0.206693	0.000293492	90.6916	22.5234	27.3508	10.7328
634	0.0107314	0.0138314	0.0133222	0.0140845	0.0186664	0.242265	0.0134093	4.94607	0.0616119	0.00637416	0.101545	0.0337139	0.122462	0.0342168	0.0195461	0.218196	0.0197239	0.0524293	0.093975	0.0336738	0.0227468	0.00575965	0.114208	0.0163121	0.183924	0.0840767	0.0573934	0.0183	0.0573794	0.0316068	0.0491573	0.0391319	0.151467	0.00696544	0.00190533	0.0129922	0.0642429	0.0270737	0.0238524	0.859141	0.0840022	0.00085732	0.00100259	0.206693	0.000293492	66.6916	22.5234	27.3508	10.7328
635	0.0107314	0.0138314	0.0133222	0.0140845	0.0186664	0.242265	0.0134093	4.94607	0.0616119	0.00637416	0.101545	0.0337139	0.122462	0.0342168	0.0195461	0.218196	0.0197239	0.0524293	0.093975	0.0336738	0.0227468	0.00575965	0.114208	0.0163121	0.183924	0.0840767	0.0573934	0.0183	0.0573794	0.0316068	0.0491573	0.0391319	0.151467	0.00696544	0.00190533	0.0129922	0.0642429	0.0270737	0.0238524	0.859141	0.0840022	0.00085732	0.00100259	0.206693	0.000293492	50.6916	22.5234	27.3508	10.7328
636	0.0107314	0.0138314	0.0133222	0.0140845	0.0186664	0.242265	0.0134093	4.94607	0.0616119	0.00637416	0.101545	0.0337139	0.122462	0.0342168	0.0195461	0.218196	0.0197239	0.0524293	0.093975	0.0336738	0.0227468	0.00575965	0.114208	0.0163121	0.183924	0.0840767	0.0573934	0.0183	0.0573794	0.0316068	0.0491573	0.0391319	0.151467	0.00696544	0.00190533	0.0129922	0.0642429	0.0270737	0.0238524	0.859141	0.0840022	0.00085732	0.00100259	0.206693	0.000293492	50.6916	38.5234	27.3508	10.7328
637	0.0107314	0.0138314	0.0133222	0.0140845	0.0186664	0.242265	0.0134093	4.94607	0.0616119	0.00637416	0.101545	0.0337139	0.122462	0.0342168	0.0195461	0.218196	0.0197239	0.0524293	0.093975	0.0336738	0.0227468	0.00575965	0.114208	0.0163121	0.0944429	0.0840767	0.0173179	0.0183	0.0573794	0.0316068	0.0491573	0.0391319	0.151467	0.00696544	0.00190533	0.0129922	0.0642429	0.0270737	0.0238524	0.859141	0.0840022	0.00085732	0.00250649	0.206693	0.000293492	114.693	22.5234	27.3508	10.7328
638	0.0107314	0.0138314	0.0133222	0.0140845	0.0186664	0.242265	0.0134093	4.94607	0.0616119	0.00637416	0.101545	0.0337139	0.122462	0.0342168	0.0195461	0.218196	0.0197239	0.0524293	0.093975	0.0336738	0.0227468	0.00575965	0.114208	0.0163121	0.0944429	0.0840767	0.0173179	0.0183	0.0573794	0.0316068	0.0491573	0.0391319	0.151467	0.00696544	0.00190533	0.0129922	0.0642429	0.0270737	0.0238524	0.859141	0.0840022	0.00085732	0.00250649	0.206693	0.000293492	90.6931	22.5234	27.3508	10.7328
639	0.0107314	0.0138314	0.0133222	0.0140845	0.0186664	0.242265	0.0134093	4.94607	0.0616119	0.00637416	0.101545	0.0337139	0.122462	0.0342168	0.0195461	0.218196	0.0197239	0.0524293	0.093975	0.0336738	0.0227468	0.00575965	0.114208	0.0163121	0.0944429	0.0840767	0.0173179	0.0183	0.0573794	0.0316068	0.0491573	0.0391319	0.151467	0.00696544	0.00190533	0.0129922	0.0642429	0.0270737	0.0238524	0.859141	0.0840022	0.00085732	0.00250649	0.206693	0.000293492	66.6931	22.5234	27.3508	10.7328
640	0.0107314	0.0138314	0.0133222	0.0140845	0.0186664	0.242265	0.0134093	4.94607	0.0616119	0.00637416	0.101545	0.0337139	0.122462	0.0342168	0.0195461	0.218196	0.0197239	0.0524293	0.093975	0.0336738	0.0227468	0.00575965	0.114208	0.0163121	0.0944429	0.0840767	0.0173179	0.0183	0.0573794	0.0316068	0.0491573	0.0391319	0.151467	0.00696544	0.00190533	0.0129922	0.0642429	0.0270737	0.0238524	0.859141	0.0840022	0.00085732	0.00250649	0.206693	0.000293492	50.6931	22.5234	27.3508	10.7328
641	0.0107314	0.0138314	0.0133222	0.0140845	0.0186664	0.242265	0.0134093	4.94607	0.0616119	0.00637416	0.101545	0.0337139	0.122462	0.0342168	0.0195461	0.218196	0.0197239	0.0524293	0.093975	0.0336738	0.0227468	0.00575965	0.114208	0.0163121	0.0944429	0.0840767	0.0173179	0.0183	0.0573794	0.0316068	0.0491573	0.0391319	0.151467	0.00696544	0.00190533	0.0129922	0.0642429	0.0270737	0.0238524	0.859141	0.0840022	0.00085732	0.00250649	0.206693	0.000293492	50.6931	38.5234	27.3508	10.7328
642	0.0107314	0.0138314	0.0133222	0.0140845	0.0186664	0.242265	0.0134093	4.94607	0.0616119	0.00637416	0.101545	0.0337139	0.122462	0.0342168	0.0195461	0.218196	0.0197239	0.0524293	0.093975	0.0336738	0.0227468	0.00575965	0.114208	0.0163121	0.183924	0.0840767	0.0173179	0.0850808	0.0573794	0.0316068	0.0491573	0.0391319	0.151467	0.00696544	0.00190533	0.0129922	0.0642429	0.0270737	0.0238524	0.859141	0.0840022	0.00085732	0.00100259	0.206693	0.000293492	106.758	22.5234	27.3508	10.7328
643	0.0107314	0.0138314	0.0133222	0.0140845	0.0186664	0.242265	0.0134093	4.94607	0.0616119	0.00637416	0.101545	0.0337139	0.122462	0.0342168	0.0195461	0.218196	0.0197239	0.0524293	0.093975	0.0336738	0.0227468	0.00575965	0.114208	0.0163121	0.183924	0.0840767	0.0173179	0.0850808	0.0573794	0.0316068	0.0491573	0.0391319	0.151467	0.00696544	0.00190533	0.0129922	0.0642429	0.0270737	0.0238524	0.859141	0.0840022	0.00085732	0.00100259	0.206693	0.000293492	90.7584	22.5234	27.3508	10.7328
644	0.0107314	0.0138314	0.0133222	0.0140845	0.0186664	0.242265	0.0134093	4.94607	0.0616119	0.00637416	0.101545	0.0337139	0.122462	0.0342168	0.0195461	0.218196	0.0197239	0.0524293	0.093975	0.0336738	0.0227468	0.00575965	0.114208	0.0163121	0.183924	0.0840767	0.0173179	0.0850808	0.0573794	0.0316068	0.0491573	0.0391319	0.151467	0.00696544	0.00190533	0.0129922	0.0642429	0.0270737	0.0238524	0.859141	0.0840022	0.00085732	0.00100259	0.206693	0.000293492	50.7584	22.5234	27.3508	10.7328
645	0.0107314	0.0138314	0.0133222	0.0140845	0.0186664	0.242265	0.0134093	4.94607	0.0616119	0.00637416	0.101545	0.0337139	0.122462	0.0342168	0.0195461	0.218196	0.0197239	0.0524293	0.093975	0.0336738	0.0227468	0.00575965	0.114208	0.0163121	0.183924	0.0840767	0.0173179	0.0850808	0.0573794	0.0316068	0.0491573	0.0391319	0.151467	0.00696544	0.00190533	0.0129922	0.0642429	0.0270737	0.0238524	0.859141	0.0840022	0.00085732	0.00100259	0.206693	0.000293492	50.7584	38.5234	27.3508	10.7328
646	0.0107314	0.0138314	0.0133222	0.0140845	0.0186664	0.242265	0.0134093	4.94607	0.0616119	0.00637416	0.101545	0.0337139	0.122462	0.0342168	0.0195461	0.218196	0.0197239	0.0524293	0.093975	0.0336738	0.0227468	0.00575965	0.114208	0.0163121	0.183924	0.0840767	0.0173179	0.0850808	0.0573794	0.0316068	0.0491573	0.0391319	0.151467	0.00696544	0.00190533	0.0129922	0.0642429	0.0270737	0.0238524	0.859141	0.0840022	0.00085732	0.00100259	0.206693	0.000293492	66.7584	22.5234	27.3508	10.7328
647	0.0107314	0.0138314	0.0133222	0.0140845	0.0186664	0.242265	0.0134093	4.94607	0.0616119	0.00637416	0.101545	0.0337139	0.122462	0.0342168	0.0195461	0.218196	0.0197239	0.0524293	0.093975	0.0336738	0.0227468	0.00575965	0.114208	0.0163121	0.0944429	0.0840767	0.0173179	0.0183	0.0573794	0.0316068	0.182116	0.0391319	0.151467	0.00696544	0.00190533	0.0129922	0.0642429	0.0270737	0.0238524	0.859141	0.0840022	0.00085732	0.00100259	0.206693	0.000293492	106.692	22.5234	27.3508	10.7328
648	0.0107314	0.0138314	0.0133222	0.0140845	0.0186664	0.242265	0.0134093	4.94607	0.0616119	0.00637416	0.101545	0.0337139	0.122462	0.0342168	0.0195461	0.218196	0.0197239	0.0524293	0.093975	0.0336738	0.0227468	0.00575965	0.114208	0.0163121	0.0944429	0.0840767	0.0173179	0.0183	0.0573794	0.0316068	0.182116	0.0391319	0.151467	0.00696544	0.00190533	0.0129922	0.0642429	0.0270737	0.0238524	0.859141	0.0840022	0.00085732	0.00100259	0.206693	0.000293492	90.6916	22.5234	27.3508	10.7328
649	0.0107314	0.0138314	0.0133222	0.0140845	0.0186664	0.242265	0.0134093	4.94607	0.0616119	0.00637416	0.101545	0.0337139	0.122462	0.0342168	0.0195461	0.218196	0.0197239	0.0524293	0.093975	0.0336738	0.0227468	0.00575965	0.114208	0.0163121	0.0944429	0.0840767	0.0173179	0.0183	0.0573794	0.0316068	0.182116	0.0391319	0.151467	0.00696544	0.00190533	0.0129922	0.0642429	0.0270737	0.0238524	0.859141	0.0840022	0.00085732	0.00100259	0.206693	0.000293492	66.6916	22.5234	27.3508	10.7328
650	0.0107314	0.0138314	0.0133222	0.0140845	0.0186664	0.242265	0.0134093	4.94607	0.0616119	0.00637416	0.101545	0.0337139	0.122462	0.0342168	0.0195461	0.218196	0.0197239	0.0524293	0.093975	0.0336738	0.0227468	0.00575965	0.114208	0.0163121	0.0944429	0.0840767	0.0173179	0.0183	0.0573794	0.0316068	0.182116	0.0391319	0.151467	0.00696544	0.00190533	0.0129922	0.0642429	0.0270737	0.0238524	0.859141	0.0840022	0.00085732	0.00100259	0.206693	0.000293492	50.6916	22.5234	27.3508	10.7328
651	0.0107314	0.0138314	0.0133222	0.0140845	0.0186664	0.242265	0.0134093	4.94607	0.0616119	0.00637416	0.101545	0.0337139	0.122462	0.0342168	0.0195461	0.218196	0.0197239	0.0524293	0.093975	0.0336738	0.0227468	0.00575965	0.114208	0.0163121	0.0944429	0.0840767	0.0173179	0.0183	0.0573794	0.0316068	0.182116	0.0391319	0.151467	0.00696544	0.00190533	0.0129922	0.0642429	0.0270737	0.0238524	0.859141	0.0840022	0.00085732	0.00100259	0.206693	0.000293492	50.6916	38.5234	27.3508	10.7328
652	0.0107314	0.0138314	0.0133222	0.0140845	0.0186664	0.242265	0.0134093	4.94607	0.0616119	0.00637416	0.101545	0.0337139	0.122462	0.0342168	0.0195461	0.218196	0.0197239	0.0524293	0.093975	0.0336738	0.0227468	0.00575965	0.114208	0.0163121	0.0944429	0.0840767	0.0173179	0.0183	0.0573794	0.0316068	0.0491573	0.0391319	0.151467	0.00696544	0.00190533	0.0129922	0.0642429	0.0270737	0.0238524	0.859141	0.0840022	0.00085732	0.00100259	1.28962	0.000293492	116.857	22.5234	27.3508	10.7328
653	0.0107314	0.0138314	0.0133222	0.0140845	0.0186664	0.242265	0.0134093	4.94607	0.0616119	0.00637416	0.101545	0.0337139	0.122462	0.0342168	0.0195461	0.218196	0.0197239	0.0524293	0.093975	0.0336738	0.0227468	0.00575965	0.114208	0.0163121	0.0944429	0.0840767	0.0173179	0.0183	0.0573794	0.0316068	0.0491573	0.0391319	0.151467	0.00696544	0.00190533	0.0129922	0.0642429	0.0270737	0.0238524	0.859141	0.0840022	0.00085732	0.00100259	1.28962	0.000293492	92.8575	22.5234	27.3508	10.7328
654	0.0107314	0.0138314	0.0133222	0.0140845	0.0186664	0.242265	0.0134093	4.94607	0.0616119	0.00637416	0.101545	0.0337139	0.122462	0.0342168	0.0195461	0.218196	0.0197239	0.0524293	0.093975	0.0336738	0.0227468	0.00575965	0.114208	0.0163121	0.0944429	0.0840767	0.0173179	0.0183	0.0573794	0.0316068	0.0491573	0.0391319	0.151467	0.00696544	0.00190533	0.0129922	0.0642429	0.0270737	0.0238524	0.859141	0.0840022	0.00085732	0.00100259	1.28962	0.000293492	68.8575	22.5234	27.3508	10.7328
655	0.0107314	0.0138314	0.0133222	0.0140845	0.0186664	0.242265	0.0134093	4.94607	0.0616119	0.00637416	0.101545	0.0337139	0.122462	0.0342168	0.0195461	0.218196	0.0197239	0.0524293	0.093975	0.0336738	0.0227468	0.00575965	0.114208	0.0163121	0.0944429	0.0840767	0.0173179	0.0183	0.0573794	0.0316068	0.0491573	0.0391319	0.151467	0.00696544	0.00190533	0.0129922	0.0642429	0.0270737	0.0238524	0.859141	0.0840022	0.00085732	0.00100259	1.28962	0.000293492	52.8575	22.5234	27.3508	10.7328
656	0.0107314	0.0138314	0.0133222	0.0140845	0.0186664	0.242265	0.0134093	4.94607	0.0616119	0.00637416	0.101545	0.0337139	0.122462	0.0342168	0.0195461	0.218196	0.0197239	0.0524293	0.093975	0.0336738	0.0227468	0.00575965	0.114208	0.0163121	0.0944429	0.0840767	0.0173179	0.0183	0.0573794	0.0316068	0.0491573	0.0391319	0.151467	0.00696544	0.00190533	0.0129922	0.0642429	0.0270737	0.0238524	0.859141	0.0840022	0.00085732	0.00100259	1.28962	0.000293492	52.8575	38.5234	27.3508	10.7328
657	0.0107314	0.0138314	0.0133222	0.0140845	0.0186664	0.242265	0.0134093	4.94607	0.0616119	0.00637416	0.101545	0.0337139	0.122462	0.0342168	0.0195461	0.218196	0.0197239	0.0524293	0.093975	0.0336738	0.0227468	0.00575965	0.114208	0.0163121	0.0944429	0.0840767	0.0173179	0.0183	0.0573794	0.0316068	0.0491573	0.111012	0.151467	0.00696544	0.00190533	0.0129922	0.0642429	0.0270737	0.0238524	0.859141	0.0840022	0.00085732	0.00100259	0.206693	0.000293492	106.692	22.5234	27.3508	10.7328
658	0.0107314	0.0138314	0.0133222	0.0140845	0.0186664	0.242265	0.0134093	4.94607	0.0616119	0.00637416	0.101545	0.0337139	0.122462	0.0342168	0.0195461	0.218196	0.0197239	0.0524293	0.093975	0.0336738	0.0227468	0.00575965	0.114208	0.0163121	0.0944429	0.0840767	0.0173179	0.0183	0.0573794	0.0316068	0.0491573	0.111012	0.151467	0.00696544	0.00190533	0.0129922	0.0642429	0.0270737	0.0238524	0.859141	0.0840022	0.00085732	0.00100259	0.206693	0.000293492	90.6916	22.5234	27.3508	10.7328
659	0.0107314	0.0138314	0.0133222	0.0140845	0.0186664	0.242265	0.0134093	4.94607	0.0616119	0.00637416	0.101545	0.0337139	0.122462	0.0342168	0.0195461	0.218196	0.0197239	0.0524293	0.093975	0.0336738	0.0227468	0.00575965	0.114208	0.0163121	0.0944429	0.0840767	0.0173179	0.0183	0.0573794	0.0316068	0.0491573	0.111012	0.151467	0.00696544	0.00190533	0.0129922	0.0642429	0.0270737	0.0238524	0.859141	0.0840022	0.00085732	0.00100259	0.206693	0.000293492	50.6916	22.5234	27.3508	10.7328
660	0.0107314	0.0138314	0.0133222	0.0140845	0.0186664	0.242265	0.0134093	4.94607	0.0616119	0.00637416	0.101545	0.0337139	0.122462	0.0342168	0.0195461	0.218196	0.0197239	0.0524293	0.093975	0.0336738	0.0227468	0.00575965	0.114208	0.0163121	0.0944429	0.0840767	0.0173179	0.0183	0.0573794	0.0316068	0.0491573	0.111012	0.151467	0.00696544	0.00190533	0.0129922	0.0642429	0.0270737	0.0238524	0.859141	0.0840022	0.00085732	0.00100259	0.206693	0.000293492	50.6916	38.5234	27.3508	10.7328
661	0.0107314	0.0138314	0.0133222	0.0140845	0.0186664	0.242265	0.0134093	4.94607	0.0616119	0.00637416	0.101545	0.0337139	0.122462	0.0342168	0.0195461	0.218196	0.0197239	0.0524293	0.093975	0.0336738	0.0227468	0.00575965	0.114208	0.0163121	0.0944429	0.0840767	0.0173179	0.0183	0.0573794	0.0316068	0.0491573	0.111012	0.151467	0.00696544	0.00190533	0.0129922	0.0642429	0.0270737	0.0238524	0.859141	0.0840022	0.00085732	0.00100259	0.206693	0.000293492	66.6916	22.5234	27.3508	10.7328
662	0.0107314	0.0138314	0.0133222	0.0140845	0.0186664	0.242265	0.0134093	4.94607	0.0616119	0.00637416	0.101545	0.0337139	0.122462	0.0342168	0.0195461	0.218196	0.0197239	0.0524293	0.093975	0.0336738	0.0227468	0.00575965	0.114208	0.0163121	0.0944429	0.0840767	0.0173179	0.0183	0.0573794	0.0316068	0.0491573	0.0391319	0.151467	0.00696544	0.00190533	0.0129922	0.0642429	0.0270737	0.0238524	0.859141	0.0840022	0.00085732	0.00100259	0.206693	0.000293492	227.012	150.844	27.3508	10.7328
663	0.0107314	0.0138314	0.0133222	0.0140845	0.0186664	0.242265	0.0134093	4.94607	0.0616119	0.00637416	0.101545	0.0337139	0.122462	0.0342168	0.0195461	0.218196	0.0197239	0.0524293	0.093975	0.0336738	0.0227468	0.00575965	0.114208	0.0163121	0.0944429	0.0840767	0.0173179	0.0183	0.0573794	0.0316068	0.0491573	0.0391319	0.151467	0.00696544	0.00190533	0.0129922	0.0642429	0.0270737	0.0238524	0.859141	0.0840022	0.00085732	0.00100259	0.206693	0.000293492	211.012	150.844	27.3508	10.7328
664	0.0107314	0.0138314	0.0133222	0.0140845	0.0186664	0.242265	0.0134093	4.94607	0.0616119	0.00637416	0.101545	0.0337139	0.122462	0.0342168	0.0195461	0.218196	0.0197239	0.0524293	0.093975	0.0336738	0.0227468	0.00575965	0.114208	0.0163121	0.0944429	0.0840767	0.0173179	0.0183	0.0573794	0.0316068	0.0491573	0.0391319	0.151467	0.00696544	0.00190533	0.0129922	0.0642429	0.0270737	0.0238524	0.859141	0.0840022	0.00085732	0.00100259	0.206693	0.000293492	195.012	150.844	27.3508	10.7328
665	0.0107314	0.0138314	0.0133222	0.0140845	0.0186664	0.242265	0.0134093	4.94607	0.0616119	0.00637416	0.101545	0.0337139	0.122462	0.0342168	0.0195461	0.218196	0.0197239	0.0524293	0.093975	0.0336738	0.0227468	0.00575965	0.114208	0.0163121	0.0944429	0.0840767	0.0173179	0.0183	0.0573794	0.0316068	0.0491573	0.0391319	0.151467	0.00696544	0.00190533	0.0129922	0.0642429	0.0270737	0.0238524	0.859141	0.0840022	0.00085732	0.00100259	0.206693	0.000293492	179.012	150.844	27.3508	10.7328
666	0.0107314	0.0138314	0.0133222	0.0140845	0.0186664	0.242265	0.0134093	4.94607	0.0616119	0.00637416	0.101545	0.0337139	0.122462	0.0342168	0.0195461	0.218196	0.0197239	0.0524293	0.093975	0.0336738	0.0227468	0.00575965	0.114208	0.0163121	0.0944429	0.0840767	0.0173179	0.0183	0.0573794	0.0316068	0.0491573	0.0391319	0.151467	0.00696544	0.00190533	0.0129922	0.0642429	0.0270737	0.0238524	0.859141	0.0840022	0.00085732	0.00100259	0.206693	0.000293492	179.012	174.844	27.3508	10.7328
667	0.0107314	0.0138314	0.0133222	0.0140845	0.0186664	0.242265	0.0134093	4.94607	0.0616119	0.00637416	0.101545	0.0337139	0.122462	0.0342168	0.0195461	0.218196	0.0197239	0.0524293	0.093975	0.0336738	0.0227468	0.00575965	0.114208	0.0163121	0.0944429	0.0840767	0.0173179	0.0183	0.0573794	0.0316068	0.0491573	0.0391319	0.151467	0.00696544	0.00190533	0.0129922	0.0642429	0.0270737	0.0238524	0.859141	0.0840022	0.00085732	0.00100259	0.206693	0.000293492	114.692	22.5234	27.3508	10.7328
668	0.0107314	0.0138314	0.0133222	0.0140845	0.0186664	0.242265	0.0134093	4.94607	0.0616119	0.00637416	0.101545	0.0337139	0.122462	0.0342168	0.0195461	0.218196	0.0197239	0.0524293	0.093975	0.0336738	0.0227468	0.00575965	0.114208	0.0163121	0.0944429	0.0840767	0.0173179	0.0183	0.0573794	0.0316068	0.0491573	0.0391319	0.151467	0.00696544	0.00190533	0.0129922	0.0642429	0.0270737	0.0238524	0.859141	0.0840022	0.00085732	0.00100259	0.206693	0.000293492	90.6916	22.5234	27.3508	10.7328
669	0.0107314	0.0138314	0.0133222	0.0140845	0.0186664	0.242265	0.0134093	4.94607	0.0616119	0.00637416	0.101545	0.0337139	0.122462	0.0342168	0.0195461	0.218196	0.0197239	0.0524293	0.093975	0.0336738	0.0227468	0.00575965	0.114208	0.0163121	0.0944429	0.0840767	0.0173179	0.0183	0.0573794	0.0316068	0.0491573	0.0391319	0.151467	0.00696544	0.00190533	0.0129922	0.0642429	0.0270737	0.0238524	0.859141	0.0840022	0.00085732	0.00100259	0.206693	0.000293492	66.6916	22.5234	27.3508	10.7328
670	0.0107314	0.0138314	0.0133222	0.0140845	0.0186664	0.242265	0.0134093	4.94607	0.0616119	0.00637416	0.101545	0.0337139	0.122462	0.0342168	0.0195461	0.218196	0.0197239	0.0524293	0.093975	0.0336738	0.0227468	0.00575965	0.114208	0.0163121	0.0944429	0.0840767	0.0173179	0.0183	0.0573794	0.0316068	0.0491573	0.0391319	0.151467	0.00696544	0.00190533	0.0129922	0.0642429	0.0270737	0.0238524	0.859141	0.0840022	0.00085732	0.00100259	0.206693	0.000293492	50.6916	22.5234	27.3508	10.7328
671	0.0107314	0.0138314	0.0133222	0.0140845	0.0186664	0.242265	0.0134093	4.94607	0.0616119	0.00637416	0.101545	0.0337139	0.122462	0.0342168	0.0195461	0.218196	0.0197239	0.0524293	0.093975	0.0336738	0.0227468	0.00575965	0.114208	0.0163121	0.0944429	0.0840767	0.0173179	0.0183	0.0573794	0.0316068	0.0491573	0.0391319	0.151467	0.00696544	0.00190533	0.0129922	0.0642429	0.0270737	0.0238524	0.859141	0.0840022	0.00085732	0.00100259	0.206693	0.000293492	50.6916	38.5234	27.3508	10.7328
672	0.0107314	0.0138314	0.0133222	0.0140845	0.0186664	0.242265	0.0134093	4.94607	0.0616119	0.00637416	0.101545	0.0337139	0.122462	0.0342168	0.0195461	0.218196	0.0197239	0.0524293	0.093975	0.0336738	0.0227468	0.00575965	0.114208	0.0163121	0.0944429	0.0840767	0.0173179	0.0183	0.0573794	0.0316068	0.0491573	0.0391319	0.151467	0.0333815	0.00190533	0.0129922	0.0642429	0.0270737	0.0238524	0.859141	0.0840022	0.00085732	0.00100259	0.206693	0.000293492	106.692	22.5234	27.3508	10.7328
673	0.0107314	0.0138314	0.0133222	0.0140845	0.0186664	0.242265	0.0134093	4.94607	0.0616119	0.00637416	0.101545	0.0337139	0.122462	0.0342168	0.0195461	0.218196	0.0197239	0.0524293	0.093975	0.0336738	0.0227468	0.00575965	0.114208	0.0163121	0.0944429	0.0840767	0.0173179	0.0183	0.0573794	0.0316068	0.0491573	0.0391319	0.151467	0.0333815	0.00190533	0.0129922	0.0642429	0.0270737	0.0238524	0.859141	0.0840022	0.00085732	0.00100259	0.206693	0.000293492	90.6916	22.5234	27.3508	10.7328
674	0.0107314	0.0138314	0.0133222	0.0140845	0.0186664	0.242265	0.0134093	4.94607	0.0616119	0.00637416	0.101545	0.0337139	0.122462	0.0342168	0.0195461	0.218196	0.0197239	0.0524293	0.093975	0.0336738	0.0227468	0.00575965	0.114208	0.0163121	0.0944429	0.0840767	0.0173179	0.0183	0.0573794	0.0316068	0.0491573	0.0391319	0.151467	0.0333815	0.00190533	0.0129922	0.0642429	0.0270737	0.0238524	0.859141	0.0840022	0.00085732	0.00100259	0.206693	0.000293492	50.6916	22.5234	27.3508	10.7328
675	0.0107314	0.0138314	0.0133222	0.0140845	0.0186664	0.242265	0.0134093	4.94607	0.0616119	0.00637416	0.101545	0.0337139	0.122462	0.0342168	0.0195461	0.218196	0.0197239	0.0524293	0.093975	0.0336738	0.0227468	0.00575965	0.114208	0.0163121	0.0944429	0.0840767	0.0173179	0.0183	0.0573794	0.0316068	0.0491573	0.0391319	0.151467	0.0333815	0.00190533	0.0129922	0.0642429	0.0270737	0.0238524	0.859141	0.0840022	0.00085732	0.00100259	0.206693	0.000293492	50.6916	38.5234	27.3508	10.7328
676	0.0107314	0.0138314	0.0133222	0.0140845	0.0186664	0.242265	0.0134093	4.94607	0.0616119	0.00637416	0.101545	0.0337139	0.122462	0.0342168	0.0195461	0.218196	0.0197239	0.0524293	0.093975	0.0336738	0.0227468	0.00575965	0.114208	0.0163121	0.0944429	0.0840767	0.0173179	0.0183	0.0573794	0.0316068	0.0491573	0.0391319	0.151467	0.0333815	0.00190533	0.0129922	0.0642429	0.0270737	0.0238524	0.859141	0.0840022	0.00085732	0.00100259	0.206693	0.000293492	66.6916	22.5234	27.3508	10.7328
677	0.0107314	0.0138314	0.0133222	0.0140845	0.0186664	0.242265	0.0134093	4.94607	0.0616119	0.00637416	0.101545	0.0337139	0.122462	0.0342168	0.0195461	0.218196	0.0197239	0.0524293	0.093975	0.0336738	0.0227468	0.00575965	0.114208	0.0163121	0.0944429	0.0840767	0.0173179	0.0183	0.0573794	0.0316068	0.0491573	0.0391319	0.151467	0.00696544	0.00190533	0.0129922	0.0642429	0.0270737	0.0238524	0.859141	0.0840022	0.00085732	0.00100259	0.206693	0.000293492	114.697	22.5234	27.3508	10.7328
678	0.0107314	0.0138314	0.0133222	0.0140845	0.0186664	0.242265	0.0134093	4.94607	0.0616119	0.00637416	0.101545	0.0337139	0.122462	0.0342168	0.0195461	0.218196	0.0197239	0.0524293	0.093975	0.0336738	0.0227468	0.00575965	0.114208	0.0163121	0.0944429	0.0840767	0.0173179	0.0183	0.0573794	0.0316068	0.0491573	0.0391319	0.151467	0.00696544	0.00190533	0.0129922	0.0642429	0.0270737	0.0238524	0.859141	0.0840022	0.00085732	0.00100259	0.206693	0.000293492	90.6974	22.5234	27.3508	10.7328
679	0.0107314	0.0138314	0.0133222	0.0140845	0.0186664	0.242265	0.0134093	4.94607	0.0616119	0.00637416	0.101545	0.0337139	0.122462	0.0342168	0.0195461	0.218196	0.0197239	0.0524293	0.093975	0.0336738	0.0227468	0.00575965	0.114208	0.0163121	0.0944429	0.0840767	0.0173179	0.0183	0.0573794	0.0316068	0.0491573	0.0391319	0.151467	0.00696544	0.00190533	0.0129922	0.0642429	0.0270737	0.0238524	0.859141	0.0840022	0.00085732	0.00100259	0.206693	0.000293492	66.6974	22.5234	27.3508	10.7328
680	0.0107314	0.0138314	0.0133222	0.0140845	0.0186664	0.242265	0.0134093	4.94607	0.0616119	0.00637416	0.101545	0.0337139	0.122462	0.0342168	0.0195461	0.218196	0.0197239	0.0524293	0.093975	0.0336738	0.0227468	0.00575965	0.114208	0.0163121	0.0944429	0.0840767	0.0173179	0.0183	0.0573794	0.0316068	0.0491573	0.0391319	0.151467	0.00696544	0.00190533	0.0129922	0.0642429	0.0270737	0.0238524	0.859141	0.0840022	0.00085732	0.00100259	0.206693	0.000293492	50.6974	22.5234	27.3508	10.7328
681	0.0107314	0.0138314	0.0133222	0.0140845	0.0186664	0.242265	0.0134093	4.94607	0.0616119	0.00637416	0.101545	0.0337139	0.122462	0.0342168	0.0195461	0.218196	0.0197239	0.0524293	0.093975	0.0336738	0.0227468	0.00575965	0.114208	0.0163121	0.0944429	0.0840767	0.0173179	0.0183	0.0573794	0.0316068	0.0491573	0.0391319	0.151467	0.00696544	0.00190533	0.0129922	0.0642429	0.0270737	0.0238524	0.859141	0.0840022	0.00085732	0.00100259	0.206693	0.000293492	50.6974	38.5234	27.3508	10.7328
682	0.0107314	0.0138314	0.0133222	0.0140845	0.0186664	0.242265	0.0134093	4.94607	0.0616119	0.00637416	0.101545	0.0337139	0.122462	0.0342168	0.0195461	0.218196	0.0197239	0.0524293	0.093975	0.0336738	0.0227468	0.00575965	0.114208	0.0163121	0.0944429	0.0840767	0.0173179	0.0183	0.0573794	0.0316068	0.0491573	0.0391319	0.151467	0.00696544	0.00190533	0.0129922	0.0642429	0.0270737	0.0238524	0.859141	0.0840022	0.00085732	0.00100259	0.206693	0.000293492	114.692	22.5234	27.3508	11.9028
683	0.0107314	0.0138314	0.0133222	0.0140845	0.0186664	0.242265	0.0134093	4.94607	0.0616119	0.00637416	0.101545	0.0337139	0.122462	0.0342168	0.0195461	0.218196	0.0197239	0.0524293	0.093975	0.0336738	0.0227468	0.00575965	0.114208	0.0163121	0.0944429	0.0840767	0.0173179	0.0183	0.0573794	0.0316068	0.0491573	0.0391319	0.151467	0.00696544	0.00190533	0.0129922	0.0642429	0.0270737	0.0238524	0.859141	0.0840022	0.00085732	0.00100259	0.206693	0.000293492	90.6916	22.5234	27.3508	11.9028
684	0.0107314	0.0138314	0.0133222	0.0140845	0.0186664	0.242265	0.0134093	4.94607	0.0616119	0.00637416	0.101545	0.0337139	0.122462	0.0342168	0.0195461	0.218196	0.0197239	0.0524293	0.093975	0.0336738	0.0227468	0.00575965	0.114208	0.0163121	0.0944429	0.0840767	0.0173179	0.0183	0.0573794	0.0316068	0.0491573	0.0391319	0.151467	0.00696544	0.00190533	0.0129922	0.0642429	0.0270737	0.0238524	0.859141	0.0840022	0.00085732	0.00100259	0.206693	0.000293492	66.6916	22.5234	27.3508	11.9028
685	0.0107314	0.0138314	0.0133222	0.0140845	0.0186664	0.242265	0.0134093	4.94607	0.0616119	0.00637416	0.101545	0.0337139	0.122462	0.0342168	0.0195461	0.218196	0.0197239	0.0524293	0.093975	0.0336738	0.0227468	0.00575965	0.114208	0.0163121	0.0944429	0.0840767	0.0173179	0.0183	0.0573794	0.0316068	0.0491573	0.0391319	0.151467	0.00696544	0.00190533	0.0129922	0.0642429	0.0270737	0.0238524	0.859141	0.0840022	0.00085732	0.00100259	0.206693	0.000293492	50.6916	22.5234	27.3508	11.9028
686	0.0107314	0.0138314	0.0133222	0.0140845	0.0186664	0.242265	0.0134093	4.94607	0.0616119	0.00637416	0.101545	0.0337139	0.122462	0.0342168	0.0195461	0.218196	0.0197239	0.0524293	0.093975	0.0336738	0.0227468	0.00575965	0.114208	0.0163121	0.0944429	0.0840767	0.0173179	0.0183	0.0573794	0.0316068	0.0491573	0.0391319	0.151467	0.00696544	0.00190533	0.0129922	0.0642429	0.0270737	0.0238524	0.859141	0.0840022	0.00085732	0.00100259	0.206693	0.000293492	50.6916	38.5234	27.3508	11.9028
687	0.0107314	0.0138314	0.0133222	0.0140845	0.0186664	0.242265	0.0134093	4.94607	0.0616119	0.00637416	0.101545	0.0337139	0.122462	0.0342168	0.0195461	0.218196	0.0197239	0.0524293	0.093975	0.0336738	0.0227468	0.00575965	0.114208	0.0163121	0.183924	0.0840767	0.0173179	0.0183	0.125178	0.0316068	0.0491573	0.0391319	0.151467	0.00696544	0.00190533	0.0129922	0.0642429	0.0270737	0.0238524	0.859141	0.0840022	0.00085732	0.00100259	0.206693	0.000293492	106.692	22.5234	27.3508	10.7328
688	0.0107314	0.0138314	0.0133222	0.0140845	0.0186664	0.242265	0.0134093	4.94607	0.0616119	0.00637416	0.101545	0.0337139	0.122462	0.0342168	0.0195461	0.218196	0.0197239	0.0524293	0.093975	0.0336738	0.0227468	0.00575965	0.114208	0.0163121	0.183924	0.0840767	0.0173179	0.0183	0.125178	0.0316068	0.0491573	0.0391319	0.151467	0.00696544	0.00190533	0.0129922	0.0642429	0.0270737	0.0238524	0.859141	0.0840022	0.00085732	0.00100259	0.206693	0.000293492	90.6916	22.5234	27.3508	10.7328
689	0.0107314	0.0138314	0.0133222	0.0140845	0.0186664	0.242265	0.0134093	4.94607	0.0616119	0.00637416	0.101545	0.0337139	0.122462	0.0342168	0.0195461	0.218196	0.0197239	0.0524293	0.093975	0.0336738	0.0227468	0.00575965	0.114208	0.0163121	0.183924	0.0840767	0.0173179	0.0183	0.125178	0.0316068	0.0491573	0.0391319	0.151467	0.00696544	0.00190533	0.0129922	0.0642429	0.0270737	0.0238524	0.859141	0.0840022	0.00085732	0.00100259	0.206693	0.000293492	66.6916	22.5234	27.3508	10.7328
690	0.0107314	0.0138314	0.0133222	0.0140845	0.0186664	0.242265	0.0134093	4.94607	0.0616119	0.00637416	0.101545	0.0337139	0.122462	0.0342168	0.0195461	0.218196	0.0197239	0.0524293	0.093975	0.0336738	0.0227468	0.00575965	0.114208	0.0163121	0.183924	0.0840767	0.0173179	0.0183	0.125178	0.0316068	0.0491573	0.0391319	0.151467	0.00696544	0.00190533	0.0129922	0.0642429	0.0270737	0.0238524	0.859141	0.0840022	0.00085732	0.00100259	0.206693	0.000293492	50.6916	22.5234	27.3508	10.7328
691	0.0107314	0.0138314	0.0133222	0.0140845	0.0186664	0.242265	0.0134093	4.94607	0.0616119	0.00637416	0.101545	0.0337139	0.122462	0.0342168	0.0195461	0.218196	0.0197239	0.0524293	0.093975	0.0336738	0.0227468	0.00575965	0.114208	0.0163121	0.183924	0.0840767	0.0173179	0.0183	0.125178	0.0316068	0.0491573	0.0391319	0.151467	0.00696544	0.00190533	0.0129922	0.0642429	0.0270737	0.0238524	0.859141	0.0840022	0.00085732	0.00100259	0.206693	0.000293492	50.6916	38.5234	27.3508	10.7328
692	0.0107314	0.0138314	0.0133222	0.0140845	0.0186664	0.242265	0.0134093	4.94607	0.0616119	0.00637416	0.101545	0.0337139	0.122462	0.0342168	0.0195461	0.218196	0.0197239	0.0524293	0.093975	0.0336738	0.0227468	0.00575965	0.114208	0.0163121	0.0944429	0.0840767	0.0173179	0.0183	0.0573794	0.0316068	0.0491573	0.0391319	0.151467	0.00696544	0.0381065	0.0129922	0.0642429	0.0270737	0.0238524	0.859141	0.0840022	0.00085732	0.00100259	0.206693	0.000293492	106.692	22.5234	27.3508	10.7328
693	0.0107314	0.0138314	0.0133222	0.0140845	0.0186664	0.242265	0.0134093	4.94607	0.0616119	0.00637416	0.101545	0.0337139	0.122462	0.0342168	0.0195461	0.218196	0.0197239	0.0524293	0.093975	0.0336738	0.0227468	0.00575965	0.114208	0.0163121	0.0944429	0.0840767	0.0173179	0.0183	0.0573794	0.0316068	0.0491573	0.0391319	0.151467	0.00696544	0.0381065	0.0129922	0.0642429	0.0270737	0.0238524	0.859141	0.0840022	0.00085732	0.00100259	0.206693	0.000293492	90.6916	22.5234	27.3508	10.7328
694	0.0107314	0.0138314	0.0133222	0.0140845	0.0186664	0.242265	0.0134093	4.94607	0.0616119	0.00637416	0.101545	0.0337139	0.122462	0.0342168	0.0195461	0.218196	0.0197239	0.0524293	0.093975	0.0336738	0.0227468	0.00575965	0.114208	0.0163121	0.0944429	0.0840767	0.0173179	0.0183	0.0573794	0.0316068	0.0491573	0.0391319	0.151467	0.00696544	0.0381065	0.0129922	0.0642429	0.0270737	0.0238524	0.859141	0.0840022	0.00085732	0.00100259	0.206693	0.000293492	66.6916	22.5234	27.3508	10.7328
695	0.0107314	0.0138314	0.0133222	0.0140845	0.0186664	0.242265	0.0134093	4.94607	0.0616119	0.00637416	0.101545	0.0337139	0.122462	0.0342168	0.0195461	0.218196	0.0197239	0.0524293	0.093975	0.0336738	0.0227468	0.00575965	0.114208	0.0163121	0.0944429	0.0840767	0.0173179	0.0183	0.0573794	0.0316068	0.0491573	0.0391319	0.151467	0.00696544	0.0381065	0.0129922	0.0642429	0.0270737	0.0238524	0.859141	0.0840022	0.00085732	0.00100259	0.206693	0.000293492	50.6916	22.5234	27.3508	10.7328
696	0.0107314	0.0138314	0.0133222	0.0140845	0.0186664	0.242265	0.0134093	4.94607	0.0616119	0.00637416	0.101545	0.0337139	0.122462	0.0342168	0.0195461	0.218196	0.0197239	0.0524293	0.093975	0.0336738	0.0227468	0.00575965	0.114208	0.0163121	0.0944429	0.0840767	0.0173179	0.0183	0.0573794	0.0316068	0.0491573	0.0391319	0.151467	0.00696544	0.0381065	0.0129922	0.0642429	0.0270737	0.0238524	0.859141	0.0840022	0.00085732	0.00100259	0.206693	0.000293492	50.6916	38.5234	27.3508	10.7328
697	0.0107314	0.0138314	0.0133222	0.0140845	0.0186664	0.242265	0.0134093	4.94607	0.0616119	0.00637416	0.101545	0.0337139	0.122462	0.0342168	0.0195461	0.218196	0.0197239	0.0524293	0.093975	0.0336738	0.0227468	0.00575965	0.114208	0.0163121	0.0944429	0.0840767	0.0173179	0.0183	0.0573794	0.0316068	0.0491573	0.0391319	0.151467	0.00696544	0.00190533	0.0129922	0.0642429	0.0270737	0.452295	0.859141	0.0840022	0.00085732	0.00100259	0.206693	0.000293492	106.692	22.5234	27.3508	10.7328
698	0.0107314	0.0138314	0.0133222	0.0140845	0.0186664	0.242265	0.0134093	4.94607	0.0616119	0.00637416	0.101545	0.0337139	0.122462	0.0342168	0.0195461	0.218196	0.0197239	0.0524293	0.093975	0.0336738	0.0227468	0.00575965	0.114208	0.0163121	0.0944429	0.0840767	0.0173179	0.0183	0.0573794	0.0316068	0.0491573	0.0391319	0.151467	0.00696544	0.00190533	0.0129922	0.0642429	0.0270737	0.452295	0.859141	0.0840022	0.00085732	0.00100259	0.206693	0.000293492	90.6916	22.5234	27.3508	10.7328
699	0.0107314	0.0138314	0.0133222	0.0140845	0.0186664	0.242265	0.0134093	4.94607	0.0616119	0.00637416	0.101545	0.0337139	0.122462	0.0342168	0.0195461	0.218196	0.0197239	0.0524293	0.093975	0.0336738	0.0227468	0.00575965	0.114208	0.0163121	0.0944429	0.0840767	0.0173179	0.0183	0.0573794	0.0316068	0.0491573	0.0391319	0.151467	0.00696544	0.00190533	0.0129922	0.0642429	0.0270737	0.452295	0.859141	0.0840022	0.00085732	0.00100259	0.206693	0.000293492	66.6916	22.5234	27.3508	10.7328
700	0.0107314	0.0138314	0.0133222	0.0140845	0.0186664	0.242265	0.0134093	4.94607	0.0616119	0.00637416	0.101545	0.0337139	0.122462	0.0342168	0.0195461	0.218196	0.0197239	0.0524293	0.093975	0.0336738	0.0227468	0.00575965	0.114208	0.0163121	0.0944429	0.0840767	0.0173179	0.0183	0.0573794	0.0316068	0.0491573	0.0391319	0.151467	0.00696544	0.00190533	0.0129922	0.0642429	0.0270737	0.452295	0.859141	0.0840022	0.00085732	0.00100259	0.206693	0.000293492	50.6916	22.5234	27.3508	10.7328
701	0.0107314	0.0138314	0.0133222	0.0140845	0.0186664	0.242265	0.0134093	4.94607	0.0616119	0.00637416	0.101545	0.0337139	0.122462	0.0342168	0.0195461	0.218196	0.0197239	0.0524293	0.093975	0.0336738	0.0227468	0.00575965	0.114208	0.0163121	0.0944429	0.0840767	0.0173179	0.0183	0.0573794	0.0316068	0.0491573	0.0391319	0.151467	0.00696544	0.00190533	0.0129922	0.0642429	0.0270737	0.452295	0.859141	0.0840022	0.00085732	0.00100259	0.206693	0.000293492	50.6916	38.5234	27.3508	10.7328
702	0.0107314	0.0138314	0.0133222	0.0140845	0.0186664	0.242265	0.0134093	4.94607	0.0616119	0.00637416	0.101545	0.0337139	0.122462	0.0342168	0.0195461	0.218196	0.0197239	0.0524293	0.093975	0.0336738	0.0227468	0.00575965	0.114208	0.0163121	0.0944429	0.0840767	0.0173179	0.0183	0.0573794	0.0316068	0.0491573	0.0391319	0.151467	0.00696544	0.00190533	0.0589646	0.0642429	0.0270737	0.0238524	0.859141	0.0840022	0.00085732	0.00100259	0.206693	0.000293492	106.692	22.5234	27.3508	10.7328
703	0.0107314	0.0138314	0.0133222	0.0140845	0.0186664	0.242265	0.0134093	4.94607	0.0616119	0.00637416	0.101545	0.0337139	0.122462	0.0342168	0.0195461	0.218196	0.0197239	0.0524293	0.093975	0.0336738	0.0227468	0.00575965	0.114208	0.0163121	0.0944429	0.0840767	0.0173179	0.0183	0.0573794	0.0316068	0.0491573	0.0391319	0.151467	0.00696544	0.00190533	0.0589646	0.0642429	0.0270737	0.0238524	0.859141	0.0840022	0.00085732	0.00100259	0.206693	0.000293492	90.6916	22.5234	27.3508	10.7328
704	0.0107314	0.0138314	0.0133222	0.0140845	0.0186664	0.242265	0.0134093	4.94607	0.0616119	0.00637416	0.101545	0.0337139	0.122462	0.0342168	0.0195461	0.218196	0.0197239	0.0524293	0.093975	0.0336738	0.0227468	0.00575965	0.114208	0.0163121	0.0944429	0.0840767	0.0173179	0.0183	0.0573794	0.0316068	0.0491573	0.0391319	0.151467	0.00696544	0.00190533	0.0589646	0.0642429	0.0270737	0.0238524	0.859141	0.0840022	0.00085732	0.00100259	0.206693	0.000293492	66.6916	22.5234	27.3508	10.7328
705	0.0107314	0.0138314	0.0133222	0.0140845	0.0186664	0.242265	0.0134093	4.94607	0.0616119	0.00637416	0.101545	0.0337139	0.122462	0.0342168	0.0195461	0.218196	0.0197239	0.0524293	0.093975	0.0336738	0.0227468	0.00575965	0.114208	0.0163121	0.0944429	0.0840767	0.0173179	0.0183	0.0573794	0.0316068	0.0491573	0.0391319	0.151467	0.00696544	0.00190533	0.0589646	0.0642429	0.0270737	0.0238524	0.859141	0.0840022	0.00085732	0.00100259	0.206693	0.000293492	50.6916	22.5234	27.3508	10.7328
706	0.0107314	0.0138314	0.0133222	0.0140845	0.0186664	0.242265	0.0134093	4.94607	0.0616119	0.00637416	0.101545	0.0337139	0.122462	0.0342168	0.0195461	0.218196	0.0197239	0.0524293	0.093975	0.0336738	0.0227468	0.00575965	0.114208	0.0163121	0.0944429	0.0840767	0.0173179	0.0183	0.0573794	0.0316068	0.0491573	0.0391319	0.151467	0.00696544	0.00190533	0.0589646	0.0642429	0.0270737	0.0238524	0.859141	0.0840022	0.00085732	0.00100259	0.206693	0.000293492	50.6916	38.5234	27.3508	10.7328
707	0.0107314	0.0138314	0.0133222	0.0140845	0.0186664	0.242265	0.0134093	4.94607	0.0616119	0.00637416	0.101545	0.0337139	0.122462	0.0342168	0.0195461	0.218196	0.0197239	0.0524293	0.093975	0.0336738	0.0227468	0.00575965	0.114208	0.0163121	0.0944429	0.0840767	0.0173179	0.0183	0.0573794	0.0316068	0.0491573	0.0391319	0.151467	0.00696544	0.00190533	0.0129922	0.40032	0.0270737	0.0238524	0.859141	0.0840022	0.00085732	0.00100259	0.206693	0.000293492	106.692	22.5234	27.3508	10.7328
708	0.0107314	0.0138314	0.0133222	0.0140845	0.0186664	0.242265	0.0134093	4.94607	0.0616119	0.00637416	0.101545	0.0337139	0.122462	0.0342168	0.0195461	0.218196	0.0197239	0.0524293	0.093975	0.0336738	0.0227468	0.00575965	0.114208	0.0163121	0.0944429	0.0840767	0.0173179	0.0183	0.0573794	0.0316068	0.0491573	0.0391319	0.151467	0.00696544	0.00190533	0.0129922	0.40032	0.0270737	0.0238524	0.859141	0.0840022	0.00085732	0.00100259	0.206693	0.000293492	90.6916	22.5234	27.3508	10.7328
709	0.0107314	0.0138314	0.0133222	0.0140845	0.0186664	0.242265	0.0134093	4.94607	0.0616119	0.00637416	0.101545	0.0337139	0.122462	0.0342168	0.0195461	0.218196	0.0197239	0.0524293	0.093975	0.0336738	0.0227468	0.00575965	0.114208	0.0163121	0.0944429	0.0840767	0.0173179	0.0183	0.0573794	0.0316068	0.0491573	0.0391319	0.151467	0.00696544	0.00190533	0.0129922	0.40032	0.0270737	0.0238524	0.859141	0.0840022	0.00085732	0.00100259	0.206693	0.000293492	50.6916	22.5234	27.3508	10.7328
710	0.0107314	0.0138314	0.0133222	0.0140845	0.0186664	0.242265	0.0134093	4.94607	0.0616119	0.00637416	0.101545	0.0337139	0.122462	0.0342168	0.0195461	0.218196	0.0197239	0.0524293	0.093975	0.0336738	0.0227468	0.00575965	0.114208	0.0163121	0.0944429	0.0840767	0.0173179	0.0183	0.0573794	0.0316068	0.0491573	0.0391319	0.151467	0.00696544	0.00190533	0.0129922	0.40032	0.0270737	0.0238524	0.859141	0.0840022	0.00085732	0.00100259	0.206693	0.000293492	50.6916	38.5234	27.3508	10.7328
711	0.0107314	0.0138314	0.0133222	0.0140845	0.0186664	0.242265	0.0134093	4.94607	0.0616119	0.00637416	0.101545	0.0337139	0.122462	0.0342168	0.0195461	0.218196	0.0197239	0.0524293	0.093975	0.0336738	0.0227468	0.00575965	0.114208	0.0163121	0.0944429	0.0840767	0.0173179	0.0183	0.0573794	0.0316068	0.0491573	0.0391319	0.151467	0.00696544	0.00190533	0.0129922	0.40032	0.0270737	0.0238524	0.859141	0.0840022	0.00085732	0.00100259	0.206693	0.000293492	66.6916	22.5234	27.3508	10.7328
712	0.0107314	0.0138314	0.0133222	0.0140845	0.0186664	0.242265	0.0134093	4.94607	0.0616119	0.00637416	0.101545	0.0337139	0.122462	0.0342168	0.0195461	0.218196	0.0197239	0.0524293	0.093975	0.0336738	0.0227468	0.00575965	0.114208	0.0163121	0.0944429	0.0840767	0.0173179	0.0183	0.0573794	0.065732	0.0491573	0.0391319	0.151467	0.00696544	0.00190533	0.0129922	0.0642429	0.0270737	0.0238524	0.859141	0.0840022	0.00085732	0.00100259	0.206693	0.000293492	106.692	22.5234	27.3508	10.7328
713	0.0107314	0.0138314	0.0133222	0.0140845	0.0186664	0.242265	0.0134093	4.94607	0.0616119	0.00637416	0.101545	0.0337139	0.122462	0.0342168	0.0195461	0.218196	0.0197239	0.0524293	0.093975	0.0336738	0.0227468	0.00575965	0.114208	0.0163121	0.0944429	0.0840767	0.0173179	0.0183	0.0573794	0.065732	0.0491573	0.0391319	0.151467	0.00696544	0.00190533	0.0129922	0.0642429	0.0270737	0.0238524	0.859141	0.0840022	0.00085732	0.00100259	0.206693	0.000293492	90.6916	22.5234	27.3508	10.7328
714	0.0107314	0.0138314	0.0133222	0.0140845	0.0186664	0.242265	0.0134093	4.94607	0.0616119	0.00637416	0.101545	0.0337139	0.122462	0.0342168	0.0195461	0.218196	0.0197239	0.0524293	0.093975	0.0336738	0.0227468	0.00575965	0.114208	0.0163121	0.0944429	0.0840767	0.0173179	0.0183	0.0573794	0.065732	0.0491573	0.0391319	0.151467	0.00696544	0.00190533	0.0129922	0.0642429	0.0270737	0.0238524	0.859141	0.0840022	0.00085732	0.00100259	0.206693	0.000293492	50.6916	22.5234	27.3508	10.7328
715	0.0107314	0.0138314	0.0133222	0.0140845	0.0186664	0.242265	0.0134093	4.94607	0.0616119	0.00637416	0.101545	0.0337139	0.122462	0.0342168	0.0195461	0.218196	0.0197239	0.0524293	0.093975	0.0336738	0.0227468	0.00575965	0.114208	0.0163121	0.0944429	0.0840767	0.0173179	0.0183	0.0573794	0.065732	0.0491573	0.0391319	0.151467	0.00696544	0.00190533	0.0129922	0.0642429	0.0270737	0.0238524	0.859141	0.0840022	0.00085732	0.00100259	0.206693	0.000293492	50.6916	38.5234	27.3508	10.7328
716	0.0107314	0.0138314	0.0133222	0.0140845	0.0186664	0.242265	0.0134093	4.94607	0.0616119	0.00637416	0.101545	0.0337139	0.122462	0.0342168	0.0195461	0.218196	0.0197239	0.0524293	0.093975	0.0336738	0.0227468	0.00575965	0.114208	0.0163121	0.0944429	0.0840767	0.0173179	0.0183	0.0573794	0.065732	0.0491573	0.0391319	0.151467	0.00696544	0.00190533	0.0129922	0.0642429	0.0270737	0.0238524	0.859141	0.0840022	0.00085732	0.00100259	0.206693	0.000293492	66.6916	22.5234	27.3508	10.7328
717	0.0107314	0.0138314	0.0133222	0.0140845	0.0186664	0.242265	0.0134093	4.94607	0.0616119	0.00637416	0.101545	0.0337139	0.122462	0.0342168	0.0195461	0.218196	0.0197239	0.0524293	0.093975	0.0336738	0.0227468	0.00575965	0.114208	0.0163121	0.0944429	0.0840767	0.0173179	0.0183	0.0573794	0.0316068	0.0491573	0.0391319	0.151467	0.00696544	0.00190533	0.0129922	0.0642429	0.153226	0.0238524	0.859141	0.0840022	0.00085732	0.00100259	0.206693	0.000293492	106.818	22.5234	27.3508	10.7328
718	0.0107314	0.0138314	0.0133222	0.0140845	0.0186664	0.242265	0.0134093	4.94607	0.0616119	0.00637416	0.101545	0.0337139	0.122462	0.0342168	0.0195461	0.218196	0.0197239	0.0524293	0.093975	0.0336738	0.0227468	0.00575965	0.114208	0.0163121	0.0944429	0.0840767	0.0173179	0.0183	0.0573794	0.0316068	0.0491573	0.0391319	0.151467	0.00696544	0.00190533	0.0129922	0.0642429	0.153226	0.0238524	0.859141	0.0840022	0.00085732	0.00100259	0.206693	0.000293492	90.8178	22.5234	27.3508	10.7328
719	0.0107314	0.0138314	0.0133222	0.0140845	0.0186664	0.242265	0.0134093	4.94607	0.0616119	0.00637416	0.101545	0.0337139	0.122462	0.0342168	0.0195461	0.218196	0.0197239	0.0524293	0.093975	0.0336738	0.0227468	0.00575965	0.114208	0.0163121	0.0944429	0.0840767	0.0173179	0.0183	0.0573794	0.0316068	0.0491573	0.0391319	0.151467	0.00696544	0.00190533	0.0129922	0.0642429	0.153226	0.0238524	0.859141	0.0840022	0.00085732	0.00100259	0.206693	0.000293492	66.8178	22.5234	27.3508	10.7328
720	0.0107314	0.0138314	0.0133222	0.0140845	0.0186664	0.242265	0.0134093	4.94607	0.0616119	0.00637416	0.101545	0.0337139	0.122462	0.0342168	0.0195461	0.218196	0.0197239	0.0524293	0.093975	0.0336738	0.0227468	0.00575965	0.114208	0.0163121	0.0944429	0.0840767	0.0173179	0.0183	0.0573794	0.0316068	0.0491573	0.0391319	0.151467	0.00696544	0.00190533	0.0129922	0.0642429	0.153226	0.0238524	0.859141	0.0840022	0.00085732	0.00100259	0.206693	0.000293492	50.8178	22.5234	27.3508	10.7328
721	0.0107314	0.0138314	0.0133222	0.0140845	0.0186664	0.242265	0.0134093	4.94607	0.0616119	0.00637416	0.101545	0.0337139	0.122462	0.0342168	0.0195461	0.218196	0.0197239	0.0524293	0.093975	0.0336738	0.0227468	0.00575965	0.114208	0.0163121	0.0944429	0.0840767	0.0173179	0.0183	0.0573794	0.0316068	0.0491573	0.0391319	0.151467	0.00696544	0.00190533	0.0129922	0.0642429	0.153226	0.0238524	0.859141	0.0840022	0.00085732	0.00100259	0.206693	0.000293492	50.8178	38.5234	27.3508	10.7328
722	0.0107314	0.0138314	0.0133222	0.0140845	0.0186664	0.242265	0.0134093	4.94607	0.0616119	0.00637416	0.101545	0.0337139	0.122462	0.0342168	0.0195461	0.218196	0.0197239	0.0524293	0.093975	0.0336738	0.0227468	0.00575965	0.114208	0.0163121	0.0944429	0.0840767	0.0173179	0.0183	0.0573794	0.0316068	0.0491573	0.0391319	0.151467	0.00696544	0.00190533	0.0129922	0.0642429	0.0270737	0.0238524	60.6593	0.0840022	0.00085732	0.00100259	0.206693	0.000293492	106.692	22.5234	27.3508	10.7328
723	0.0107314	0.0138314	0.0133222	0.0140845	0.0186664	0.242265	0.0134093	4.94607	0.0616119	0.00637416	0.101545	0.0337139	0.122462	0.0342168	0.0195461	0.218196	0.0197239	0.0524293	0.093975	0.0336738	0.0227468	0.00575965	0.114208	0.0163121	0.0944429	0.0840767	0.0173179	0.0183	0.0573794	0.0316068	0.0491573	0.0391319	0.151467	0.00696544	0.00190533	0.0129922	0.0642429	0.0270737	0.0238524	60.6593	0.0840022	0.00085732	0.00100259	0.206693	0.000293492	90.6916	22.5234	27.3508	10.7328
724	0.0107314	0.0138314	0.0133222	0.0140845	0.0186664	0.242265	0.0134093	4.94607	0.0616119	0.00637416	0.101545	0.0337139	0.122462	0.0342168	0.0195461	0.218196	0.0197239	0.0524293	0.093975	0.0336738	0.0227468	0.00575965	0.114208	0.0163121	0.0944429	0.0840767	0.0173179	0.0183	0.0573794	0.0316068	0.0491573	0.0391319	0.151467	0.00696544	0.00190533	0.0129922	0.0642429	0.0270737	0.0238524	60.6593	0.0840022	0.00085732	0.00100259	0.206693	0.000293492	66.6916	22.5234	27.3508	10.7328
725	0.0107314	0.0138314	0.0133222	0.0140845	0.0186664	0.242265	0.0134093	4.94607	0.0616119	0.00637416	0.101545	0.0337139	0.122462	0.0342168	0.0195461	0.218196	0.0197239	0.0524293	0.093975	0.0336738	0.0227468	0.00575965	0.114208	0.0163121	0.0944429	0.0840767	0.0173179	0.0183	0.0573794	0.0316068	0.0491573	0.0391319	0.151467	0.00696544	0.00190533	0.0129922	0.0642429	0.0270737	0.0238524	60.6593	0.0840022	0.00085732	0.00100259	0.206693	0.000293492	50.6916	22.5234	27.3508	10.7328
726	0.0107314	0.0138314	0.0133222	0.0140845	0.0186664	0.242265	0.0134093	4.94607	0.0616119	0.00637416	0.101545	0.0337139	0.122462	0.0342168	0.0195461	0.218196	0.0197239	0.0524293	0.093975	0.0336738	0.0227468	0.00575965	0.114208	0.0163121	0.0944429	0.0840767	0.0173179	0.0183	0.0573794	0.0316068	0.0491573	0.0391319	0.151467	0.00696544	0.00190533	0.0129922	0.0642429	0.0270737	0.0238524	60.6593	0.0840022	0.00085732	0.00100259	0.206693	0.000293492	50.6916	38.5234	27.3508	10.7328
727	0.0107314	0.0138314	0.0133222	0.0140845	0.0186664	0.242265	0.0134093	4.94607	0.0616119	0.00637416	0.101545	0.0337139	0.122462	0.0342168	0.0195461	0.218196	0.0197239	0.0524293	0.093975	0.0336738	0.0227468	0.00575965	0.114208	0.0163121	0.0944429	0.0840767	0.0173179	0.0183	0.0573794	0.0316068	0.0491573	0.0391319	0.151467	0.00696544	0.00190533	0.0129922	0.0642429	0.0270737	0.0238524	0.859141	0.0840022	0.00085732	0.00100259	0.206693	0.00232592	114.696	22.5234	27.3508	10.7328
728	0.0107314	0.0138314	0.0133222	0.0140845	0.0186664	0.242265	0.0134093	4.94607	0.0616119	0.00637416	0.101545	0.0337139	0.122462	0.0342168	0.0195461	0.218196	0.0197239	0.0524293	0.093975	0.0336738	0.0227468	0.00575965	0.114208	0.0163121	0.0944429	0.0840767	0.0173179	0.0183	0.0573794	0.0316068	0.0491573	0.0391319	0.151467	0.00696544	0.00190533	0.0129922	0.0642429	0.0270737	0.0238524	0.859141	0.0840022	0.00085732	0.00100259	0.206693	0.00232592	90.6957	22.5234	27.3508	10.7328
729	0.0107314	0.0138314	0.0133222	0.0140845	0.0186664	0.242265	0.0134093	4.94607	0.0616119	0.00637416	0.101545	0.0337139	0.122462	0.0342168	0.0195461	0.218196	0.0197239	0.0524293	0.093975	0.0336738	0.0227468	0.00575965	0.114208	0.0163121	0.0944429	0.0840767	0.0173179	0.0183	0.0573794	0.0316068	0.0491573	0.0391319	0.151467	0.00696544	0.00190533	0.0129922	0.0642429	0.0270737	0.0238524	0.859141	0.0840022	0.00085732	0.00100259	0.206693	0.00232592	66.6957	22.5234	27.3508	10.7328
730	0.0107314	0.0138314	0.0133222	0.0140845	0.0186664	0.242265	0.0134093	4.94607	0.0616119	0.00637416	0.101545	0.0337139	0.122462	0.0342168	0.0195461	0.218196	0.0197239	0.0524293	0.093975	0.0336738	0.0227468	0.00575965	0.114208	0.0163121	0.0944429	0.0840767	0.0173179	0.0183	0.0573794	0.0316068	0.0491573	0.0391319	0.151467	0.00696544	0.00190533	0.0129922	0.0642429	0.0270737	0.0238524	0.859141	0.0840022	0.00085732	0.00100259	0.206693	0.00232592	50.6957	22.5234	27.3508	10.7328
731	0.0107314	0.0138314	0.0133222	0.0140845	0.0186664	0.242265	0.0134093	4.94607	0.0616119	0.00637416	0.101545	0.0337139	0.122462	0.0342168	0.0195461	0.218196	0.0197239	0.0524293	0.093975	0.0336738	0.0227468	0.00575965	0.114208	0.0163121	0.0944429	0.0840767	0.0173179	0.0183	0.0573794	0.0316068	0.0491573	0.0391319	0.151467	0.00696544	0.00190533	0.0129922	0.0642429	0.0270737	0.0238524	0.859141	0.0840022	0.00085732	0.00100259	0.206693	0.00232592	50.6957	38.5234	27.3508	10.7328
732	0.0107314	0.0138314	0.0133222	0.0140845	0.0186664	0.242265	0.0134093	4.94607	0.0616119	0.00637416	0.101545	0.0337139	0.122462	0.0342168	0.0195461	0.218196	0.0197239	0.0524293	0.093975	0.0336738	0.0227468	0.00575965	0.114208	0.0163121	0.0944429	0.0840767	0.0173179	0.0183	0.0573794	0.0316068	0.0491573	0.0391319	0.151467	0.00696544	0.00190533	0.0129922	0.0642429	0.0270737	0.0238524	0.859141	0.0840022	0.00085732	0.00100259	0.206693	0.000293492	82.6916	22.5234	27.3508	10.7328
733	0.0107314	0.0138314	0.0133222	0.0140845	0.0186664	0.242265	0.0134093	4.94607	0.0616119	0.00637416	0.101545	0.0337139	0.122462	0.0342168	0.0195461	0.218196	0.0197239	0.0524293	0.093975	0.0336738	0.0227468	0.00575965	0.114208	0.0163121	0.0944429	0.0840767	0.0173179	0.0183	0.0573794	0.0316068	0.0491573	0.0391319	0.151467	0.00696544	0.00190533	0.0129922	0.0642429	0.0270737	0.0238524	0.859141	0.0840022	0.00085732	0.00100259	0.206693	0.000293492	74.6916	22.5234	27.3508	10.7328
734	0.0107314	0.0138314	0.0133222	0.0140845	0.0186664	0.242265	0.0134093	4.94607	0.0616119	0.00637416	0.101545	0.0337139	0.122462	0.0342168	0.0195461	0.218196	0.0197239	0.0524293	0.093975	0.0336738	0.0227468	0.00575965	0.114208	0.0163121	0.0944429	0.0840767	0.0173179	0.0183	0.0573794	0.0316068	0.0491573	0.0391319	0.151467	0.00696544	0.00190533	0.0129922	0.0642429	0.0270737	0.0238524	0.859141	0.0840022	0.00085732	0.00100259	0.206693	0.000293492	50.6916	22.5234	27.3508	10.7328
735	0.0107314	0.0138314	0.0133222	0.0140845	0.0186664	0.242265	0.0134093	4.94607	0.0616119	0.00637416	0.101545	0.0337139	0.122462	0.0342168	0.0195461	0.218196	0.0197239	0.0524293	0.093975	0.0336738	0.0227468	0.00575965	0.114208	0.0163121	0.0944429	0.0840767	0.0173179	0.0183	0.0573794	0.0316068	0.0491573	0.0391319	0.151467	0.00696544	0.00190533	0.0129922	0.0642429	0.0270737	0.0238524	0.859141	0.0840022	0.00085732	0.00100259	0.206693	0.000293492	50.6916	22.5234	27.3508	10.7328
736	0.0107314	0.0138314	0.0133222	0.0140845	0.0186664	0.242265	0.0134093	4.94607	0.0616119	0.00637416	0.101545	0.0337139	0.122462	0.0342168	0.0195461	0.218196	0.0197239	0.0524293	0.093975	0.0336738	0.0227468	0.00575965	0.114208	0.0163121	0.0944429	0.0840767	0.0173179	0.0183	0.0573794	0.0316068	0.0491573	0.0391319	0.151467	0.00696544	0.00190533	0.0129922	0.0642429	0.0270737	0.0238524	0.859141	0.0840022	0.00085732	0.00100259	0.206693	0.000293492	50.6916	38.5234	27.3508	10.7328
737	0.0107314	0.0138314	0.0133222	0.0140845	0.0186664	0.242265	0.0134093	4.94607	0.0616119	0.00637416	0.101545	0.0337139	0.122462	0.0342168	0.0195461	0.218196	0.0197239	0.0524293	0.093975	0.0336738	0.0227468	0.00575965	0.114208	0.0163121	0.0944429	0.0840767	0.0173179	0.0183	0.0573794	0.0316068	0.0491573	0.0391319	0.151467	0.00696544	0.00190533	0.0129922	0.0642429	0.0270737	0.0238524	0.859141	0.0840022	0.00085732	0.00100259	0.206693	0.000293492	58.6916	22.5234	27.3508	10.7328
738	2.09444	0.246841	0.194494	0.171501	0.314129	3.03689	0.688155	14.9601	0.560976	0.119657	0.460441	0.499573	0.55354	0.400771	0.19437	1.5858	0.628442	0.625325	3.44052	0.326032	0.149629	0.0543465	0.984375	0.127158	0.556506	0.643302	0.173531	0.257248	0.378454	0.198948	0.553437	0.335121	1.4399	0.100284	0.0897509	0.176454	1.21182	0.465272	1.36132	183.818	2.99231	0.00463755	0.00748049	3.91978	0.00687941	189.048	170.893	53.7642	36.0229
739	2.09444	0.246841	0.194494	0.171501	0.314129	3.03689	0.688155	14.9601	0.560976	0.119657	0.460441	0.499573	0.55354	0.400771	0.19437	1.5858	0.628442	0.625325	3.44052	0.326032	0.149629	0.0543465	0.984375	0.127158	0.556506	0.643302	0.173531	0.257248	0.378454	0.198948	0.553437	0.335121	1.4399	0.100284	0.0897509	0.176454	1.21182	0.465272	1.36132	183.818	2.99231	0.00463755	0.00748049	3.91978	0.00687941	165.048	170.893	53.7642	36.0229
740	2.09444	0.246841	0.194494	0.171501	0.314129	3.03689	0.688155	14.9601	0.560976	0.119657	0.460441	0.499573	0.55354	0.400771	0.19437	1.5858	0.628442	0.625325	3.44052	0.326032	0.149629	0.0543465	0.984375	0.127158	0.556506	0.643302	0.173531	0.257248	0.378454	0.198948	0.553437	0.335121	1.4399	0.100284	0.0897509	0.176454	1.21182	0.465272	1.36132	183.818	2.99231	0.00463755	0.00748049	3.91978	0.00687941	133.048	170.893	53.7642	36.0229
741	2.09444	0.246841	0.194494	0.171501	0.314129	3.03689	0.688155	14.9601	0.560976	0.119657	0.460441	0.499573	0.55354	0.400771	0.19437	1.5858	0.628442	0.625325	3.44052	0.326032	0.149629	0.0543465	0.984375	0.127158	0.556506	0.643302	0.173531	0.257248	0.378454	0.198948	0.553437	0.335121	1.4399	0.100284	0.0897509	0.176454	1.21182	0.465272	1.36132	183.818	2.99231	0.00463755	0.00748049	3.91978	0.00687941	133.048	190.893	53.7642	36.0229
742	0.388965	0.894607	0.194494	0.171501	0.314129	3.03689	0.688155	14.9601	0.560976	0.119657	0.460441	0.499573	0.55354	0.400771	0.19437	1.5858	0.628442	0.625325	3.44052	0.326032	0.149629	0.0543465	0.984375	0.127158	0.556506	0.643302	0.173531	0.257248	0.378454	0.198948	0.553437	0.335121	1.4399	0.100284	0.0897509	0.176454	1.21182	0.465272	1.36132	183.818	2.99231	0.00463755	0.00748049	3.91978	0.00687941	189.048	170.893	53.7642	36.0229
743	0.388965	0.894607	0.194494	0.171501	0.314129	3.03689	0.688155	14.9601	0.560976	0.119657	0.460441	0.499573	0.55354	0.400771	0.19437	1.5858	0.628442	0.625325	3.44052	0.326032	0.149629	0.0543465	0.984375	0.127158	0.556506	0.643302	0.173531	0.257248	0.378454	0.198948	0.553437	0.335121	1.4399	0.100284	0.0897509	0.176454	1.21182	0.465272	1.36132	183.818	2.99231	0.00463755	0.00748049	3.91978	0.00687941	165.048	170.893	53.7642	36.0229
744	0.388965	0.894607	0.194494	0.171501	0.314129	3.03689	0.688155	14.9601	0.560976	0.119657	0.460441	0.499573	0.55354	0.400771	0.19437	1.5858	0.628442	0.625325	3.44052	0.326032	0.149629	0.0543465	0.984375	0.127158	0.556506	0.643302	0.173531	0.257248	0.378454	0.198948	0.553437	0.335121	1.4399	0.100284	0.0897509	0.176454	1.21182	0.465272	1.36132	183.818	2.99231	0.00463755	0.00748049	3.91978	0.00687941	145.048	170.893	53.7642	36.0229
745	0.388965	0.894607	0.194494	0.171501	0.314129	3.03689	0.688155	14.9601	0.560976	0.119657	0.460441	0.499573	0.55354	0.400771	0.19437	1.5858	0.628442	0.625325	3.44052	0.326032	0.149629	0.0543465	0.984375	0.127158	0.556506	0.643302	0.173531	0.257248	0.378454	0.198948	0.553437	0.335121	1.4399	0.100284	0.0897509	0.176454	1.21182	0.465272	1.36132	183.818	2.99231	0.00463755	0.00748049	3.91978	0.00687941	133.048	170.893	53.7642	36.0229
746	0.388965	0.894607	0.194494	0.171501	0.314129	3.03689	0.688155	14.9601	0.560976	0.119657	0.460441	0.499573	0.55354	0.400771	0.19437	1.5858	0.628442	0.625325	3.44052	0.326032	0.149629	0.0543465	0.984375	0.127158	0.556506	0.643302	0.173531	0.257248	0.378454	0.198948	0.553437	0.335121	1.4399	0.100284	0.0897509	0.176454	1.21182	0.465272	1.36132	183.818	2.99231	0.00463755	0.00748049	3.91978	0.00687941	133.048	186.893	53.7642	36.0229
747	0.388965	0.246841	1.58586	0.171501	0.314129	3.03689	0.688155	14.9601	0.560976	0.119657	0.460441	0.499573	0.55354	0.400771	0.19437	1.5858	0.628442	0.625325	3.44052	0.326032	0.149629	0.0543465	0.984375	0.127158	0.556506	0.643302	0.173531	0.257248	0.378454	0.198948	0.553437	0.335121	1.4399	0.100284	0.0897509	0.176454	1.21182	0.465272	1.36132	183.818	2.99231	0.00463755	0.00748049	3.91978	0.00687941	189.048	170.893	53.7642	36.0229
748	0.388965	0.246841	1.58586	0.171501	0.314129	3.03689	0.688155	14.9601	0.560976	0.119657	0.460441	0.499573	0.55354	0.400771	0.19437	1.5858	0.628442	0.625325	3.44052	0.326032	0.149629	0.0543465	0.984375	0.127158	0.556506	0.643302	0.173531	0.257248	0.378454	0.198948	0.553437	0.335121	1.4399	0.100284	0.0897509	0.176454	1.21182	0.465272	1.36132	183.818	2.99231	0.00463755	0.00748049	3.91978	0.00687941	165.048	170.893	53.7642	36.0229
749	0.388965	0.246841	1.58586	0.171501	0.314129	3.03689	0.688155	14.9601	0.560976	0.119657	0.460441	0.499573	0.55354	0.400771	0.19437	1.5858	0.628442	0.625325	3.44052	0.326032	0.149629	0.0543465	0.984375	0.127158	0.556506	0.643302	0.173531	0.257248	0.378454	0.198948	0.553437	0.335121	1.4399	0.100284	0.0897509	0.176454	1.21182	0.465272	1.36132	183.818	2.99231	0.00463755	0.00748049	3.91978	0.00687941	145.048	170.893	53.7642	36.0229
750	0.388965	0.246841	1.58586	0.171501	0.314129	3.03689	0.688155	14.9601	0.560976	0.119657	0.460441	0.499573	0.55354	0.400771	0.19437	1.5858	0.628442	0.625325	3.44052	0.326032	0.149629	0.0543465	0.984375	0.127158	0.556506	0.643302	0.173531	0.257248	0.378454	0.198948	0.553437	0.335121	1.4399	0.100284	0.0897509	0.176454	1.21182	0.465272	1.36132	183.818	2.99231	0.00463755	0.00748049	3.91978	0.00687941	133.048	170.893	53.7642	36.0229
751	0.388965	0.246841	1.58586	0.171501	0.314129	3.03689	0.688155	14.9601	0.560976	0.119657	0.460441	0.499573	0.55354	0.400771	0.19437	1.5858	0.628442	0.625325	3.44052	0.326032	0.149629	0.0543465	0.984375	0.127158	0.556506	0.643302	0.173531	0.257248	0.378454	0.198948	0.553437	0.335121	1.4399	0.100284	0.0897509	0.176454	1.21182	0.465272	1.36132	183.818	2.99231	0.00463755	0.00748049	3.91978	0.00687941	133.048	186.893	53.7642	36.0229
752	0.388965	0.0599783	0.194494	0.171501	0.314129	3.03689	0.688155	14.9601	0.560976	0.119657	0.460441	0.499573	0.55354	0.400771	0.19437	1.5858	0.628442	0.625325	3.44052	0.642952	0.149629	0.0543465	0.984375	0.127158	0.556506	0.643302	0.346949	0.257248	0.378454	0.198948	0.553437	0.335121	1.4399	0.100284	0.0897509	0.176454	1.21182	0.465272	1.36132	183.818	2.99231	0.00463755	0.00748049	3.91978	0.00687941	189.048	170.893	53.7642	36.0229
753	0.388965	0.0599783	0.194494	0.171501	0.314129	3.03689	0.688155	14.9601	0.560976	0.119657	0.460441	0.499573	0.55354	0.400771	0.19437	1.5858	0.628442	0.625325	3.44052	0.642952	0.149629	0.0543465	0.984375	0.127158	0.556506	0.643302	0.346949	0.257248	0.378454	0.198948	0.553437	0.335121	1.4399	0.100284	0.0897509	0.176454	1.21182	0.465272	1.36132	183.818	2.99231	0.00463755	0.00748049	3.91978	0.00687941	165.048	170.893	53.7642	36.0229
754	0.388965	0.0599783	0.194494	0.171501	0.314129	3.03689	0.688155	14.9601	0.560976	0.119657	0.460441	0.499573	0.55354	0.400771	0.19437	1.5858	0.628442	0.625325	3.44052	0.642952	0.149629	0.0543465	0.984375	0.127158	0.556506	0.643302	0.346949	0.257248	0.378454	0.198948	0.553437	0.335121	1.4399	0.100284	0.0897509	0.176454	1.21182	0.465272	1.36132	183.818	2.99231	0.00463755	0.00748049	3.91978	0.00687941	149.048	170.893	53.7642	36.0229
755	0.388965	0.0599783	0.194494	0.171501	0.314129	3.03689	0.688155	14.9601	0.560976	0.119657	0.460441	0.499573	0.55354	0.400771	0.19437	1.5858	0.628442	0.625325	3.44052	0.642952	0.149629	0.0543465	0.984375	0.127158	0.556506	0.643302	0.346949	0.257248	0.378454	0.198948	0.553437	0.335121	1.4399	0.100284	0.0897509	0.176454	1.21182	0.465272	1.36132	183.818	2.99231	0.00463755	0.00748049	3.91978	0.00687941	133.048	170.893	53.7642	36.0229
756	0.388965	0.0599783	0.194494	0.171501	0.314129	3.03689	0.688155	14.9601	0.560976	0.119657	0.460441	0.499573	0.55354	0.400771	0.19437	1.5858	0.628442	0.625325	3.44052	0.642952	0.149629	0.0543465	0.984375	0.127158	0.556506	0.643302	0.346949	0.257248	0.378454	0.198948	0.553437	0.335121	1.4399	0.100284	0.0897509	0.176454	1.21182	0.465272	1.36132	183.818	2.99231	0.00463755	0.00748049	3.91978	0.00687941	133.048	186.893	53.7642	36.0229
757	0.388965	0.0599783	0.194494	0.171501	0.314129	3.03689	0.688155	14.9601	0.560976	0.119657	0.460441	0.499573	0.55354	0.400771	0.19437	1.5858	0.628442	0.625325	3.44052	0.326032	0.266348	0.0543465	0.984375	0.127158	0.556506	0.643302	0.173531	0.257248	0.378454	0.198948	0.553437	0.335121	1.4399	0.100284	0.0897509	0.176454	1.21182	0.465272	1.36132	183.818	2.99231	0.00463755	0.00748049	3.91978	0.00687941	189.048	170.893	53.7642	36.0229
758	0.388965	0.0599783	0.194494	0.171501	0.314129	3.03689	0.688155	14.9601	0.560976	0.119657	0.460441	0.499573	0.55354	0.400771	0.19437	1.5858	0.628442	0.625325	3.44052	0.326032	0.266348	0.0543465	0.984375	0.127158	0.556506	0.643302	0.173531	0.257248	0.378454	0.198948	0.553437	0.335121	1.4399	0.100284	0.0897509	0.176454	1.21182	0.465272	1.36132	183.818	2.99231	0.00463755	0.00748049	3.91978	0.00687941	165.048	170.893	53.7642	36.0229
759	0.388965	0.0599783	0.194494	0.171501	0.314129	3.03689	0.688155	14.9601	0.560976	0.119657	0.460441	0.499573	0.55354	0.400771	0.19437	1.5858	0.628442	0.625325	3.44052	0.326032	0.266348	0.0543465	0.984375	0.127158	0.556506	0.643302	0.173531	0.257248	0.378454	0.198948	0.553437	0.335121	1.4399	0.100284	0.0897509	0.176454	1.21182	0.465272	1.36132	183.818	2.99231	0.00463755	0.00748049	3.91978	0.00687941	153.048	170.893	53.7642	36.0229
760	0.388965	0.0599783	0.194494	0.171501	0.314129	3.03689	0.688155	14.9601	0.560976	0.119657	0.460441	0.499573	0.55354	0.400771	0.19437	1.5858	0.628442	0.625325	3.44052	0.326032	0.266348	0.0543465	0.984375	0.127158	0.556506	0.643302	0.173531	0.257248	0.378454	0.198948	0.553437	0.335121	1.4399	0.100284	0.0897509	0.176454	1.21182	0.465272	1.36132	183.818	2.99231	0.00463755	0.00748049	3.91978	0.00687941	133.048	170.893	53.7642	36.0229
761	0.388965	0.0599783	0.194494	0.171501	0.314129	3.03689	0.688155	14.9601	0.560976	0.119657	0.460441	0.499573	0.55354	0.400771	0.19437	1.5858	0.628442	0.625325	3.44052	0.326032	0.266348	0.0543465	0.984375	0.127158	0.556506	0.643302	0.173531	0.257248	0.378454	0.198948	0.553437	0.335121	1.4399	0.100284	0.0897509	0.176454	1.21182	0.465272	1.36132	183.818	2.99231	0.00463755	0.00748049	3.91978	0.00687941	133.048	186.893	53.7642	36.0229
762	0.388965	0.0599783	0.194494	0.171501	0.314129	3.03689	0.688155	14.9601	0.560976	0.119657	0.460441	0.499573	0.55354	0.400771	0.19437	1.5858	0.628442	0.625325	3.44052	0.326032	0.149629	0.108693	0.984375	0.127158	0.556506	0.643302	0.173531	0.257248	0.378454	0.198948	0.553437	0.335121	1.4399	0.100284	0.0897509	0.176454	1.21182	0.465272	1.36132	183.818	2.99231	0.00463755	0.00748049	3.91978	0.00687941	189.048	170.893	53.7642	36.0229
763	0.388965	0.0599783	0.194494	0.171501	0.314129	3.03689	0.688155	14.9601	0.560976	0.119657	0.460441	0.499573	0.55354	0.400771	0.19437	1.5858	0.628442	0.625325	3.44052	0.326032	0.149629	0.108693	0.984375	0.127158	0.556506	0.643302	0.173531	0.257248	0.378454	0.198948	0.553437	0.335121	1.4399	0.100284	0.0897509	0.176454	1.21182	0.465272	1.36132	183.818	2.99231	0.00463755	0.00748049	3.91978	0.00687941	165.048	170.893	53.7642	36.0229
764	0.388965	0.0599783	0.194494	0.171501	0.314129	3.03689	0.688155	14.9601	0.560976	0.119657	0.460441	0.499573	0.55354	0.400771	0.19437	1.5858	0.628442	0.625325	3.44052	0.326032	0.149629	0.108693	0.984375	0.127158	0.556506	0.643302	0.173531	0.257248	0.378454	0.198948	0.553437	0.335121	1.4399	0.100284	0.0897509	0.176454	1.21182	0.465272	1.36132	183.818	2.99231	0.00463755	0.00748049	3.91978	0.00687941	149.048	170.893	53.7642	36.0229
765	0.388965	0.0599783	0.194494	0.171501	0.314129	3.03689	0.688155	14.9601	0.560976	0.119657	0.460441	0.499573	0.55354	0.400771	0.19437	1.5858	0.628442	0.625325	3.44052	0.326032	0.149629	0.108693	0.984375	0.127158	0.556506	0.643302	0.173531	0.257248	0.378454	0.198948	0.553437	0.335121	1.4399	0.100284	0.0897509	0.176454	1.21182	0.465272	1.36132	183.818	2.99231	0.00463755	0.00748049	3.91978	0.00687941	133.048	170.893	53.7642	36.0229
766	0.388965	0.0599783	0.194494	0.171501	0.314129	3.03689	0.688155	14.9601	0.560976	0.119657	0.460441	0.499573	0.55354	0.400771	0.19437	1.5858	0.628442	0.625325	3.44052	0.326032	0.149629	0.108693	0.984375	0.127158	0.556506	0.643302	0.173531	0.257248	0.378454	0.198948	0.553437	0.335121	1.4399	0.100284	0.0897509	0.176454	1.21182	0.465272	1.36132	183.818	2.99231	0.00463755	0.00748049	3.91978	0.00687941	133.048	186.893	53.7642	36.0229
767	0.388965	0.246841	0.194494	0.368337	0.314129	3.03689	0.688155	14.9601	0.560976	0.119657	0.460441	0.499573	0.55354	0.400771	0.19437	1.5858	0.628442	0.625325	3.44052	0.326032	0.149629	0.0543465	0.984375	0.127158	0.556506	0.643302	0.173531	0.257248	0.378454	0.198948	0.553437	0.335121	1.4399	0.100284	0.0897509	0.176454	1.21182	0.465272	1.36132	183.818	2.99231	0.00463755	0.00748049	3.91978	0.00687941	189.048	170.893	53.7642	36.0229
768	0.388965	0.246841	0.194494	0.368337	0.314129	3.03689	0.688155	14.9601	0.560976	0.119657	0.460441	0.499573	0.55354	0.400771	0.19437	1.5858	0.628442	0.625325	3.44052	0.326032	0.149629	0.0543465	0.984375	0.127158	0.556506	0.643302	0.173531	0.257248	0.378454	0.198948	0.553437	0.335121	1.4399	0.100284	0.0897509	0.176454	1.21182	0.465272	1.36132	183.818	2.99231	0.00463755	0.00748049	3.91978	0.00687941	157.048	170.893	53.7642	36.0229
769	0.388965	0.246841	0.194494	0.368337	0.314129	3.03689	0.688155	14.9601	0.560976	0.119657	0.460441	0.499573	0.55354	0.400771	0.19437	1.5858	0.628442	0.625325	3.44052	0.326032	0.149629	0.0543465	0.984375	0.127158	0.556506	0.643302	0.173531	0.257248	0.378454	0.198948	0.553437	0.335121	1.4399	0.100284	0.0897509	0.176454	1.21182	0.465272	1.36132	183.818	2.99231	0.00463755	0.00748049	3.91978	0.00687941	133.048	170.893	53.7642	36.0229
770	0.388965	0.246841	0.194494	0.368337	0.314129	3.03689	0.688155	14.9601	0.560976	0.119657	0.460441	0.499573	0.55354	0.400771	0.19437	1.5858	0.628442	0.625325	3.44052	0.326032	0.149629	0.0543465	0.984375	0.127158	0.556506	0.643302	0.173531	0.257248	0.378454	0.198948	0.553437	0.335121	1.4399	0.100284	0.0897509	0.176454	1.21182	0.465272	1.36132	183.818	2.99231	0.00463755	0.00748049	3.91978	0.00687941	133.048	178.893	53.7642	36.0229
771	0.388965	0.246841	0.194494	0.368337	0.314129	3.03689	0.688155	14.9601	0.560976	0.119657	0.460441	0.499573	0.55354	0.400771	0.19437	1.5858	0.628442	0.625325	3.44052	0.326032	0.149629	0.0543465	0.984375	0.127158	0.556506	0.643302	0.173531	0.257248	0.378454	0.198948	0.553437	0.335121	1.4399	0.100284	0.0897509	0.176454	1.21182	0.465272	1.36132	183.818	2.99231	0.00463755	0.00748049	3.91978	0.00687941	133.048	190.893	53.7642	36.0229
772	0.388965	0.246841	0.194494	0.171501	1.43223	3.03689	0.688155	14.9601	0.560976	0.119657	0.460441	0.499573	0.55354	0.400771	0.19437	1.5858	0.628442	0.625325	3.44052	0.326032	0.149629	0.0543465	0.984375	0.127158	0.556506	0.643302	0.173531	0.257248	0.378454	0.198948	0.553437	0.335121	1.4399	0.100284	0.0897509	0.176454	1.21182	0.465272	1.36132	183.818	2.99231	0.00463755	0.00748049	3.91978	0.00687941	189.048	170.893	53.7642	36.0229
773	0.388965	0.246841	0.194494	0.171501	1.43223	3.03689	0.688155	14.9601	0.560976	0.119657	0.460441	0.499573	0.55354	0.400771	0.19437	1.5858	0.628442	0.625325	3.44052	0.326032	0.149629	0.0543465	0.984375	0.127158	0.556506	0.643302	0.173531	0.257248	0.378454	0.198948	0.553437	0.335121	1.4399	0.100284	0.0897509	0.176454	1.21182	0.465272	1.36132	183.818	2.99231	0.00463755	0.00748049	3.91978	0.00687941	161.048	170.893	53.7642	36.0229
774	0.388965	0.246841	0.194494	0.171501	1.43223	3.03689	0.688155	14.9601	0.560976	0.119657	0.460441	0.499573	0.55354	0.400771	0.19437	1.5858	0.628442	0.625325	3.44052	0.326032	0.149629	0.0543465	0.984375	0.127158	0.556506	0.643302	0.173531	0.257248	0.378454	0.198948	0.553437	0.335121	1.4399	0.100284	0.0897509	0.176454	1.21182	0.465272	1.36132	183.818	2.99231	0.00463755	0.00748049	3.91978	0.00687941	133.048	170.893	53.7642	36.0229
775	0.388965	0.246841	0.194494	0.171501	1.43223	3.03689	0.688155	14.9601	0.560976	0.119657	0.460441	0.499573	0.55354	0.400771	0.19437	1.5858	0.628442	0.625325	3.44052	0.326032	0.149629	0.0543465	0.984375	0.127158	0.556506	0.643302	0.173531	0.257248	0.378454	0.198948	0.553437	0.335121	1.4399	0.100284	0.0897509	0.176454	1.21182	0.465272	1.36132	183.818	2.99231	0.00463755	0.00748049	3.91978	0.00687941	133.048	178.893	53.7642	36.0229
776	0.388965	0.246841	0.194494	0.171501	1.43223	3.03689	0.688155	14.9601	0.560976	0.119657	0.460441	0.499573	0.55354	0.400771	0.19437	1.5858	0.628442	0.625325	3.44052	0.326032	0.149629	0.0543465	0.984375	0.127158	0.556506	0.643302	0.173531	0.257248	0.378454	0.198948	0.553437	0.335121	1.4399	0.100284	0.0897509	0.176454	1.21182	0.465272	1.36132	183.818	2.99231	0.00463755	0.00748049	3.91978	0.00687941	133.048	190.893	53.7642	36.0229
777	0.388965	0.246841	0.194494	0.171501	0.314129	8.97612	0.688155	14.9601	0.560976	0.119657	0.460441	0.499573	0.55354	0.400771	0.19437	1.5858	0.628442	0.625325	3.44052	0.326032	0.149629	0.0543465	0.984375	0.127158	0.556506	0.643302	0.173531	0.257248	0.378454	0.198948	0.553437	0.335121	1.4399	0.100284	0.0897509	0.176454	1.21182	0.465272	1.36132	183.818	2.99231	0.00463755	0.00748049	3.91978	0.00687941	189.048	188.71	53.7642	36.0229
778	0.388965	0.246841	0.194494	0.171501	0.314129	8.97612	0.688155	14.9601	0.560976	0.119657	0.460441	0.499573	0.55354	0.400771	0.19437	1.5858	0.628442	0.625325	3.44052	0.326032	0.149629	0.0543465	0.984375	0.127158	0.556506	0.643302	0.173531	0.257248	0.378454	0.198948	0.553437	0.335121	1.4399	0.100284	0.0897509	0.176454	1.21182	0.465272	1.36132	183.818	2.99231	0.00463755	0.00748049	3.91978	0.00687941	161.048	188.71	53.7642	36.0229
779	0.388965	0.246841	0.194494	0.171501	0.314129	8.97612	0.688155	14.9601	0.560976	0.119657	0.460441	0.499573	0.55354	0.400771	0.19437	1.5858	0.628442	0.625325	3.44052	0.326032	0.149629	0.0543465	0.984375	0.127158	0.556506	0.643302	0.173531	0.257248	0.378454	0.198948	0.553437	0.335121	1.4399	0.100284	0.0897509	0.176454	1.21182	0.465272	1.36132	183.818	2.99231	0.00463755	0.00748049	3.91978	0.00687941	133.048	188.71	53.7642	36.0229
780	0.388965	0.246841	0.194494	0.171501	0.314129	8.97612	0.688155	14.9601	0.560976	0.119657	0.460441	0.499573	0.55354	0.400771	0.19437	1.5858	0.628442	0.625325	3.44052	0.326032	0.149629	0.0543465	0.984375	0.127158	0.556506	0.643302	0.173531	0.257248	0.378454	0.198948	0.553437	0.335121	1.4399	0.100284	0.0897509	0.176454	1.21182	0.465272	1.36132	183.818	2.99231	0.00463755	0.00748049	3.91978	0.00687941	133.048	196.71	53.7642	36.0229
781	0.388965	0.246841	0.194494	0.171501	0.314129	8.97612	0.688155	14.9601	0.560976	0.119657	0.460441	0.499573	0.55354	0.400771	0.19437	1.5858	0.628442	0.625325	3.44052	0.326032	0.149629	0.0543465	0.984375	0.127158	0.556506	0.643302	0.173531	0.257248	0.378454	0.198948	0.553437	0.335121	1.4399	0.100284	0.0897509	0.176454	1.21182	0.465272	1.36132	183.818	2.99231	0.00463755	0.00748049	3.91978	0.00687941	133.048	208.71	53.7642	36.0229
782	0.388965	0.0299892	0.194494	0.171501	0.314129	3.03689	0.688155	14.9601	0.560976	0.119657	0.460441	0.499573	0.55354	0.400771	0.19437	1.5858	0.628442	0.625325	3.44052	0.326032	0.149629	0.0543465	0.984375	0.127158	0.556506	0.643302	0.173531	0.257248	0.378454	0.198948	0.553437	0.335121	1.4399	0.100284	0.0897509	0.176454	1.21182	0.465272	1.36132	183.818	2.99231	0.00463755	0.00748049	3.91978	0.00687941	244.338	234.183	53.7642	36.0229
783	0.388965	0.0299892	0.194494	0.171501	0.314129	3.03689	0.688155	14.9601	0.560976	0.119657	0.460441	0.499573	0.55354	0.400771	0.19437	1.5858	0.628442	0.625325	3.44052	0.326032	0.149629	0.0543465	0.984375	0.127158	0.556506	0.643302	0.173531	0.257248	0.378454	0.198948	0.553437	0.335121	1.4399	0.100284	0.0897509	0.176454	1.21182	0.465272	1.36132	183.818	2.99231	0.00463755	0.00748049	3.91978	0.00687941	220.338	234.183	53.7642	36.0229
784	0.388965	0.0299892	0.194494	0.171501	0.314129	3.03689	0.688155	14.9601	0.560976	0.119657	0.460441	0.499573	0.55354	0.400771	0.19437	1.5858	0.628442	0.625325	3.44052	0.326032	0.149629	0.0543465	0.984375	0.127158	0.556506	0.643302	0.173531	0.257248	0.378454	0.198948	0.553437	0.335121	1.4399	0.100284	0.0897509	0.176454	1.21182	0.465272	1.36132	183.818	2.99231	0.00463755	0.00748049	3.91978	0.00687941	196.338	234.183	53.7642	36.0229
785	0.388965	0.0299892	0.194494	0.171501	0.314129	3.03689	0.688155	14.9601	0.560976	0.119657	0.460441	0.499573	0.55354	0.400771	0.19437	1.5858	0.628442	0.625325	3.44052	0.326032	0.149629	0.0543465	0.984375	0.127158	0.556506	0.643302	0.173531	0.257248	0.378454	0.198948	0.553437	0.335121	1.4399	0.100284	0.0897509	0.176454	1.21182	0.465272	1.36132	183.818	2.99231	0.00463755	0.00748049	3.91978	0.00687941	196.338	250.183	53.7642	36.0229
786	0.388965	0.0299892	0.194494	0.171501	0.314129	3.03689	0.688155	14.9601	0.560976	0.119657	0.460441	0.499573	0.55354	0.400771	0.19437	1.5858	0.628442	0.625325	3.44052	0.326032	0.149629	0.0543465	0.984375	0.127158	0.556506	0.643302	0.173531	0.257248	0.378454	0.198948	0.553437	0.335121	1.4399	0.100284	0.0897509	0.176454	1.21182	0.465272	1.36132	183.818	2.99231	0.00463755	0.00748049	3.91978	0.00687941	196.338	258.183	53.7642	36.0229
787	0.388965	0.246841	0.194494	0.171501	0.314129	3.03689	6.70211	14.9601	0.560976	0.119657	0.460441	0.499573	0.55354	0.400771	0.19437	1.5858	0.628442	0.625325	3.44052	0.326032	0.149629	0.0543465	0.984375	0.127158	0.556506	0.643302	0.173531	0.257248	0.378454	0.198948	0.553437	0.335121	1.4399	0.100284	0.0897509	0.176454	1.21182	0.465272	1.36132	183.818	2.99231	0.00463755	0.00748049	3.91978	0.00687941	189.048	170.893	53.7642	36.0229
788	0.388965	0.246841	0.194494	0.171501	0.314129	3.03689	6.70211	14.9601	0.560976	0.119657	0.460441	0.499573	0.55354	0.400771	0.19437	1.5858	0.628442	0.625325	3.44052	0.326032	0.149629	0.0543465	0.984375	0.127158	0.556506	0.643302	0.173531	0.257248	0.378454	0.198948	0.553437	0.335121	1.4399	0.100284	0.0897509	0.176454	1.21182	0.465272	1.36132	183.818	2.99231	0.00463755	0.00748049	3.91978	0.00687941	161.048	170.893	53.7642	36.0229
789	0.388965	0.246841	0.194494	0.171501	0.314129	3.03689	6.70211	14.9601	0.560976	0.119657	0.460441	0.499573	0.55354	0.400771	0.19437	1.5858	0.628442	0.625325	3.44052	0.326032	0.149629	0.0543465	0.984375	0.127158	0.556506	0.643302	0.173531	0.257248	0.378454	0.198948	0.553437	0.335121	1.4399	0.100284	0.0897509	0.176454	1.21182	0.465272	1.36132	183.818	2.99231	0.00463755	0.00748049	3.91978	0.00687941	133.048	170.893	53.7642	36.0229
790	0.388965	0.246841	0.194494	0.171501	0.314129	3.03689	6.70211	14.9601	0.560976	0.119657	0.460441	0.499573	0.55354	0.400771	0.19437	1.5858	0.628442	0.625325	3.44052	0.326032	0.149629	0.0543465	0.984375	0.127158	0.556506	0.643302	0.173531	0.257248	0.378454	0.198948	0.553437	0.335121	1.4399	0.100284	0.0897509	0.176454	1.21182	0.465272	1.36132	183.818	2.99231	0.00463755	0.00748049	3.91978	0.00687941	133.048	178.893	53.7642	36.0229
791	0.388965	0.246841	0.194494	0.171501	0.314129	3.03689	6.70211	14.9601	0.560976	0.119657	0.460441	0.499573	0.55354	0.400771	0.19437	1.5858	0.628442	0.625325	3.44052	0.326032	0.149629	0.0543465	0.984375	0.127158	0.556506	0.643302	0.173531	0.257248	0.378454	0.198948	0.553437	0.335121	1.4399	0.100284	0.0897509	0.176454	1.21182	0.465272	1.36132	183.818	2.99231	0.00463755	0.00748049	3.91978	0.00687941	133.048	190.893	53.7642	36.0229
792	0.388965	0.246841	0.194494	0.171501	0.314129	3.03689	0.688155	24.9014	0.560976	0.119657	0.460441	0.499573	0.55354	0.400771	0.19437	1.5858	0.628442	0.625325	3.44052	0.326032	0.149629	0.0543465	0.984375	0.127158	0.556506	0.643302	0.173531	0.257248	0.378454	0.198948	0.553437	0.335121	1.4399	0.100284	0.0897509	0.176454	1.21182	0.465272	1.36132	183.818	2.99231	0.00463755	0.00748049	3.91978	0.00687941	189.048	170.893	53.7642	36.0229
793	0.388965	0.246841	0.194494	0.171501	0.314129	3.03689	0.688155	24.9014	0.560976	0.119657	0.460441	0.499573	0.55354	0.400771	0.19437	1.5858	0.628442	0.625325	3.44052	0.326032	0.149629	0.0543465	0.984375	0.127158	0.556506	0.643302	0.173531	0.257248	0.378454	0.198948	0.553437	0.335121	1.4399	0.100284	0.0897509	0.176454	1.21182	0.465272	1.36132	183.818	2.99231	0.00463755	0.00748049	3.91978	0.00687941	165.048	170.893	53.7642	36.0229
794	0.388965	0.246841	0.194494	0.171501	0.314129	3.03689	0.688155	24.9014	0.560976	0.119657	0.460441	0.499573	0.55354	0.400771	0.19437	1.5858	0.628442	0.625325	3.44052	0.326032	0.149629	0.0543465	0.984375	0.127158	0.556506	0.643302	0.173531	0.257248	0.378454	0.198948	0.553437	0.335121	1.4399	0.100284	0.0897509	0.176454	1.21182	0.465272	1.36132	183.818	2.99231	0.00463755	0.00748049	3.91978	0.00687941	145.048	170.893	53.7642	36.0229
795	0.388965	0.246841	0.194494	0.171501	0.314129	3.03689	0.688155	24.9014	0.560976	0.119657	0.460441	0.499573	0.55354	0.400771	0.19437	1.5858	0.628442	0.625325	3.44052	0.326032	0.149629	0.0543465	0.984375	0.127158	0.556506	0.643302	0.173531	0.257248	0.378454	0.198948	0.553437	0.335121	1.4399	0.100284	0.0897509	0.176454	1.21182	0.465272	1.36132	183.818	2.99231	0.00463755	0.00748049	3.91978	0.00687941	133.048	170.893	53.7642	36.0229
796	0.388965	0.246841	0.194494	0.171501	0.314129	3.03689	0.688155	24.9014	0.560976	0.119657	0.460441	0.499573	0.55354	0.400771	0.19437	1.5858	0.628442	0.625325	3.44052	0.326032	0.149629	0.0543465	0.984375	0.127158	0.556506	0.643302	0.173531	0.257248	0.378454	0.198948	0.553437	0.335121	1.4399	0.100284	0.0897509	0.176454	1.21182	0.465272	1.36132	183.818	2.99231	0.00463755	0.00748049	3.91978	0.00687941	133.048	186.893	53.7642	36.0229
797	0.388965	0.0599783	0.194494	0.171501	0.314129	3.03689	0.688155	14.9601	0.560976	0.119657	0.460441	0.499573	0.55354	0.400771	0.19437	1.5858	0.628442	0.625325	3.44052	0.326032	0.149629	0.0543465	2.01209	0.127158	0.556506	0.643302	0.173531	0.257248	0.378454	0.198948	0.553437	0.335121	1.4399	0.100284	0.0897509	0.176454	1.21182	0.465272	1.36132	183.818	2.99231	0.00463755	0.00748049	3.91978	0.00687941	189.048	170.893	53.7642	36.0229
798	0.388965	0.0599783	0.194494	0.171501	0.314129	3.03689	0.688155	14.9601	0.560976	0.119657	0.460441	0.499573	0.55354	0.400771	0.19437	1.5858	0.628442	0.625325	3.44052	0.326032	0.149629	0.0543465	2.01209	0.127158	0.556506	0.643302	0.173531	0.257248	0.378454	0.198948	0.553437	0.335121	1.4399	0.100284	0.0897509	0.176454	1.21182	0.465272	1.36132	183.818	2.99231	0.00463755	0.00748049	3.91978	0.00687941	165.048	170.893	53.7642	36.0229
799	0.388965	0.0599783	0.194494	0.171501	0.314129	3.03689	0.688155	14.9601	0.560976	0.119657	0.460441	0.499573	0.55354	0.400771	0.19437	1.5858	0.628442	0.625325	3.44052	0.326032	0.149629	0.0543465	2.01209	0.127158	0.556506	0.643302	0.173531	0.257248	0.378454	0.198948	0.553437	0.335121	1.4399	0.100284	0.0897509	0.176454	1.21182	0.465272	1.36132	183.818	2.99231	0.00463755	0.00748049	3.91978	0.00687941	149.048	170.893	53.7642	36.0229
800	0.388965	0.0599783	0.194494	0.171501	0.314129	3.03689	0.688155	14.9601	0.560976	0.119657	0.460441	0.499573	0.55354	0.400771	0.19437	1.5858	0.628442	0.625325	3.44052	0.326032	0.149629	0.0543465	2.01209	0.127158	0.556506	0.643302	0.173531	0.257248	0.378454	0.198948	0.553437	0.335121	1.4399	0.100284	0.0897509	0.176454	1.21182	0.465272	1.36132	183.818	2.99231	0.00463755	0.00748049	3.91978	0.00687941	133.048	170.893	53.7642	36.0229
801	0.388965	0.0599783	0.194494	0.171501	0.314129	3.03689	0.688155	14.9601	0.560976	0.119657	0.460441	0.499573	0.55354	0.400771	0.19437	1.5858	0.628442	0.625325	3.44052	0.326032	0.149629	0.0543465	2.01209	0.127158	0.556506	0.643302	0.173531	0.257248	0.378454	0.198948	0.553437	0.335121	1.4399	0.100284	0.0897509	0.176454	1.21182	0.465272	1.36132	183.818	2.99231	0.00463755	0.00748049	3.91978	0.00687941	133.048	186.893	53.7642	36.0229
802	0.388965	0.0599783	0.194494	0.171501	0.314129	3.03689	0.688155	14.9601	0.560976	0.73298	0.460441	0.499573	0.55354	0.400771	0.19437	1.5858	0.628442	0.625325	3.44052	0.326032	0.149629	0.0543465	0.984375	0.127158	0.556506	0.643302	0.173531	0.257248	0.378454	0.198948	0.553437	0.335121	1.4399	0.100284	0.0897509	0.176454	1.21182	0.465272	1.36132	183.818	2.99231	0.00463755	0.00748049	3.91978	0.00687941	189.048	170.893	53.7642	36.0229
803	0.388965	0.0599783	0.194494	0.171501	0.314129	3.03689	0.688155	14.9601	0.560976	0.73298	0.460441	0.499573	0.55354	0.400771	0.19437	1.5858	0.628442	0.625325	3.44052	0.326032	0.149629	0.0543465	0.984375	0.127158	0.556506	0.643302	0.173531	0.257248	0.378454	0.198948	0.553437	0.335121	1.4399	0.100284	0.0897509	0.176454	1.21182	0.465272	1.36132	183.818	2.99231	0.00463755	0.00748049	3.91978	0.00687941	165.048	170.893	53.7642	36.0229
804	0.388965	0.0599783	0.194494	0.171501	0.314129	3.03689	0.688155	14.9601	0.560976	0.73298	0.460441	0.499573	0.55354	0.400771	0.19437	1.5858	0.628442	0.625325	3.44052	0.326032	0.149629	0.0543465	0.984375	0.127158	0.556506	0.643302	0.173531	0.257248	0.378454	0.198948	0.553437	0.335121	1.4399	0.100284	0.0897509	0.176454	1.21182	0.465272	1.36132	183.818	2.99231	0.00463755	0.00748049	3.91978	0.00687941	149.048	170.893	53.7642	36.0229
805	0.388965	0.0599783	0.194494	0.171501	0.314129	3.03689	0.688155	14.9601	0.560976	0.73298	0.460441	0.499573	0.55354	0.400771	0.19437	1.5858	0.628442	0.625325	3.44052	0.326032	0.149629	0.0543465	0.984375	0.127158	0.556506	0.643302	0.173531	0.257248	0.378454	0.198948	0.553437	0.335121	1.4399	0.100284	0.0897509	0.176454	1.21182	0.465272	1.36132	183.818	2.99231	0.00463755	0.00748049	3.91978	0.00687941	133.048	170.893	53.7642	36.0229
806	0.388965	0.0599783	0.194494	0.171501	0.314129	3.03689	0.688155	14.9601	0.560976	0.73298	0.460441	0.499573	0.55354	0.400771	0.19437	1.5858	0.628442	0.625325	3.44052	0.326032	0.149629	0.0543465	0.984375	0.127158	0.556506	0.643302	0.173531	0.257248	0.378454	0.198948	0.553437	0.335121	1.4399	0.100284	0.0897509	0.176454	1.21182	0.465272	1.36132	183.818	2.99231	0.00463755	0.00748049	3.91978	0.00687941	133.048	186.893	53.7642	36.0229
807	0.388965	0.246841	0.194494	0.171501	0.314129	3.03689	0.688155	14.9601	0.873568	0.119657	0.460441	0.499573	0.55354	0.400771	0.19437	1.5858	0.628442	0.625325	3.44052	0.326032	0.149629	0.0543465	0.984375	0.127158	0.556506	0.643302	0.173531	0.257248	0.378454	0.198948	0.553437	0.335121	1.4399	0.100284	0.0897509	0.176454	1.21182	0.465272	1.36132	183.818	2.99231	0.00463755	0.00748049	3.91978	0.00687941	189.048	170.893	53.7642	36.0229
808	0.388965	0.246841	0.194494	0.171501	0.314129	3.03689	0.688155	14.9601	0.873568	0.119657	0.460441	0.499573	0.55354	0.400771	0.19437	1.5858	0.628442	0.625325	3.44052	0.326032	0.149629	0.0543465	0.984375	0.127158	0.556506	0.643302	0.173531	0.257248	0.378454	0.198948	0.553437	0.335121	1.4399	0.100284	0.0897509	0.176454	1.21182	0.465272	1.36132	183.818	2.99231	0.00463755	0.00748049	3.91978	0.00687941	165.048	170.893	53.7642	36.0229
809	0.388965	0.246841	0.194494	0.171501	0.314129	3.03689	0.688155	14.9601	0.873568	0.119657	0.460441	0.499573	0.55354	0.400771	0.19437	1.5858	0.628442	0.625325	3.44052	0.326032	0.149629	0.0543465	0.984375	0.127158	0.556506	0.643302	0.173531	0.257248	0.378454	0.198948	0.553437	0.335121	1.4399	0.100284	0.0897509	0.176454	1.21182	0.465272	1.36132	183.818	2.99231	0.00463755	0.00748049	3.91978	0.00687941	149.048	170.893	53.7642	36.0229
810	0.388965	0.246841	0.194494	0.171501	0.314129	3.03689	0.688155	14.9601	0.873568	0.119657	0.460441	0.499573	0.55354	0.400771	0.19437	1.5858	0.628442	0.625325	3.44052	0.326032	0.149629	0.0543465	0.984375	0.127158	0.556506	0.643302	0.173531	0.257248	0.378454	0.198948	0.553437	0.335121	1.4399	0.100284	0.0897509	0.176454	1.21182	0.465272	1.36132	183.818	2.99231	0.00463755	0.00748049	3.91978	0.00687941	133.048	170.893	53.7642	36.0229
811	0.388965	0.246841	0.194494	0.171501	0.314129	3.03689	0.688155	14.9601	0.873568	0.119657	0.460441	0.499573	0.55354	0.400771	0.19437	1.5858	0.628442	0.625325	3.44052	0.326032	0.149629	0.0543465	0.984375	0.127158	0.556506	0.643302	0.173531	0.257248	0.378454	0.198948	0.553437	0.335121	1.4399	0.100284	0.0897509	0.176454	1.21182	0.465272	1.36132	183.818	2.99231	0.00463755	0.00748049	3.91978	0.00687941	133.048	186.893	53.7642	36.0229
812	0.388965	0.0599783	0.194494	0.171501	0.314129	3.03689	0.688155	14.9601	0.560976	0.119657	0.885043	0.499573	0.55354	0.400771	0.19437	1.5858	0.628442	0.625325	3.44052	0.326032	0.149629	0.0543465	0.984375	0.127158	0.556506	0.643302	0.173531	0.257248	0.378454	0.198948	0.553437	0.335121	1.4399	0.100284	0.0897509	0.176454	1.21182	0.465272	1.36132	183.818	2.99231	0.00463755	0.00748049	3.91978	0.00687941	189.472	170.893	53.7642	36.0229
813	0.388965	0.0599783	0.194494	0.171501	0.314129	3.03689	0.688155	14.9601	0.560976	0.119657	0.885043	0.499573	0.55354	0.400771	0.19437	1.5858	0.628442	0.625325	3.44052	0.326032	0.149629	0.0543465	0.984375	0.127158	0.556506	0.643302	0.173531	0.257248	0.378454	0.198948	0.553437	0.335121	1.4399	0.100284	0.0897509	0.176454	1.21182	0.465272	1.36132	183.818	2.99231	0.00463755	0.00748049	3.91978	0.00687941	165.472	170.893	53.7642	36.0229
814	0.388965	0.0599783	0.194494	0.171501	0.314129	3.03689	0.688155	14.9601	0.560976	0.119657	0.885043	0.499573	0.55354	0.400771	0.19437	1.5858	0.628442	0.625325	3.44052	0.326032	0.149629	0.0543465	0.984375	0.127158	0.556506	0.643302	0.173531	0.257248	0.378454	0.198948	0.553437	0.335121	1.4399	0.100284	0.0897509	0.176454	1.21182	0.465272	1.36132	183.818	2.99231	0.00463755	0.00748049	3.91978	0.00687941	149.472	170.893	53.7642	36.0229
815	0.388965	0.0599783	0.194494	0.171501	0.314129	3.03689	0.688155	14.9601	0.560976	0.119657	0.885043	0.499573	0.55354	0.400771	0.19437	1.5858	0.628442	0.625325	3.44052	0.326032	0.149629	0.0543465	0.984375	0.127158	0.556506	0.643302	0.173531	0.257248	0.378454	0.198948	0.553437	0.335121	1.4399	0.100284	0.0897509	0.176454	1.21182	0.465272	1.36132	183.818	2.99231	0.00463755	0.00748049	3.91978	0.00687941	133.472	170.893	53.7642	36.0229
816	0.388965	0.0599783	0.194494	0.171501	0.314129	3.03689	0.688155	14.9601	0.560976	0.119657	0.885043	0.499573	0.55354	0.400771	0.19437	1.5858	0.628442	0.625325	3.44052	0.326032	0.149629	0.0543465	0.984375	0.127158	0.556506	0.643302	0.173531	0.257248	0.378454	0.198948	0.553437	0.335121	1.4399	0.100284	0.0897509	0.176454	1.21182	0.465272	1.36132	183.818	2.99231	0.00463755	0.00748049	3.91978	0.00687941	133.472	186.893	53.7642	36.0229
817	0.388965	0.0599783	0.194494	0.171501	0.314129	3.03689	0.688155	14.9601	0.560976	0.119657	0.460441	0.957335	0.55354	0.400771	0.19437	1.5858	0.628442	0.625325	3.44052	0.326032	0.149629	0.0543465	0.984375	0.127158	0.556506	0.643302	0.173531	0.257248	0.378454	0.198948	0.553437	0.335121	1.4399	0.100284	0.0897509	0.176454	1.21182	0.465272	1.36132	183.818	2.99231	0.00463755	0.00748049	3.91978	0.00687941	189.048	170.893	53.7642	36.0229
818	0.388965	0.0599783	0.194494	0.171501	0.314129	3.03689	0.688155	14.9601	0.560976	0.119657	0.460441	0.957335	0.55354	0.400771	0.19437	1.5858	0.628442	0.625325	3.44052	0.326032	0.149629	0.0543465	0.984375	0.127158	0.556506	0.643302	0.173531	0.257248	0.378454	0.198948	0.553437	0.335121	1.4399	0.100284	0.0897509	0.176454	1.21182	0.465272	1.36132	183.818	2.99231	0.00463755	0.00748049	3.91978	0.00687941	165.048	170.893	53.7642	36.0229
819	0.388965	0.0599783	0.194494	0.171501	0.314129	3.03689	0.688155	14.9601	0.560976	0.119657	0.460441	0.957335	0.55354	0.400771	0.19437	1.5858	0.628442	0.625325	3.44052	0.326032	0.149629	0.0543465	0.984375	0.127158	0.556506	0.643302	0.173531	0.257248	0.378454	0.198948	0.553437	0.335121	1.4399	0.100284	0.0897509	0.176454	1.21182	0.465272	1.36132	183.818	2.99231	0.00463755	0.00748049	3.91978	0.00687941	149.048	170.893	53.7642	36.0229
820	0.388965	0.0599783	0.194494	0.171501	0.314129	3.03689	0.688155	14.9601	0.560976	0.119657	0.460441	0.957335	0.55354	0.400771	0.19437	1.5858	0.628442	0.625325	3.44052	0.326032	0.149629	0.0543465	0.984375	0.127158	0.556506	0.643302	0.173531	0.257248	0.378454	0.198948	0.553437	0.335121	1.4399	0.100284	0.0897509	0.176454	1.21182	0.465272	1.36132	183.818	2.99231	0.00463755	0.00748049	3.91978	0.00687941	133.048	170.893	53.7642	36.0229
821	0.388965	0.0599783	0.194494	0.171501	0.314129	3.03689	0.688155	14.9601	0.560976	0.119657	0.460441	0.957335	0.55354	0.400771	0.19437	1.5858	0.628442	0.625325	3.44052	0.326032	0.149629	0.0543465	0.984375	0.127158	0.556506	0.643302	0.173531	0.257248	0.378454	0.198948	0.553437	0.335121	1.4399	0.100284	0.0897509	0.176454	1.21182	0.465272	1.36132	183.818	2.99231	0.00463755	0.00748049	3.91978	0.00687941	133.048	194.893	53.7642	36.0229
822	0.388965	0.0599783	0.194494	0.171501	0.314129	3.03689	0.688155	14.9601	0.560976	0.119657	0.460441	0.499573	0.840943	0.400771	0.19437	1.5858	0.628442	0.625325	3.44052	0.326032	0.149629	0.0543465	0.984375	0.127158	0.556506	0.643302	0.173531	0.257248	0.378454	0.198948	0.553437	0.335121	1.4399	0.100284	0.0897509	0.176454	1.21182	0.465272	1.36132	183.818	2.99231	0.00463755	0.00748049	3.91978	0.00687941	189.048	170.893	53.7642	36.0229
823	0.388965	0.0599783	0.194494	0.171501	0.314129	3.03689	0.688155	14.9601	0.560976	0.119657	0.460441	0.499573	0.840943	0.400771	0.19437	1.5858	0.628442	0.625325	3.44052	0.326032	0.149629	0.0543465	0.984375	0.127158	0.556506	0.643302	0.173531	0.257248	0.378454	0.198948	0.553437	0.335121	1.4399	0.100284	0.0897509	0.176454	1.21182	0.465272	1.36132	183.818	2.99231	0.00463755	0.00748049	3.91978	0.00687941	165.048	170.893	53.7642	36.0229
824	0.388965	0.0599783	0.194494	0.171501	0.314129	3.03689	0.688155	14.9601	0.560976	0.119657	0.460441	0.499573	0.840943	0.400771	0.19437	1.5858	0.628442	0.625325	3.44052	0.326032	0.149629	0.0543465	0.984375	0.127158	0.556506	0.643302	0.173531	0.257248	0.378454	0.198948	0.553437	0.335121	1.4399	0.100284	0.0897509	0.176454	1.21182	0.465272	1.36132	183.818	2.99231	0.00463755	0.00748049	3.91978	0.00687941	149.048	170.893	53.7642	36.0229
825	0.388965	0.0599783	0.194494	0.171501	0.314129	3.03689	0.688155	14.9601	0.560976	0.119657	0.460441	0.499573	0.840943	0.400771	0.19437	1.5858	0.628442	0.625325	3.44052	0.326032	0.149629	0.0543465	0.984375	0.127158	0.556506	0.643302	0.173531	0.257248	0.378454	0.198948	0.553437	0.335121	1.4399	0.100284	0.0897509	0.176454	1.21182	0.465272	1.36132	183.818	2.99231	0.00463755	0.00748049	3.91978	0.00687941	133.048	170.893	53.7642	36.0229
826	0.388965	0.0599783	0.194494	0.171501	0.314129	3.03689	0.688155	14.9601	0.560976	0.119657	0.460441	0.499573	0.840943	0.400771	0.19437	1.5858	0.628442	0.625325	3.44052	0.326032	0.149629	0.0543465	0.984375	0.127158	0.556506	0.643302	0.173531	0.257248	0.378454	0.198948	0.553437	0.335121	1.4399	0.100284	0.0897509	0.176454	1.21182	0.465272	1.36132	183.818	2.99231	0.00463755	0.00748049	3.91978	0.00687941	133.048	186.893	53.7642	36.0229
827	0.388965	0.0599783	0.194494	0.171501	0.314129	3.03689	0.688155	14.9601	0.560976	0.119657	0.460441	0.499573	0.55354	1.8081	0.19437	1.5858	0.628442	0.625325	3.44052	0.326032	0.149629	0.0543465	0.984375	0.127158	0.556506	0.643302	0.173531	0.257248	0.378454	0.198948	0.553437	0.335121	1.4399	0.100284	0.0897509	0.176454	1.21182	0.465272	1.36132	183.818	2.99231	0.00463755	0.00748049	3.91978	0.00687941	189.048	170.893	53.7642	36.0229
828	0.388965	0.0599783	0.194494	0.171501	0.314129	3.03689	0.688155	14.9601	0.560976	0.119657	0.460441	0.499573	0.55354	1.8081	0.19437	1.5858	0.628442	0.625325	3.44052	0.326032	0.149629	0.0543465	0.984375	0.127158	0.556506	0.643302	0.173531	0.257248	0.378454	0.198948	0.553437	0.335121	1.4399	0.100284	0.0897509	0.176454	1.21182	0.465272	1.36132	183.818	2.99231	0.00463755	0.00748049	3.91978	0.00687941	165.048	170.893	53.7642	36.0229
829	0.388965	0.0599783	0.194494	0.171501	0.314129	3.03689	0.688155	14.9601	0.560976	0.119657	0.460441	0.499573	0.55354	1.8081	0.19437	1.5858	0.628442	0.625325	3.44052	0.326032	0.149629	0.0543465	0.984375	0.127158	0.556506	0.643302	0.173531	0.257248	0.378454	0.198948	0.553437	0.335121	1.4399	0.100284	0.0897509	0.176454	1.21182	0.465272	1.36132	183.818	2.99231	0.00463755	0.00748049	3.91978	0.00687941	149.048	170.893	53.7642	36.0229
830	0.388965	0.0599783	0.194494	0.171501	0.314129	3.03689	0.688155	14.9601	0.560976	0.119657	0.460441	0.499573	0.55354	1.8081	0.19437	1.5858	0.628442	0.625325	3.44052	0.326032	0.149629	0.0543465	0.984375	0.127158	0.556506	0.643302	0.173531	0.257248	0.378454	0.198948	0.553437	0.335121	1.4399	0.100284	0.0897509	0.176454	1.21182	0.465272	1.36132	183.818	2.99231	0.00463755	0.00748049	3.91978	0.00687941	133.048	170.893	53.7642	36.0229
831	0.388965	0.0599783	0.194494	0.171501	0.314129	3.03689	0.688155	14.9601	0.560976	0.119657	0.460441	0.499573	0.55354	1.8081	0.19437	1.5858	0.628442	0.625325	3.44052	0.326032	0.149629	0.0543465	0.984375	0.127158	0.556506	0.643302	0.173531	0.257248	0.378454	0.198948	0.553437	0.335121	1.4399	0.100284	0.0897509	0.176454	1.21182	0.465272	1.36132	183.818	2.99231	0.00463755	0.00748049	3.91978	0.00687941	133.048	186.893	53.7642	36.0229
832	0.388965	0.0599783	0.194494	0.171501	0.314129	3.03689	0.688155	14.9601	0.560976	0.119657	0.460441	0.499573	0.55354	0.400771	0.284118	1.5858	0.628442	0.625325	3.44052	0.326032	0.149629	0.0543465	0.984375	0.127158	0.556506	0.643302	0.173531	0.257248	0.378454	0.198948	0.553437	0.335121	1.4399	0.100284	0.0897509	0.176454	1.21182	0.465272	1.36132	183.818	2.99231	0.00463755	0.00748049	3.91978	0.00687941	189.048	170.893	53.7642	36.0229
833	0.388965	0.0599783	0.194494	0.171501	0.314129	3.03689	0.688155	14.9601	0.560976	0.119657	0.460441	0.499573	0.55354	0.400771	0.284118	1.5858	0.628442	0.625325	3.44052	0.326032	0.149629	0.0543465	0.984375	0.127158	0.556506	0.643302	0.173531	0.257248	0.378454	0.198948	0.553437	0.335121	1.4399	0.100284	0.0897509	0.176454	1.21182	0.465272	1.36132	183.818	2.99231	0.00463755	0.00748049	3.91978	0.00687941	165.048	170.893	53.7642	36.0229
834	0.388965	0.0599783	0.194494	0.171501	0.314129	3.03689	0.688155	14.9601	0.560976	0.119657	0.460441	0.499573	0.55354	0.400771	0.284118	1.5858	0.628442	0.625325	3.44052	0.326032	0.149629	0.0543465	0.984375	0.127158	0.556506	0.643302	0.173531	0.257248	0.378454	0.198948	0.553437	0.335121	1.4399	0.100284	0.0897509	0.176454	1.21182	0.465272	1.36132	183.818	2.99231	0.00463755	0.00748049	3.91978	0.00687941	149.048	170.893	53.7642	36.0229
835	0.388965	0.0599783	0.194494	0.171501	0.314129	3.03689	0.688155	14.9601	0.560976	0.119657	0.460441	0.499573	0.55354	0.400771	0.284118	1.5858	0.628442	0.625325	3.44052	0.326032	0.149629	0.0543465	0.984375	0.127158	0.556506	0.643302	0.173531	0.257248	0.378454	0.198948	0.553437	0.335121	1.4399	0.100284	0.0897509	0.176454	1.21182	0.465272	1.36132	183.818	2.99231	0.00463755	0.00748049	3.91978	0.00687941	133.048	170.893	53.7642	36.0229
836	0.388965	0.0599783	0.194494	0.171501	0.314129	3.03689	0.688155	14.9601	0.560976	0.119657	0.460441	0.499573	0.55354	0.400771	0.284118	1.5858	0.628442	0.625325	3.44052	0.326032	0.149629	0.0543465	0.984375	0.127158	0.556506	0.643302	0.173531	0.257248	0.378454	0.198948	0.553437	0.335121	1.4399	0.100284	0.0897509	0.176454	1.21182	0.465272	1.36132	183.818	2.99231	0.00463755	0.00748049	3.91978	0.00687941	133.048	186.893	53.7642	36.0229
837	0.388965	0.0599783	0.194494	0.171501	0.314129	3.03689	0.688155	14.9601	0.560976	0.119657	0.460441	0.499573	0.55354	0.400771	0.19437	4.48774	0.628442	0.625325	3.44052	0.326032	0.149629	0.0543465	0.984375	0.127158	0.556506	0.643302	0.173531	0.257248	0.378454	0.198948	0.553437	0.335121	1.4399	0.100284	0.0897509	0.176454	1.21182	0.465272	1.36132	183.818	2.99231	0.00463755	0.00748049	3.91978	0.00687941	189.048	170.893	53.7642	36.0229
838	0.388965	0.0599783	0.194494	0.171501	0.314129	3.03689	0.688155	14.9601	0.560976	0.119657	0.460441	0.499573	0.55354	0.400771	0.19437	4.48774	0.628442	0.625325	3.44052	0.326032	0.149629	0.0543465	0.984375	0.127158	0.556506	0.643302	0.173531	0.257248	0.378454	0.198948	0.553437	0.335121	1.4399	0.100284	0.0897509	0.176454	1.21182	0.465272	1.36132	183.818	2.99231	0.00463755	0.00748049	3.91978	0.00687941	165.048	170.893	53.7642	36.0229
839	0.388965	0.0599783	0.194494	0.171501	0.314129	3.03689	0.688155	14.9601	0.560976	0.119657	0.460441	0.499573	0.55354	0.400771	0.19437	4.48774	0.628442	0.625325	3.44052	0.326032	0.149629	0.0543465	0.984375	0.127158	0.556506	0.643302	0.173531	0.257248	0.378454	0.198948	0.553437	0.335121	1.4399	0.100284	0.0897509	0.176454	1.21182	0.465272	1.36132	183.818	2.99231	0.00463755	0.00748049	3.91978	0.00687941	149.048	170.893	53.7642	36.0229
840	0.388965	0.0599783	0.194494	0.171501	0.314129	3.03689	0.688155	14.9601	0.560976	0.119657	0.460441	0.499573	0.55354	0.400771	0.19437	4.48774	0.628442	0.625325	3.44052	0.326032	0.149629	0.0543465	0.984375	0.127158	0.556506	0.643302	0.173531	0.257248	0.378454	0.198948	0.553437	0.335121	1.4399	0.100284	0.0897509	0.176454	1.21182	0.465272	1.36132	183.818	2.99231	0.00463755	0.00748049	3.91978	0.00687941	133.048	170.893	53.7642	36.0229
841	0.388965	0.0599783	0.194494	0.171501	0.314129	3.03689	0.688155	14.9601	0.560976	0.119657	0.460441	0.499573	0.55354	0.400771	0.19437	4.48774	0.628442	0.625325	3.44052	0.326032	0.149629	0.0543465	0.984375	0.127158	0.556506	0.643302	0.173531	0.257248	0.378454	0.198948	0.553437	0.335121	1.4399	0.100284	0.0897509	0.176454	1.21182	0.465272	1.36132	183.818	2.99231	0.00463755	0.00748049	3.91978	0.00687941	133.048	186.893	53.7642	36.0229
842	0.388965	0.0599783	0.194494	0.171501	0.314129	3.03689	0.688155	14.9601	0.560976	0.119657	0.460441	0.499573	0.55354	0.400771	0.19437	1.5858	1.82528	0.625325	3.44052	0.326032	0.149629	0.0543465	0.984375	0.127158	0.556506	0.643302	0.173531	0.257248	0.378454	0.198948	0.553437	0.335121	1.4399	0.100284	0.0897509	0.176454	1.21182	0.465272	1.36132	183.818	2.99231	0.00463755	0.00748049	3.91978	0.00687941	189.048	170.893	53.7642	36.0229
843	0.388965	0.0599783	0.194494	0.171501	0.314129	3.03689	0.688155	14.9601	0.560976	0.119657	0.460441	0.499573	0.55354	0.400771	0.19437	1.5858	1.82528	0.625325	3.44052	0.326032	0.149629	0.0543465	0.984375	0.127158	0.556506	0.643302	0.173531	0.257248	0.378454	0.198948	0.553437	0.335121	1.4399	0.100284	0.0897509	0.176454	1.21182	0.465272	1.36132	183.818	2.99231	0.00463755	0.00748049	3.91978	0.00687941	165.048	170.893	53.7642	36.0229
844	0.388965	0.0599783	0.194494	0.171501	0.314129	3.03689	0.688155	14.9601	0.560976	0.119657	0.460441	0.499573	0.55354	0.400771	0.19437	1.5858	1.82528	0.625325	3.44052	0.326032	0.149629	0.0543465	0.984375	0.127158	0.556506	0.643302	0.173531	0.257248	0.378454	0.198948	0.553437	0.335121	1.4399	0.100284	0.0897509	0.176454	1.21182	0.465272	1.36132	183.818	2.99231	0.00463755	0.00748049	3.91978	0.00687941	149.048	170.893	53.7642	36.0229
845	0.388965	0.0599783	0.194494	0.171501	0.314129	3.03689	0.688155	14.9601	0.560976	0.119657	0.460441	0.499573	0.55354	0.400771	0.19437	1.5858	1.82528	0.625325	3.44052	0.326032	0.149629	0.0543465	0.984375	0.127158	0.556506	0.643302	0.173531	0.257248	0.378454	0.198948	0.553437	0.335121	1.4399	0.100284	0.0897509	0.176454	1.21182	0.465272	1.36132	183.818	2.99231	0.00463755	0.00748049	3.91978	0.00687941	133.048	170.893	53.7642	36.0229
846	0.388965	0.0599783	0.194494	0.171501	0.314129	3.03689	0.688155	14.9601	0.560976	0.119657	0.460441	0.499573	0.55354	0.400771	0.19437	1.5858	1.82528	0.625325	3.44052	0.326032	0.149629	0.0543465	0.984375	0.127158	0.556506	0.643302	0.173531	0.257248	0.378454	0.198948	0.553437	0.335121	1.4399	0.100284	0.0897509	0.176454	1.21182	0.465272	1.36132	183.818	2.99231	0.00463755	0.00748049	3.91978	0.00687941	133.048	186.893	53.7642	36.0229
847	0.388965	0.0599783	0.194494	0.171501	0.314129	3.03689	0.688155	14.9601	0.560976	0.119657	0.460441	0.499573	0.55354	0.400771	0.19437	1.5858	0.628442	1.45566	3.44052	0.326032	0.149629	0.0543465	0.984375	0.127158	0.556506	0.643302	0.173531	0.257248	0.378454	0.198948	0.553437	0.335121	1.4399	0.100284	0.0897509	0.176454	1.21182	0.465272	1.36132	183.818	2.99231	0.00463755	0.00748049	3.91978	0.00687941	189.048	170.893	53.7642	36.0229
848	0.388965	0.0599783	0.194494	0.171501	0.314129	3.03689	0.688155	14.9601	0.560976	0.119657	0.460441	0.499573	0.55354	0.400771	0.19437	1.5858	0.628442	1.45566	3.44052	0.326032	0.149629	0.0543465	0.984375	0.127158	0.556506	0.643302	0.173531	0.257248	0.378454	0.198948	0.553437	0.335121	1.4399	0.100284	0.0897509	0.176454	1.21182	0.465272	1.36132	183.818	2.99231	0.00463755	0.00748049	3.91978	0.00687941	165.048	170.893	53.7642	36.0229
849	0.388965	0.0599783	0.194494	0.171501	0.314129	3.03689	0.688155	14.9601	0.560976	0.119657	0.460441	0.499573	0.55354	0.400771	0.19437	1.5858	0.628442	1.45566	3.44052	0.326032	0.149629	0.0543465	0.984375	0.127158	0.556506	0.643302	0.173531	0.257248	0.378454	0.198948	0.553437	0.335121	1.4399	0.100284	0.0897509	0.176454	1.21182	0.465272	1.36132	183.818	2.99231	0.00463755	0.00748049	3.91978	0.00687941	149.048	170.893	53.7642	36.0229
850	0.388965	0.0599783	0.194494	0.171501	0.314129	3.03689	0.688155	14.9601	0.560976	0.119657	0.460441	0.499573	0.55354	0.400771	0.19437	1.5858	0.628442	1.45566	3.44052	0.326032	0.149629	0.0543465	0.984375	0.127158	0.556506	0.643302	0.173531	0.257248	0.378454	0.198948	0.553437	0.335121	1.4399	0.100284	0.0897509	0.176454	1.21182	0.465272	1.36132	183.818	2.99231	0.00463755	0.00748049	3.91978	0.00687941	133.048	170.893	53.7642	36.0229
851	0.388965	0.0599783	0.194494	0.171501	0.314129	3.03689	0.688155	14.9601	0.560976	0.119657	0.460441	0.499573	0.55354	0.400771	0.19437	1.5858	0.628442	1.45566	3.44052	0.326032	0.149629	0.0543465	0.984375	0.127158	0.556506	0.643302	0.173531	0.257248	0.378454	0.198948	0.553437	0.335121	1.4399	0.100284	0.0897509	0.176454	1.21182	0.465272	1.36132	183.818	2.99231	0.00463755	0.00748049	3.91978	0.00687941	133.048	186.893	53.7642	36.0229
852	0.388965	0.0599783	0.194494	0.171501	0.314129	3.03689	0.688155	14.9601	0.560976	0.119657	0.460441	0.499573	0.55354	0.400771	0.19437	1.5858	0.628442	0.625325	9.34463	0.326032	0.149629	0.0543465	0.984375	0.127158	0.556506	0.643302	0.173531	0.257248	0.378454	0.198948	0.553437	0.335121	1.4399	0.100284	0.0897509	0.176454	1.21182	0.465272	1.36132	183.818	2.99231	0.00463755	0.00748049	3.91978	0.00687941	189.048	170.893	53.7642	36.0229
853	0.388965	0.0599783	0.194494	0.171501	0.314129	3.03689	0.688155	14.9601	0.560976	0.119657	0.460441	0.499573	0.55354	0.400771	0.19437	1.5858	0.628442	0.625325	9.34463	0.326032	0.149629	0.0543465	0.984375	0.127158	0.556506	0.643302	0.173531	0.257248	0.378454	0.198948	0.553437	0.335121	1.4399	0.100284	0.0897509	0.176454	1.21182	0.465272	1.36132	183.818	2.99231	0.00463755	0.00748049	3.91978	0.00687941	165.048	170.893	53.7642	36.0229
854	0.388965	0.0599783	0.194494	0.171501	0.314129	3.03689	0.688155	14.9601	0.560976	0.119657	0.460441	0.499573	0.55354	0.400771	0.19437	1.5858	0.628442	0.625325	9.34463	0.326032	0.149629	0.0543465	0.984375	0.127158	0.556506	0.643302	0.173531	0.257248	0.378454	0.198948	0.553437	0.335121	1.4399	0.100284	0.0897509	0.176454	1.21182	0.465272	1.36132	183.818	2.99231	0.00463755	0.00748049	3.91978	0.00687941	149.048	170.893	53.7642	36.0229
855	0.388965	0.0599783	0.194494	0.171501	0.314129	3.03689	0.688155	14.9601	0.560976	0.119657	0.460441	0.499573	0.55354	0.400771	0.19437	1.5858	0.628442	0.625325	9.34463	0.326032	0.149629	0.0543465	0.984375	0.127158	0.556506	0.643302	0.173531	0.257248	0.378454	0.198948	0.553437	0.335121	1.4399	0.100284	0.0897509	0.176454	1.21182	0.465272	1.36132	183.818	2.99231	0.00463755	0.00748049	3.91978	0.00687941	133.048	170.893	53.7642	36.0229
856	0.388965	0.0599783	0.194494	0.171501	0.314129	3.03689	0.688155	14.9601	0.560976	0.119657	0.460441	0.499573	0.55354	0.400771	0.19437	1.5858	0.628442	0.625325	9.34463	0.326032	0.149629	0.0543465	0.984375	0.127158	0.556506	0.643302	0.173531	0.257248	0.378454	0.198948	0.553437	0.335121	1.4399	0.100284	0.0897509	0.176454	1.21182	0.465272	1.36132	183.818	2.99231	0.00463755	0.00748049	3.91978	0.00687941	133.048	194.893	53.7642	36.0229
857	0.388965	0.0299892	0.194494	0.171501	0.314129	3.03689	0.688155	14.9601	0.560976	0.119657	0.460441	0.499573	0.55354	0.400771	0.19437	1.5858	0.628442	0.625325	3.44052	0.326032	0.149629	0.0543465	0.984375	0.127158	0.556506	0.643302	0.173531	0.257248	0.378454	0.198948	0.553437	0.335121	1.4399	0.100284	0.0897509	0.176454	1.21182	0.465272	1.36132	183.818	2.99231	0.00463755	0.00748049	3.91978	0.00687941	279.528	269.373	53.7642	36.0229
858	0.388965	0.0299892	0.194494	0.171501	0.314129	3.03689	0.688155	14.9601	0.560976	0.119657	0.460441	0.499573	0.55354	0.400771	0.19437	1.5858	0.628442	0.625325	3.44052	0.326032	0.149629	0.0543465	0.984375	0.127158	0.556506	0.643302	0.173531	0.257248	0.378454	0.198948	0.553437	0.335121	1.4399	0.100284	0.0897509	0.176454	1.21182	0.465272	1.36132	183.818	2.99231	0.00463755	0.00748049	3.91978	0.00687941	255.528	269.373	53.7642	36.0229
859	0.388965	0.0299892	0.194494	0.171501	0.314129	3.03689	0.688155	14.9601	0.560976	0.119657	0.460441	0.499573	0.55354	0.400771	0.19437	1.5858	0.628442	0.625325	3.44052	0.326032	0.149629	0.0543465	0.984375	0.127158	0.556506	0.643302	0.173531	0.257248	0.378454	0.198948	0.553437	0.335121	1.4399	0.100284	0.0897509	0.176454	1.21182	0.465272	1.36132	183.818	2.99231	0.00463755	0.00748049	3.91978	0.00687941	231.528	269.373	53.7642	36.0229
860	0.388965	0.0299892	0.194494	0.171501	0.314129	3.03689	0.688155	14.9601	0.560976	0.119657	0.460441	0.499573	0.55354	0.400771	0.19437	1.5858	0.628442	0.625325	3.44052	0.326032	0.149629	0.0543465	0.984375	0.127158	0.556506	0.643302	0.173531	0.257248	0.378454	0.198948	0.553437	0.335121	1.4399	0.100284	0.0897509	0.176454	1.21182	0.465272	1.36132	183.818	2.99231	0.00463755	0.00748049	3.91978	0.00687941	231.528	285.373	53.7642	36.0229
861	0.388965	0.0299892	0.194494	0.171501	0.314129	3.03689	0.688155	14.9601	0.560976	0.119657	0.460441	0.499573	0.55354	0.400771	0.19437	1.5858	0.628442	0.625325	3.44052	0.326032	0.149629	0.0543465	0.984375	0.127158	0.556506	0.643302	0.173531	0.257248	0.378454	0.198948	0.553437	0.335121	1.4399	0.100284	0.0897509	0.176454	1.21182	0.465272	1.36132	183.818	2.99231	0.00463755	0.00748049	3.91978	0.00687941	231.528	293.373	53.7642	36.0229
862	0.388965	0.0299892	0.194494	0.171501	0.314129	3.03689	0.688155	14.9601	0.560976	0.119657	0.460441	0.499573	0.55354	0.400771	0.19437	1.5858	0.628442	0.625325	3.44052	0.326032	0.149629	0.0543465	0.984375	0.127158	0.556506	0.643302	0.173531	0.257248	0.378454	0.198948	0.553437	0.335121	1.4399	0.100284	0.0897509	0.176454	1.21182	0.465272	1.36132	183.818	2.99231	0.00463755	0.00748049	3.91978	0.00687941	197.048	188.442	53.7642	36.0229
863	0.388965	0.0299892	0.194494	0.171501	0.314129	3.03689	0.688155	14.9601	0.560976	0.119657	0.460441	0.499573	0.55354	0.400771	0.19437	1.5858	0.628442	0.625325	3.44052	0.326032	0.149629	0.0543465	0.984375	0.127158	0.556506	0.643302	0.173531	0.257248	0.378454	0.198948	0.553437	0.335121	1.4399	0.100284	0.0897509	0.176454	1.21182	0.465272	1.36132	183.818	2.99231	0.00463755	0.00748049	3.91978	0.00687941	173.048	188.442	53.7642	36.0229
864	0.388965	0.0299892	0.194494	0.171501	0.314129	3.03689	0.688155	14.9601	0.560976	0.119657	0.460441	0.499573	0.55354	0.400771	0.19437	1.5858	0.628442	0.625325	3.44052	0.326032	0.149629	0.0543465	0.984375	0.127158	0.556506	0.643302	0.173531	0.257248	0.378454	0.198948	0.553437	0.335121	1.4399	0.100284	0.0897509	0.176454	1.21182	0.465272	1.36132	183.818	2.99231	0.00463755	0.00748049	3.91978	0.00687941	149.048	188.442	53.7642	36.0229
865	0.388965	0.0299892	0.194494	0.171501	0.314129	3.03689	0.688155	14.9601	0.560976	0.119657	0.460441	0.499573	0.55354	0.400771	0.19437	1.5858	0.628442	0.625325	3.44052	0.326032	0.149629	0.0543465	0.984375	0.127158	0.556506	0.643302	0.173531	0.257248	0.378454	0.198948	0.553437	0.335121	1.4399	0.100284	0.0897509	0.176454	1.21182	0.465272	1.36132	183.818	2.99231	0.00463755	0.00748049	3.91978	0.00687941	133.048	188.442	53.7642	36.0229
866	0.388965	0.0299892	0.194494	0.171501	0.314129	3.03689	0.688155	14.9601	0.560976	0.119657	0.460441	0.499573	0.55354	0.400771	0.19437	1.5858	0.628442	0.625325	3.44052	0.326032	0.149629	0.0543465	0.984375	0.127158	0.556506	0.643302	0.173531	0.257248	0.378454	0.198948	0.553437	0.335121	1.4399	0.100284	0.0897509	0.176454	1.21182	0.465272	1.36132	183.818	2.99231	0.00463755	0.00748049	3.91978	0.00687941	133.048	204.442	53.7642	36.0229
867	0.388965	0.0299892	0.194494	0.171501	0.314129	3.03689	0.688155	14.9601	0.560976	0.119657	0.460441	0.499573	0.55354	0.400771	0.19437	1.5858	0.628442	0.625325	3.44052	0.326032	0.149629	0.0543465	0.984375	0.127158	0.556506	0.643302	0.173531	0.257248	0.378454	0.198948	0.553437	0.335121	1.4399	0.100284	0.0897509	0.176454	1.21182	0.465272	1.36132	183.818	2.99231	0.00463755	0.00748049	3.91978	0.00687941	197.082	170.893	53.7642	36.0229
868	0.388965	0.0299892	0.194494	0.171501	0.314129	3.03689	0.688155	14.9601	0.560976	0.119657	0.460441	0.499573	0.55354	0.400771	0.19437	1.5858	0.628442	0.625325	3.44052	0.326032	0.149629	0.0543465	0.984375	0.127158	0.556506	0.643302	0.173531	0.257248	0.378454	0.198948	0.553437	0.335121	1.4399	0.100284	0.0897509	0.176454	1.21182	0.465272	1.36132	183.818	2.99231	0.00463755	0.00748049	3.91978	0.00687941	173.082	170.893	53.7642	36.0229
869	0.388965	0.0299892	0.194494	0.171501	0.314129	3.03689	0.688155	14.9601	0.560976	0.119657	0.460441	0.499573	0.55354	0.400771	0.19437	1.5858	0.628442	0.625325	3.44052	0.326032	0.149629	0.0543465	0.984375	0.127158	0.556506	0.643302	0.173531	0.257248	0.378454	0.198948	0.553437	0.335121	1.4399	0.100284	0.0897509	0.176454	1.21182	0.465272	1.36132	183.818	2.99231	0.00463755	0.00748049	3.91978	0.00687941	149.082	170.893	53.7642	36.0229
[truncated: 3,632 more rows]
[truncated: 29 more columns]
