# Supplementary material for: Deconvoluting interrelationships between concentrations and chemical shifts in urine provides a powerful analysis tool
Source: Nat Commun. 2017 Nov 21;8:1662. doi: 10.1038/s41467-017-01587-0 (PMC5698486; doi:10.1038/s41467-017-01587-0)
Supplement: Supplementary file 4 — Supplementary Data 2 [file 41467_2017_1587_MOESM4_ESM.xlsx]

## Sheet: acetate H4 (s)
Supplementary data 2. Chemical shift values predicted by three different routes (δpred) for the 50 spin systems of 36 active metabolites present in 40 randomly prepared artificial urine samples vs. their observed (δobs) values. The first route was from the metabolites-ions concentration and pH values, the second directly from the navigator signals δ values, and the third one from the metabolites-…	Observed chemical shift value (δobs) (ppm)	Predicted chemical shift value (δpred) (ppm)
Artificial urine test sample		Directly from the concentration-pH values	Directly from the "navigator" signals	Indirectly from the "navigator" signals
1	1.9287	1.92868	1.92866	1.92855
2	1.92934	1.92929	1.92944	1.92953
3	1.92389	1.924	1.92391	1.92369
4	1.92939	1.92951	1.92941	1.9295
5	1.92743	1.9273	1.92755	1.92755
6	1.92368	1.92368	1.92362	1.92383
7	1.92495	1.92493	1.92503	1.92478
8	1.92683	1.92689	1.9269	1.92679
9	1.9297	1.92979	1.92967	1.92961
10	1.92975	1.92986	1.92977	1.92987
11	1.9241	1.92401	1.92398	1.92408
12	1.92979	1.92987	1.92966	1.92996
13	1.9297	1.92976	1.92971	1.92957
14	1.9264	1.92626	1.92648	1.9263
15	1.9286	1.92845	1.92873	1.92846
16	1.92399	1.92399	1.92388	1.92385
17	1.92595	1.92614	1.92597	1.9261
18	1.92941	1.92935	1.9294	1.92944
19	1.92855	1.92858	1.9284	1.92857
20	1.92972	1.92961	1.92967	1.92957
21	1.92759	1.92769	1.92749	1.92773
22	1.92325	1.92315	1.92334	1.9233
23	1.92894	1.92895	1.92889	1.92888
24	1.92954	1.92962	1.92955	1.92954
25	1.92775	1.92791	1.92765	1.92771
26	1.9283	1.92849	1.92833	1.92813
27	1.9282	1.92822	1.92813	1.9281
28	1.92575	1.9256	1.92579	1.92559
29	1.92759	1.92745	1.92765	1.92746
30	1.9242	1.9241	1.92427	1.92409
31	1.92794	1.92808	1.92793	1.92791
32	1.92322	1.92312	1.9231	1.92304
33	1.92494	1.92506	1.92486	1.9251
34	1.92332	1.92322	1.92345	1.9235
35	1.92368	1.92385	1.92358	1.92368
36	1.92876	1.9287	1.92886	1.92876
37	1.92786	1.92774	1.92788	1.9278
38	1.92522	1.92512	1.92537	1.92538
39	1.92965	1.9297	1.92953	1.9296
40	1.92324	1.92323	1.92322	1.92309

## Sheet: L-alanine H6 (d)
	Observed chemical shift value (δobs) (ppm)	Predicted chemical shift value (δpred) (ppm)
Artificial urine test sample		Directly from the concentration-pH values	Directly from the "navigator" signals	Indirectly from the "navigator" signals
1	1.49028	1.4902	1.4902	1.49021
2	1.48669	1.48664	1.48664	1.48666
3	1.48532	1.48538	1.48538	1.48539
4	1.48682	1.48672	1.48672	1.48688
5	1.48399	1.48407	1.48407	1.4839
6	1.48431	1.48436	1.48436	1.48429
7	1.49177	1.49176	1.49176	1.49177
8	1.4919	1.49191	1.49191	1.49188
9	1.48839	1.48834	1.48834	1.48842
10	1.48365	1.48364	1.48364	1.48368
11	1.48526	1.48535	1.48535	1.48522
12	1.48635	1.48636	1.48636	1.48634
13	1.49065	1.49066	1.49066	1.49056
14	1.48324	1.48319	1.48319	1.48334
15	1.4835	1.48349	1.48349	1.48343
16	1.48465	1.48468	1.48468	1.48458
17	1.48907	1.48911	1.48911	1.48905
18	1.48983	1.48981	1.48981	1.48977
19	1.48906	1.48903	1.48903	1.48906
20	1.48725	1.48735	1.48735	1.48722
21	1.48813	1.48804	1.48804	1.48822
22	1.48583	1.4859	1.4859	1.48591
23	1.48995	1.49003	1.49003	1.48986
24	1.48484	1.4849	1.4849	1.48489
25	1.48942	1.48934	1.48934	1.48937
26	1.48479	1.48474	1.48474	1.48477
27	1.48649	1.48646	1.48646	1.4865
28	1.48886	1.48889	1.48889	1.48894
29	1.49028	1.49021	1.49021	1.49026
30	1.48385	1.48389	1.48389	1.48394
31	1.49165	1.49157	1.49157	1.49161
32	1.49024	1.49027	1.49027	1.49028
33	1.48758	1.48758	1.48758	1.48761
34	1.48711	1.48717	1.48717	1.48712
35	1.48721	1.48725	1.48725	1.48725
36	1.48592	1.486	1.486	1.48595
37	1.48778	1.48786	1.48786	1.48771
38	1.4878	1.48777	1.48777	1.48772
39	1.49062	1.49066	1.49066	1.49072
40	1.49041	1.49035	1.49035	1.49035

## Sheet: 3-aminoisobutyrate H7 (d)
	Observed chemical shift value (δobs) (ppm)	Predicted chemical shift value (δpred) (ppm)
Artificial urine test sample		Directly from the concentration-pH values	Directly from the "navigator" signals	Indirectly from the "navigator" signals
1	1.19518	1.19508	1.19517	1.19521
2	1.19814	1.19803	1.19806	1.19818
3	1.19994	1.20001	1.19996	1.19997
4	1.19875	1.19889	1.19874	1.19884
5	1.19607	1.196	1.19611	1.19601
6	1.19707	1.19718	1.19711	1.19711
7	1.19758	1.19765	1.19761	1.19753
8	1.2005	1.2003	1.2004	1.20042
9	1.19588	1.19592	1.19579	1.1959
10	1.19979	1.19975	1.19975	1.19978
11	1.19861	1.19878	1.19862	1.1986
12	1.19711	1.19691	1.19714	1.19714
13	1.19607	1.19605	1.19605	1.19612
14	1.1974	1.19737	1.19746	1.19737
15	1.1977	1.19768	1.19774	1.19773
16	1.19568	1.19578	1.19577	1.19566
17	1.1983	1.19823	1.19831	1.19837
18	1.19627	1.19638	1.19623	1.19633
19	1.19715	1.19714	1.19707	1.19711
20	1.19826	1.19808	1.19829	1.19829
21	1.19641	1.19628	1.19647	1.19643
22	1.19663	1.19672	1.19661	1.19663
23	1.19846	1.19845	1.19837	1.19853
24	1.19649	1.19635	1.19644	1.19644
25	1.19962	1.19955	1.19955	1.19958
26	1.2005	1.20055	1.20046	1.20043
27	1.19909	1.19897	1.19908	1.19918
28	1.19693	1.19702	1.19693	1.19695
29	1.19827	1.19817	1.19826	1.19827
30	1.1956	1.19577	1.19568	1.19563
31	1.20008	1.19998	1.20008	1.20008
32	1.19993	1.20003	1.20001	1.19996
33	1.19958	1.19945	1.19961	1.19959
34	1.19646	1.19638	1.19655	1.1965
35	1.19833	1.19816	1.19828	1.19833
36	1.19513	1.19516	1.19516	1.19522
37	1.19738	1.19745	1.19734	1.19733
38	1.19675	1.19677	1.19679	1.19667
39	1.1959	1.19587	1.19594	1.19583
40	1.196	1.19606	1.19591	1.19591

## Sheet: L-asparagine H6a (m)
	Observed chemical shift value (δobs) (ppm)	Predicted chemical shift value (δpred) (ppm)
Artificial urine test sample		Directly from the concentration-pH values	Directly from the "navigator" signals	Indirectly from the "navigator" signals
1	2.87764	2.87777	2.87778	2.87766
2	2.87913	2.87911	2.87916	2.8792
3	2.87631	2.87647	2.87648	2.87608
4	2.88991	2.88987	2.88999	2.88997
5	2.88527	2.88538	2.88531	2.88521
6	2.8902	2.89016	2.89033	2.88998
7	2.8957	2.89583	2.89586	2.8957
8	2.89707	2.89717	2.89726	2.89691
9	2.87037	2.87032	2.87017	2.87018
10	2.86855	2.86844	2.8687	2.8684
11	2.88761	2.88773	2.88766	2.88744
12	2.86701	2.86719	2.8672	2.86685
13	2.88177	2.8817	2.88178	2.88154
14	2.88194	2.88201	2.88193	2.88201
15	2.89325	2.89323	2.89337	2.89314
16	2.88038	2.88052	2.88027	2.8804
17	2.87726	2.87736	2.87726	2.87735
18	2.88676	2.88663	2.88692	2.88676
19	2.88915	2.8893	2.88918	2.88917
20	2.88159	2.88178	2.88172	2.88156
21	2.87569	2.8757	2.87579	2.8755
22	2.86893	2.86908	2.86896	2.86893
23	2.88384	2.88388	2.88374	2.88402
24	2.87277	2.87263	2.87283	2.87295
25	2.86532	2.8652	2.86515	2.86521
26	2.88962	2.88958	2.88967	2.88947
27	2.8721	2.8722	2.87217	2.87214
28	2.87893	2.87906	2.87902	2.879
29	2.88732	2.88744	2.88748	2.88728
30	2.87609	2.87601	2.87628	2.87594
31	2.88898	2.889	2.88909	2.88921
32	2.8773	2.87713	2.87733	2.87709
33	2.88717	2.88702	2.88734	2.88698
34	2.88788	2.88773	2.88791	2.8877
35	2.87893	2.879	2.87873	2.87876
36	2.86447	2.86447	2.86432	2.86453
37	2.87512	2.87499	2.87526	2.87515
38	2.87831	2.87831	2.87831	2.87809
39	2.87304	2.8729	2.87318	2.87326
40	2.87054	2.87036	2.87042	2.87065

## Sheet: L-asparagine H6b (m)
	Observed chemical shift value (δobs) (ppm)	Predicted chemical shift value (δpred) (ppm)
Artificial urine test sample		Directly from the concentration-pH values	Directly from the "navigator" signals	Indirectly from the "navigator" signals
1	2.96248	2.96232	2.96253	2.96257
2	2.95162	2.95155	2.95146	2.95144
3	2.96445	2.96423	2.96429	2.96456
4	2.96564	2.96565	2.96575	2.96545
5	2.96645	2.96637	2.96661	2.96626
6	2.96443	2.96427	2.96444	2.9645
7	2.96325	2.9631	2.96309	2.96316
8	2.95887	2.95907	2.959	2.95894
9	2.95346	2.95355	2.95339	2.95358
10	2.95702	2.957	2.95693	2.95706
11	2.95276	2.95296	2.95285	2.95288
12	2.9511	2.9509	2.9509	2.95096
13	2.96572	2.96584	2.96554	2.96584
14	2.95545	2.95557	2.95552	2.95569
15	2.95536	2.95539	2.9554	2.95554
16	2.95596	2.9558	2.95597	2.95575
17	2.95812	2.95817	2.95821	2.95805
18	2.96104	2.96094	2.96112	2.96097
19	2.95101	2.95082	2.95112	2.9511
20	2.96416	2.96402	2.96407	2.96421
21	2.9596	2.9598	2.95968	2.95975
22	2.96435	2.96414	2.96437	2.96428
23	2.9562	2.95607	2.95616	2.95605
24	2.95778	2.95756	2.95761	2.95757
25	2.95147	2.95144	2.95159	2.95161
26	2.95345	2.95321	2.95339	2.9533
27	2.96127	2.96147	2.96131	2.96122
28	2.95593	2.95577	2.95602	2.95595
29	2.96507	2.96486	2.96491	2.96493
30	2.9525	2.95241	2.95235	2.95257
31	2.96651	2.96649	2.96653	2.96651
32	2.95929	2.95909	2.95929	2.95912
33	2.96198	2.96223	2.96214	2.96212
34	2.96669	2.96661	2.96681	2.96649
35	2.95523	2.95513	2.95533	2.95513
36	2.95727	2.95705	2.95709	2.95714
37	2.95808	2.95798	2.95791	2.9581
38	2.9629	2.96267	2.96274	2.9627
39	2.96377	2.96378	2.96389	2.96373
40	2.95221	2.95234	2.95239	2.95202

## Sheet: L-aspartate H6 (dd)
	Observed chemical shift value (δobs) (ppm)	Predicted chemical shift value (δpred) (ppm)
Artificial urine test sample		Directly from the concentration-pH values	Directly from the "navigator" signals	Indirectly from the "navigator" signals
1	2.81693	2.81712	2.81698	2.81682
2	2.81389	2.81404	2.81383	2.81376
3	2.81347	2.81324	2.81367	2.81345
4	2.81525	2.81527	2.81514	2.81511
5	2.8149	2.8148	2.81496	2.81505
6	2.81417	2.8142	2.81421	2.81441
7	2.81648	2.81642	2.81643	2.81624
8	2.81861	2.81856	2.81847	2.81863
9	2.81492	2.81473	2.81473	2.81472
10	2.81498	2.81483	2.81495	2.81513
11	2.81145	2.81116	2.81132	2.81169
12	2.81028	2.81054	2.81037	2.81007
13	2.81337	2.81346	2.81331	2.81359
14	2.81368	2.81394	2.81382	2.81344
15	2.81758	2.81738	2.81768	2.81767
16	2.8211	2.82135	2.82113	2.82124
17	2.82085	2.82103	2.82073	2.82087
18	2.81531	2.81536	2.81549	2.8155
19	2.81279	2.81275	2.8127	2.81299
20	2.81886	2.81872	2.81903	2.81892
21	2.81881	2.81896	2.8187	2.81863
22	2.81859	2.81843	2.81854	2.81845
23	2.81863	2.81837	2.81846	2.81847
24	2.81123	2.81139	2.81128	2.811
25	2.81791	2.81801	2.81778	2.81771
26	2.81537	2.8155	2.81519	2.81543
27	2.81246	2.81255	2.81255	2.81268
28	2.81114	2.81109	2.81108	2.81107
29	2.81955	2.81949	2.81962	2.81951
30	2.81203	2.81222	2.81198	2.81227
31	2.8119	2.81179	2.81195	2.81212
32	2.81773	2.81791	2.81753	2.81781
33	2.82037	2.82055	2.82054	2.82062
34	2.81599	2.8162	2.81611	2.81613
35	2.81815	2.81815	2.81825	2.81807
36	2.81178	2.81186	2.81191	2.81186
37	2.82106	2.82133	2.82101	2.82093
38	2.81627	2.81624	2.81632	2.81617
39	2.81788	2.81762	2.81792	2.81798
40	2.81042	2.81064	2.81044	2.81044

## Sheet: betaine H5,7,8 (s)
	Observed chemical shift value (δobs) (ppm)	Predicted chemical shift value (δpred) (ppm)
Artificial urine test sample		Directly from the concentration-pH values	Directly from the "navigator" signals	Indirectly from the "navigator" signals
1	3.26889	3.26874	3.26896	3.26889
2	3.2701	3.26997	3.27006	3.27009
3	3.27103	3.27087	3.27104	3.27118
4	3.26998	3.26997	3.27007	3.26992
5	3.26978	3.26965	3.26979	3.26976
6	3.26998	3.27013	3.26994	3.27016
7	3.26952	3.26936	3.26955	3.26934
8	3.26682	3.26664	3.26679	3.26701
9	3.27083	3.27086	3.27088	3.27071
10	3.27258	3.27268	3.27256	3.27264
11	3.26853	3.26846	3.26853	3.26857
12	3.27242	3.27229	3.27246	3.27249
13	3.26848	3.26842	3.26858	3.26843
14	3.27189	3.27177	3.27185	3.27193
15	3.26916	3.26917	3.26923	3.26929
16	3.2689	3.26907	3.26895	3.26871
17	3.26767	3.26772	3.26776	3.26751
18	3.26709	3.26693	3.267	3.26728
19	3.26825	3.2682	3.26822	3.26831
20	3.27087	3.2707	3.27091	3.27077
21	3.27123	3.27123	3.27119	3.27119
22	3.27067	3.27064	3.27062	3.27052
23	3.26636	3.26656	3.2664	3.26627
24	3.27161	3.27174	3.27164	3.27152
25	3.27211	3.2721	3.27213	3.27204
26	3.27116	3.27131	3.27119	3.27102
27	3.26657	3.26642	3.26648	3.26651
28	3.26868	3.26864	3.26865	3.26853
29	3.27074	3.27091	3.27073	3.27089
30	3.2709	3.27106	3.27084	3.27073
31	3.26771	3.2678	3.26776	3.26788
32	3.268	3.26804	3.26807	3.26795
33	3.27054	3.27048	3.2705	3.27036
34	3.26931	3.26948	3.26935	3.26925
35	3.27023	3.27008	3.27016	3.27032
36	3.26779	3.26788	3.26786	3.26791
37	3.26742	3.26747	3.26734	3.26743
38	3.27153	3.27166	3.27154	3.2716
39	3.27113	3.27109	3.2711	3.27129
40	3.27219	3.27229	3.27225	3.27201

## Sheet: betaine H3 (s)
	Observed chemical shift value (δobs) (ppm)	Predicted chemical shift value (δpred) (ppm)
Artificial urine test sample		Directly from the concentration-pH values	Directly from the "navigator" signals	Indirectly from the "navigator" signals
1	3.90603	3.90621	3.90601	3.90604
2	3.90372	3.90374	3.9036	3.90379
3	3.90506	3.90515	3.90522	3.90528
4	3.90978	3.90981	3.90989	3.90989
5	3.9098	3.90961	3.90995	3.90975
6	3.9112	3.91118	3.91111	3.91137
7	3.90854	3.9086	3.90861	3.90836
8	3.90394	3.90394	3.904	3.90372
9	3.9116	3.91155	3.91145	3.9114
10	3.9105	3.91068	3.91047	3.91034
11	3.90587	3.90601	3.90578	3.90579
12	3.90819	3.90833	3.90828	3.90809
13	3.91216	3.91211	3.91208	3.91192
14	3.90974	3.90978	3.9099	3.90976
15	3.91085	3.911	3.91098	3.91065
16	3.9072	3.90737	3.90716	3.90702
17	3.90754	3.9076	3.90753	3.9076
18	3.90835	3.90823	3.90842	3.90853
19	3.90572	3.90578	3.90586	3.90596
20	3.91004	3.90987	3.91009	3.91008
21	3.90783	3.9078	3.90786	3.90808
22	3.90912	3.90919	3.90905	3.90915
23	3.90607	3.90624	3.90605	3.90608
24	3.90455	3.90467	3.90463	3.90446
25	3.90758	3.90757	3.90773	3.90755
26	3.90656	3.90666	3.90665	3.90656
27	3.91039	3.91036	3.9102	3.91018
28	3.91032	3.91051	3.91039	3.91052
29	3.90932	3.90951	3.90929	3.9091
30	3.9045	3.90465	3.90448	3.90447
31	3.90349	3.90345	3.90334	3.90366
32	3.90834	3.90832	3.90846	3.90829
33	3.90601	3.90591	3.90594	3.90606
34	3.91175	3.91187	3.91165	3.91191
35	3.91213	3.91228	3.91207	3.91232
36	3.90588	3.90605	3.90583	3.9061
37	3.91051	3.91053	3.91053	3.91035
38	3.91137	3.9114	3.91139	3.91124
39	3.90868	3.90854	3.90864	3.90888
40	3.91126	3.91142	3.91122	3.9113

## Sheet: trans-aconitate H5 (s)
	Observed chemical shift value (δobs) (ppm)	Predicted chemical shift value (δpred) (ppm)
Artificial urine test sample		Directly from the concentration-pH values	Directly from the "navigator" signals	Indirectly from the "navigator" signals
1	6.60108	6.60105	6.60121	6.60136
2	6.59925	6.59923	6.59923	6.59925
3	6.61157	6.61152	6.61174	6.61189
4	6.61253	6.61263	6.61257	6.6125
5	6.593	6.59305	6.59299	6.59324
6	6.60272	6.60283	6.60283	6.6027
7	6.6013	6.60148	6.60144	6.60157
8	6.60775	6.60794	6.60794	6.60798
9	6.60977	6.60965	6.60947	6.60973
10	6.61123	6.61108	6.61136	6.61108
11	6.59586	6.59594	6.59587	6.59611
12	6.60882	6.60866	6.60901	6.60918
13	6.60803	6.60804	6.60799	6.60796
14	6.59222	6.59223	6.59216	6.59239
15	6.59082	6.59096	6.59092	6.59083
16	6.603	6.60299	6.60281	6.60328
17	6.61781	6.61777	6.61776	6.61805
18	6.59793	6.59799	6.59808	6.59774
19	6.60579	6.60588	6.60577	6.60609
20	6.59418	6.59419	6.59431	6.59458
21	6.61112	6.61105	6.61118	6.61118
22	6.59519	6.59505	6.59518	6.59551
23	6.60324	6.60328	6.60306	6.60335
24	6.60944	6.60935	6.60947	6.60925
25	6.6156	6.61542	6.61534	6.61544
26	6.61779	6.6179	6.61781	6.61778
27	6.60457	6.60446	6.6046	6.60479
28	6.59145	6.59143	6.59151	6.59173
29	6.59179	6.59187	6.59194	6.59205
30	6.59527	6.59521	6.59546	6.59519
31	6.61399	6.61408	6.61407	6.61406
32	6.59516	6.59512	6.59515	6.59493
33	6.61314	6.61321	6.6133	6.61292
34	6.59482	6.5949	6.59481	6.59461
35	6.61683	6.61681	6.61654	6.617
36	6.59823	6.59804	6.59799	6.59828
37	6.59331	6.59324	6.59344	6.59314
38	6.59506	6.59503	6.595	6.59511
39	6.60678	6.60668	6.6069	6.60658
40	6.60219	6.60207	6.602	6.60193

## Sheet: creatine H4 (s)
	Observed chemical shift value (δobs) (ppm)	Predicted chemical shift value (δpred) (ppm)
Artificial urine test sample		Directly from the concentration-pH values	Directly from the "navigator" signals	Indirectly from the "navigator" signals
1	3.93824	3.93831	3.93833	3.93811
2	3.93933	3.93933	3.93936	3.93918
3	3.94139	3.94128	3.94138	3.94143
4	3.93852	3.93855	3.93859	3.93868
5	3.93522	3.93507	3.93523	3.9354
6	3.93774	3.93781	3.93775	3.93763
7	3.93748	3.93752	3.93752	3.93747
8	3.94286	3.94268	3.94283	3.94281
9	3.9394	3.93922	3.93935	3.93941
10	3.94015	3.94001	3.94017	3.94006
11	3.9404	3.94021	3.94048	3.94023
12	3.93667	3.93664	3.93665	3.93664
13	3.93837	3.9385	3.93829	3.93824
14	3.93877	3.93881	3.93876	3.93858
15	3.93476	3.93477	3.93472	3.93495
16	3.93882	3.93897	3.9388	3.93879
17	3.94015	3.93999	3.94021	3.94033
18	3.93746	3.93763	3.93745	3.93757
19	3.94156	3.94141	3.94154	3.94137
20	3.94051	3.94052	3.94049	3.94059
21	3.9368	3.93666	3.93673	3.93688
22	3.93774	3.93777	3.93769	3.9378
23	3.93706	3.93687	3.93698	3.93708
24	3.94096	3.94106	3.94094	3.94084
25	3.94054	3.94068	3.94049	3.94065
26	3.9375	3.93767	3.93746	3.93739
27	3.94014	3.94033	3.94012	3.94009
28	3.94265	3.94265	3.94258	3.94281
29	3.94104	3.94095	3.94104	3.94118
30	3.94026	3.9401	3.9403	3.94022
31	3.93429	3.9343	3.93424	3.93422
32	3.9371	3.93713	3.93716	3.93714
33	3.93911	3.93921	3.93902	3.93927
34	3.93779	3.93763	3.93777	3.93796
35	3.9337	3.93377	3.9336	3.93374
36	3.93549	3.93549	3.93543	3.93542
37	3.94154	3.94141	3.94144	3.94168
38	3.93336	3.93353	3.93329	3.93333
39	3.94184	3.94187	3.94177	3.942
40	3.93398	3.93396	3.93393	3.93379

[truncated: 40 more sheets: creatine H6 (s), dimethyl sulfone H4,5 (s), dimethylamine H2,3 (s), erythritol part of H5 (m), ethanolamine H2 (t), formate H2 (s), D-glucose H11 (dd), D-glucose part of H4 (t), L-glutamine H7a (m) , L-glutamine H7b (m) , L-glutamate H6b (m), L-glutamate H6a (m), glycerol H3,5a (m), glycerol H3,5b (m), glycolate H2 (s), guanidoacetate H4 (s), hippurate H10 (d), hippurate H3,5 (m), hippurate H6,2 (m), L-lysine H8 (m) …]
