# Supplementary material for: Deconvoluting interrelationships between concentrations and chemical shifts in urine provides a powerful analysis tool
Source: Nat Commun. 2017 Nov 21;8:1662. doi: 10.1038/s41467-017-01587-0 (PMC5698486; doi:10.1038/s41467-017-01587-0)
Supplement: Supplementary file 5 — Supplementary Data 3 [file 41467_2017_1587_MOESM5_ESM.xlsx]

## Sheet: acetate H4 (s)
Supplementary data 3. Predicted δ values (δpred) for the 94 spin systems in 120 urine samples vs their observed δ values (δobs). The δobs values were checked by spiking each metabolite in each urine sample.
Real urine test sample	Predicted chemical shift value (δpred) (ppm)	Observed chemical shift value (δobs) (ppm)
1	1.92712	1.9271
2	1.92586	1.9259
3	1.92553	1.9256
4	1.92513	1.9251
5	1.92488	1.9249
6	1.93323	1.933
7	1.93211	1.9321
8	1.93125	1.9313
9	1.93055	1.9305
10	1.93024	1.9303
11	1.9332	1.9331
12	1.93225	1.9322
13	1.93147	1.9314
14	1.93078	1.9306
15	1.93053	1.9303
16	1.93309	1.9333
17	1.9325	1.9326
18	1.93162	1.9318
19	1.93094	1.9309
20	1.93051	1.9304
21	1.93313	1.9333
22	1.93229	1.9324
23	1.93146	1.9315
24	1.93072	1.9308
25	1.93031	1.9304
26	1.93164	1.9318
27	1.93117	1.9313
28	1.93074	1.9308
29	1.93043	1.9305
30	1.93203	1.932
31	1.93151	1.9315
32	1.931	1.931
33	1.93047	1.9305
34	1.93269	1.9327
35	1.93151	1.9316
36	1.931	1.9311
37	1.9308	1.9308
38	1.93041	1.9304
39	1.93247	1.9325
40	1.93196	1.9319
41	1.93148	1.9313
42	1.93099	1.9308
43	1.93041	1.9305
44	1.93324	1.9331
45	1.93223	1.9323
46	1.9314	1.9316
47	1.93066	1.9308
48	1.93019	1.9304
49	1.93322	1.9333
50	1.93248	1.9325
51	1.93176	1.9317
52	1.93108	1.931
53	1.93047	1.9304
54	1.93324	1.9333
55	1.9324	1.9326
56	1.93178	1.9318
57	1.93096	1.9311
58	1.93043	1.9305
59	1.9331	1.9332
60	1.93238	1.9323
61	1.93155	1.9317
62	1.93076	1.9309
63	1.93052	1.9305
64	1.9328	1.933
65	1.93168	1.9318
66	1.93124	1.9311
67	1.93073	1.9307
68	1.93061	1.9306
69	1.93268	1.9328
70	1.93211	1.9322
71	1.93149	1.9316
72	1.93079	1.9308
73	1.9305	1.9305
74	1.93272	1.9325
75	1.93194	1.932
76	1.93148	1.9314
77	1.93103	1.9308
78	1.93044	1.9305
79	1.92947	1.9302
80	1.926	1.9262
81	1.93362	1.9335
82	1.92691	1.9271
83	1.93087	1.9317
84	1.92886	1.9294
85	1.92968	1.9296
86	1.9313	1.9313
87	1.92884	1.9287
88	1.93064	1.9311
89	1.93098	1.9308
90	1.92958	1.9295
91	1.92935	1.9292
92	1.92775	1.928
93	1.9285	1.9284
94	1.92703	1.9271
95	1.92939	1.9298
96	1.92895	1.929
97	1.92957	1.9296
98	1.92497	1.9251
99	1.92508	1.9252
100	1.92651	1.9259
101	1.92867	1.9288
102	1.928	1.9277
103	1.92813	1.9282
104	1.93067	1.9307
105	1.92963	1.9296
106	1.92458	1.9248
107	1.92874	1.9286
108	1.92554	1.9254
109	1.92602	1.9261
110	1.92886	1.9286
111	1.92998	1.9295
112	1.92993	1.9297
113	1.92964	1.9298
114	1.92716	1.9268
115	1.92889	1.9296
116	1.92963	1.9293
117	1.92966	1.9299
118	1.92783	1.9281
119	1.93276	1.9331
120	1.93311	1.9331

## Sheet: L-alanine H6 (d)
Real urine test sample	Predicted chemical shift value (δpred) (ppm)	Observed chemical shift value (δobs) (ppm)
1	1.4912	1.4913
2	1.49121	1.491
3	1.49156	1.4915
4	1.49164	1.4916
5	1.49157	1.4915
6	1.49139	1.4915
7	1.49118	1.4911
8	1.49127	1.4912
9	1.49142	1.4914
10	1.49135	1.4913
11	1.49117	1.4913
12	1.49102	1.4909
13	1.49162	1.4916
14	1.49154	1.4915
15	1.49134	1.4914
16	1.49126	1.4912
17	1.49161	1.4915
18	1.4915	1.4914
19	1.49136	1.4915
20	1.4912	1.4912
21	1.49148	1.4914
22	1.49149	1.4915
23	1.49143	1.4915
24	1.49133	1.4914
25	1.49118	1.4911
26	1.49135	1.4913
27	1.49145	1.4913
28	1.49144	1.4913
29	1.49133	1.4912
30	1.49116	1.491
31	1.49103	1.4911
32	1.49116	1.4911
33	1.49111	1.4912
34	1.49099	1.491
35	1.49087	1.4907
36	1.4915	1.4913
37	1.49145	1.4913
38	1.49151	1.4915
39	1.49142	1.4914
40	1.49123	1.4912
41	1.49165	1.4916
42	1.49164	1.4916
43	1.49163	1.4916
44	1.49147	1.4914
45	1.49126	1.4912
46	1.49142	1.4914
47	1.49144	1.4915
48	1.49143	1.4915
49	1.49129	1.4913
50	1.49119	1.4912
51	1.49162	1.4915
52	1.4916	1.4915
53	1.49153	1.4915
54	1.49131	1.4914
55	1.49126	1.4913
56	1.49153	1.4915
57	1.49157	1.4915
58	1.49149	1.4915
59	1.49134	1.4914
60	1.49127	1.4912
61	1.49145	1.4914
62	1.49151	1.4913
63	1.49143	1.4913
64	1.49133	1.4913
65	1.49124	1.491
66	1.48908	1.4894
67	1.48805	1.4884
68	1.48663	1.4865
69	1.48621	1.486
70	1.49184	1.4923
71	1.49085	1.4908
72	1.48898	1.4901
73	1.48801	1.4883
74	1.48852	1.4884
75	1.48928	1.4896
76	1.48809	1.4879
77	1.48914	1.4897
78	1.4892	1.4894
79	1.48833	1.4886
80	1.48786	1.4879
81	1.48735	1.4873
82	1.48761	1.4878
83	1.48671	1.4868
84	1.48836	1.4887
85	1.4885	1.4886
86	1.48896	1.4887
87	1.49013	1.4902
88	1.48873	1.4884
89	1.49011	1.4905
90	1.48989	1.49
91	1.48895	1.4891
92	1.48866	1.4885
93	1.48791	1.4878
94	1.4882	1.4882
95	1.48723	1.4872
96	1.48921	1.4893
97	1.48875	1.4886
98	1.4889	1.489
99	1.49027	1.4908
100	1.48901	1.489
101	1.49017	1.4908
102	1.49008	1.4905
103	1.48921	1.4897
104	1.48897	1.4891
105	1.48819	1.4884
106	1.48843	1.4888
107	1.4875	1.4878
108	1.48949	1.4898
109	1.48865	1.4889
110	1.48859	1.4884
111	1.49015	1.4903
112	1.48866	1.4884
113	1.49009	1.4904
114	1.48991	1.49
115	1.48938	1.4891
116	1.48873	1.4886
117	1.4879	1.4879
118	1.48794	1.488
119	1.48717	1.4871
120	1.48913	1.4892

## Sheet: 3-aminoisobutyrate H7 (d)
Real urine test sample	Predicted chemical shift value (δpred) (ppm)	Observed chemical shift value (δobs) (ppm)
1	1.19716	1.1972
2	1.19708	1.19706
3	1.19699	1.19698
4	1.19704	1.1971
5	1.19704	1.19703
6	1.19699	1.19705
7	1.19692	1.19698
8	1.19677	1.19685
9	1.19698	1.19706
10	1.19706	1.19712
11	1.19703	1.19703
12	1.19696	1.19696
13	1.1968	1.19689
14	1.19703	1.19715
15	1.19705	1.19702
16	1.19701	1.19709
17	1.19695	1.19702
18	1.19693	1.19698
19	1.19703	1.19711
20	1.19703	1.19705
21	1.197	1.19689
22	1.19684	1.19683
23	1.19702	1.19693
24	1.19697	1.19692
25	1.19696	1.19699
26	1.19689	1.19689
27	1.19679	1.19686
28	1.19688	1.1969
29	1.19692	1.19697
30	1.19689	1.19686
31	1.19684	1.19685
32	1.19673	1.19666
33	1.19703	1.19712
34	1.19708	1.19709
35	1.19701	1.19693
36	1.19693	1.19695
37	1.19681	1.19693
38	1.19706	1.19714
39	1.19708	1.19699
40	1.19705	1.19711
41	1.19696	1.197
42	1.19684	1.19692
43	1.197	1.19711
44	1.19703	1.1971
45	1.19699	1.19697
46	1.19689	1.19694
47	1.19682	1.19687
48	1.19938	1.1993
49	1.19931	1.1994
50	1.19923	1.1993
51	1.19907	1.1991
52	1.19889	1.199
53	1.1995	1.1993
54	1.1995	1.1993
55	1.19946	1.1994
56	1.19934	1.1992
57	1.19926	1.1992
58	1.19936	1.1995
59	1.19943	1.1994
60	1.19942	1.1995
61	1.1994	1.1994
62	1.19932	1.1992
63	1.19933	1.1993
64	1.1994	1.1993
65	1.19935	1.1994
66	1.1993	1.1992
67	1.19915	1.1992
68	1.19943	1.1995
69	1.19942	1.1993
70	1.19939	1.1993
71	1.1993	1.1992
72	1.19943	1.1994
73	1.1994	1.1994
74	1.19938	1.1993
75	1.19928	1.1991
76	1.19938	1.1994
77	1.1994	1.1993
78	1.1994	1.1993
79	1.19936	1.1993
80	1.19926	1.1992
81	1.19936	1.1993
82	1.19938	1.1993
83	1.19937	1.1992
84	1.19936	1.1991
85	1.19922	1.1991
86	1.19941	1.1993
87	1.19935	1.1994
88	1.19932	1.1993
89	1.1992	1.1992
90	1.19903	1.1991
91	1.19946	1.1994
92	1.19948	1.1995
93	1.19943	1.1994
94	1.19942	1.1993
95	1.19928	1.1992
96	1.19938	1.1995
97	1.19944	1.1995
98	1.19941	1.1994
99	1.19943	1.1994
100	1.19934	1.1993
101	1.19935	1.1994
102	1.19939	1.1994
103	1.19938	1.1994
104	1.19929	1.1992
105	1.19926	1.1993
106	1.19937	1.1994
107	1.19942	1.1995
108	1.19941	1.1993
109	1.19938	1.1992
110	1.19933	1.1993
111	1.19938	1.1994
112	1.19941	1.1993
113	1.1994	1.1993
114	1.19937	1.1993
115	1.19929	1.1992
116	1.19937	1.1993
117	1.1994	1.1992
118	1.19936	1.1993
119	1.19935	1.1991
120	1.19927	1.1991

## Sheet: L-asparagine H6a (m)
Real urine test sample	Predicted chemical shift value (δpred) (ppm)	Observed chemical shift value (δobs) (ppm)
1	2.86479	2.8646
2	2.87561	2.8754
3	2.87469	2.8748
4	2.87265	2.8726
5	2.87052	2.8705
6	2.86527	2.8647
7	2.87558	2.8756
8	2.87467	2.8746
9	2.87301	2.8728
10	2.87052	2.8703
11	2.8641	2.8644
12	2.87532	2.8757
13	2.87451	2.8746
14	2.87328	2.8731
15	2.87097	2.871
16	2.86534	2.8646
17	2.87617	2.876
18	2.87528	2.8753
19	2.87363	2.8734
20	2.87134	2.8711
21	2.8655	2.8653
22	2.87568	2.8757
23	2.87525	2.8752
24	2.87315	2.8732
25	2.87113	2.8707
26	2.86572	2.8653
27	2.87528	2.8756
28	2.87448	2.8747
29	2.87305	2.8729
30	2.87038	2.8706
31	2.8645	2.8651
32	2.87542	2.8754
33	2.87497	2.8749
34	2.87307	2.8732
35	2.87037	2.871
36	2.86561	2.8661
37	2.86574	2.8661
38	2.88069	2.8808
39	2.87538	2.8754
40	2.87466	2.8745
41	2.87299	2.8729
42	2.87048	2.8698
43	2.86467	2.8648
44	2.87548	2.8753
45	2.87453	2.8747
46	2.87266	2.8727
47	2.87056	2.8704
48	2.88009	2.8792
49	2.87803	2.8786
50	2.87697	2.8774
51	2.87537	2.8754
52	2.87133	2.8703
53	2.87558	2.8755
54	2.8745	2.8746
55	2.87262	2.8724
56	2.87028	2.8702
57	2.86351	2.8638
58	2.87537	2.8754
59	2.87434	2.8745
60	2.87258	2.8727
61	2.87017	2.8703
62	2.87565	2.8756
63	2.87466	2.8749
64	2.87311	2.8733
65	2.87043	2.8706
66	2.86459	2.8651
67	2.87552	2.8757
68	2.87508	2.8752
69	2.87328	2.8732
70	2.87121	2.8711
71	2.86522	2.8651
72	2.87599	2.8765
73	2.87503	2.8752
74	2.87318	2.8732
75	2.87072	2.8711
76	2.86588	2.8652
77	2.87558	2.8754
78	2.87472	2.8748
79	2.8729	2.8727
80	2.87075	2.8705
81	2.86449	2.8646
82	2.87511	2.8753
83	2.87438	2.8743
84	2.87268	2.8727
85	2.87044	2.8706
86	2.86512	2.865
87	2.88359	2.883
88	2.888	2.8876
89	2.88333	2.8832
90	2.88331	2.8826
91	2.8799	2.8792
92	2.8809	2.8809
93	2.8771	2.8781
94	2.88285	2.8826
95	2.87993	2.8804
96	2.88162	2.8821
97	2.87254	2.8727
98	2.87368	2.8736
99	2.87616	2.8758
100	2.88198	2.8819
101	2.88087	2.8818
102	2.88287	2.883
103	2.88414	2.884
104	2.88402	2.8842
105	2.87337	2.8733
106	2.88321	2.8837
107	2.87399	2.8739
108	2.87996	2.8795
109	2.88326	2.8827
110	2.88545	2.8859
111	2.8825	2.882
112	2.8841	2.8849
113	2.88012	2.8801
114	2.88327	2.8826
115	2.88259	2.8833
116	2.8828	2.8828
117	2.88897	2.8887
118	2.87912	2.8787
119	2.88736	2.8871
120	2.88539	2.8859

## Sheet: L-asparagine H6b (m)
Real urine test sample	Predicted chemical shift value (δpred) (ppm)	Observed chemical shift value (δobs) (ppm)
1	2.95901	2.9592
2	2.95707	2.9574
3	2.95245	2.9526
4	2.96154	2.9617
5	2.96039	2.9604
6	2.95939	2.9591
7	2.9575	2.9574
8	2.9532	2.9527
9	2.96203	2.962
10	2.96105	2.9611
11	2.95923	2.9594
12	2.95756	2.9576
13	2.95343	2.9532
14	2.9616	2.9619
15	2.96103	2.9611
16	2.9591	2.9593
17	2.95774	2.9576
18	2.95348	2.9533
19	2.96156	2.9617
20	2.96082	2.9609
21	2.95934	2.9592
22	2.95719	2.9574
23	2.95272	2.9529
24	2.96163	2.9614
25	2.96102	2.961
26	2.95927	2.9591
27	2.95713	2.9576
28	2.95395	2.9538
29	2.95373	2.9538
30	2.96232	2.9621
31	2.95839	2.9582
32	2.95464	2.9541
33	2.96178	2.9617
34	2.96068	2.9608
35	2.95916	2.9592
36	2.95731	2.9573
37	2.95282	2.9531
38	2.96178	2.962
39	2.96089	2.9608
40	2.95925	2.9592
41	2.95759	2.9574
42	2.95331	2.953
43	2.96213	2.9625
44	2.96147	2.9615
45	2.96065	2.9604
46	2.95856	2.9586
47	2.95478	2.9548
48	2.96178	2.9616
49	2.96064	2.9607
50	2.95891	2.9588
51	2.95703	2.957
52	2.95226	2.9523
53	2.96179	2.9619
54	2.96079	2.9608
55	2.95889	2.9591
56	2.95731	2.9572
57	2.95321	2.9529
58	2.96191	2.9618
59	2.96077	2.9609
60	2.95916	2.9591
61	2.95714	2.9574
62	2.95285	2.9532
63	2.9616	2.9617
64	2.96103	2.9609
65	2.95912	2.9592
66	2.95764	2.9575
67	2.95314	2.953
68	2.96202	2.9621
69	2.96082	2.9611
70	2.95918	2.9592
71	2.95745	2.9576
72	2.95345	2.9533
73	2.96186	2.9618
74	2.96084	2.961
75	2.95904	2.9592
76	2.95734	2.9574
77	2.95273	2.9528
78	2.96154	2.9615
79	2.96059	2.9604
80	2.95902	2.9591
81	2.95718	2.9574
82	2.95299	2.9531
83	2.96449	2.9646
84	2.96435	2.9644
85	2.96603	2.9661
86	2.96381	2.9639
87	2.96567	2.9658
88	2.9657	2.9661
89	2.96458	2.965
90	2.9644	2.9645
91	2.96306	2.963
92	2.96327	2.963
93	2.96138	2.9621
94	2.96472	2.965
95	2.96276	2.9628
96	2.96291	2.9629
97	2.95928	2.9588
98	2.95888	2.9593
99	2.9607	2.9606
100	2.96406	2.9635
101	2.96188	2.9616
102	2.96385	2.9635
103	2.96509	2.965
104	2.9638	2.964
105	2.95859	2.959
106	2.96363	2.9632
107	2.95926	2.9592
108	2.96034	2.9608
109	2.9636	2.9638
110	2.96506	2.9644
111	2.96342	2.9635
112	2.9643	2.9645
113	2.96162	2.9613
114	2.96431	2.9642
115	2.96403	2.9638
116	2.96447	2.9644
117	2.96631	2.9663
118	2.96178	2.9618
119	2.96719	2.9672
120	2.96381	2.9647

## Sheet: L-aspartate H6 (dd)
Real urine test sample	Predicted chemical shift value (δpred) (ppm)	Observed chemical shift value (δobs) (ppm)
1	2.82039	2.82067
2	2.82208	2.82132
3	2.81532	2.81571
4	2.82191	2.82138
5	2.81993	2.81935
6	2.81614	2.8155
7	2.81651	2.81681
8	2.81882	2.81874
9	2.82161	2.82169
10	2.82231	2.82175
11	2.81605	2.81593
12	2.82248	2.82179
13	2.82151	2.82169
14	2.81821	2.81829
15	2.82034	2.82056
16	2.81558	2.81582
17	2.81848	2.81784
18	2.82169	2.82139
19	2.82076	2.8205
20	2.82148	2.82171
21	2.82014	2.81952
22	2.8154	2.81506
23	2.82093	2.82091
24	2.82174	2.82152
25	2.81977	2.81969
26	2.81995	2.82026
27	2.82004	2.82015
28	2.81737	2.81762
29	2.81934	2.81952
30	2.81592	2.81603
31	2.81998	2.81988
32	2.81469	2.81503
33	2.81748	2.81679
34	2.81587	2.81513
35	2.81569	2.8155
36	2.82092	2.82073
37	2.81981	2.8198
38	2.81776	2.81708
39	2.82168	2.82164
40	2.81478	2.81505
41	2.8185	2.81796
42	2.81761	2.81755
43	2.8202	2.82031
44	2.82061	2.82053
45	2.81586	2.81615
46	2.81808	2.81833
47	2.81874	2.81801
48	2.8202	2.81945
49	2.8202	2.81991
50	2.81991	2.82023
51	2.81667	2.81679
52	2.81972	2.81969
53	2.8201	2.81952
54	2.81559	2.81597
55	2.81531	2.81566
56	2.81819	2.81839
57	2.82209	2.82171
58	2.81773	2.81725
59	2.81939	2.81901
60	2.81655	2.81641
61	2.82047	2.82021
62	2.81659	2.81664
63	2.81894	2.81844
64	2.81966	2.81983
65	2.82164	2.82121
66	2.82153	2.82171
67	2.81878	2.81874
68	2.81615	2.8158
69	2.81641	2.81587
70	2.81635	2.81665
71	2.82157	2.82085
72	2.81716	2.81663
73	2.82085	2.82066
74	2.81668	2.81655
75	2.82163	2.82149
76	2.81729	2.81732
77	2.81643	2.81622
78	2.81682	2.81661
79	2.81982	2.81924
80	2.81876	2.81821
81	2.81771	2.81733
82	2.82084	2.82078
83	2.81959	2.81901
84	2.819	2.81876
85	2.82142	2.8214
86	2.81758	2.81686
87	2.8209	2.82025
88	2.82049	2.82023
89	2.81789	2.81754
90	2.81919	2.81889
91	2.8152	2.81535
92	2.81515	2.81519
93	2.81879	2.81862
94	2.82029	2.82041
95	2.82214	2.82152
96	2.81557	2.81574
97	2.81877	2.8189
98	2.81798	2.81818
99	2.81476	2.81489
100	2.81735	2.81723
101	2.81594	2.81597
102	2.82123	2.82052
103	2.81716	2.81704
104	2.81843	2.81861
105	2.81668	2.81599
106	2.81991	2.81913
107	2.81682	2.81669
108	2.81924	2.81951
109	2.81967	2.81976
110	2.82028	2.82019
111	2.81836	2.81804
112	2.81532	2.8154
113	2.81677	2.81645
114	2.82183	2.82138
115	2.81576	2.8159
116	2.82049	2.82075
117	2.81863	2.81868
118	2.82195	2.82197
119	2.81547	2.81536
120	2.8182	2.81799

## Sheet: betaine H5,7,8 (s)
Real urine test sample	Predicted chemical shift value (δpred) (ppm)	Observed chemical shift value (δobs) (ppm)
1	3.2685	3.268
2	3.26823	3.268
3	3.26862	3.2681
4	3.26898	3.2687
5	3.26874	3.269
6	3.26888	3.269
7	3.26907	3.269
8	3.26874	3.269
9	3.2695	3.269
10	3.26892	3.2691
11	3.26946	3.2691
12	3.26942	3.2692
13	3.2694	3.2692
14	3.2693	3.2692
15	3.26913	3.2692
16	3.26915	3.2692
17	3.26948	3.2693
18	3.26925	3.2693
19	3.26923	3.2693
20	3.26952	3.2694
21	3.26934	3.2694
22	3.26932	3.2694
23	3.26941	3.2694
24	3.26981	3.2694
25	3.26951	3.2694
26	3.26928	3.2694
27	3.26957	3.2695
28	3.26956	3.2695
29	3.26945	3.2695
30	3.26945	3.2695
31	3.26961	3.2696
32	3.26944	3.2697
33	3.26973	3.2697
34	3.26971	3.2697
35	3.26973	3.2697
36	3.26953	3.2697
37	3.26974	3.2697
38	3.26974	3.2697
39	3.26968	3.2697
40	3.26981	3.2698
41	3.26979	3.2698
42	3.26972	3.2698
43	3.26993	3.2699
44	3.26977	3.2699
45	3.26956	3.2699
46	3.26994	3.27
47	3.26995	3.27
48	3.27	3.27
49	3.27005	3.27
50	3.27011	3.27
51	3.27013	3.27
52	3.27	3.2701
53	3.26998	3.2701
54	3.26972	3.2701
55	3.27029	3.2701
56	3.27011	3.2702
57	3.26997	3.2702
58	3.27013	3.2702
59	3.27017	3.2702
60	3.27046	3.2702
61	3.27041	3.2703
62	3.27026	3.2703
63	3.27027	3.2703
64	3.27045	3.2703
65	3.27004	3.2703
66	3.27046	3.2703
67	3.27085	3.2703
68	3.27025	3.2703
69	3.26991	3.2703
70	3.27045	3.2704
71	3.27038	3.2704
72	3.27071	3.2704
73	3.27069	3.2704
74	3.26997	3.2704
75	3.27036	3.2704
76	3.27059	3.2704
77	3.27063	3.2705
78	3.27021	3.2705
79	3.27071	3.2705
80	3.27074	3.2705
81	3.2711	3.2705
82	3.27102	3.2705
83	3.27098	3.2705
84	3.27045	3.2705
85	3.27069	3.2705
86	3.27051	3.2705
87	3.27083	3.2706
88	3.27051	3.2706
89	3.27003	3.2706
90	3.27095	3.2707
91	3.27083	3.2707
92	3.27052	3.2707
93	3.27081	3.2708
94	3.2708	3.2708
95	3.27054	3.2708
96	3.27057	3.2709
97	3.27089	3.2709
98	3.27085	3.2709
99	3.27079	3.2709
100	3.27118	3.2709
101	3.27088	3.2709
102	3.27083	3.2709
103	3.27083	3.2709
104	3.2708	3.2709
105	3.27105	3.2709
106	3.27092	3.2709
107	3.27105	3.2709
108	3.27064	3.2709
109	3.27093	3.2711
110	3.27188	3.2717
111	3.27163	3.2717
112	3.27191	3.2718
113	3.2721	3.2721
114	3.27195	3.2722
115	3.27204	3.2722
116	3.2722	3.2722
117	3.27219	3.2722
118	3.27238	3.2722
119	3.27222	3.2722
120	3.27261	3.2726

## Sheet: betaine H3 (s)
Real urine test sample	Predicted chemical shift value (δpred) (ppm)	Observed chemical shift value (δobs) (ppm)
1	3.90561	3.90559
2	3.90624	3.90619
3	3.90803	3.90802
4	3.90566	3.9054
5	3.90813	3.90846
6	3.90785	3.90778
7	3.90665	3.90696
8	3.90686	3.90727
9	3.90609	3.90611
10	3.90672	3.90686
11	3.90844	3.90857
12	3.90719	3.90716
13	3.90719	3.90707
14	3.90587	3.90609
15	3.90699	3.90696
16	3.90725	3.90742
17	3.90778	3.90761
18	3.90681	3.90664
19	3.90625	3.90655
20	3.90865	3.90866
21	3.90539	3.90543
22	3.90824	3.90831
23	3.9086	3.90841
24	3.90772	3.90801
25	3.90539	3.90564
26	3.90579	3.90619
27	3.90669	3.90644
28	3.90763	3.90761
29	3.90565	3.90576
30	3.90776	3.90775
31	3.9056	3.90566
32	3.90754	3.90752
33	3.90692	3.90698
34	3.90803	3.90795
35	3.90765	3.90773
36	3.90867	3.90837
37	3.908	3.90833
38	3.90602	3.90644
39	3.90726	3.90768
40	3.90552	3.90597
41	3.90523	3.9054
42	3.90769	3.90783
43	3.90679	3.907
44	3.90704	3.90693
45	3.90838	3.90838
46	3.90749	3.90737
47	3.90765	3.9074
48	3.9085	3.90822
49	3.90769	3.90804
50	3.90687	3.90726
51	3.90598	3.90592
52	3.90569	3.90612
53	3.90823	3.90831
54	3.90532	3.9054
55	3.90715	3.90697
56	3.90576	3.90587
57	3.90844	3.90863
58	3.90776	3.90772
59	3.90709	3.907
60	3.90682	3.9069
61	3.90528	3.9055
62	3.90724	3.90762
63	3.90541	3.90544
64	3.90525	3.90554
65	3.90661	3.90707
66	3.90573	3.90563
67	3.90778	3.90808
68	3.90793	3.90808
69	3.90781	3.90776
70	3.9056	3.90581
71	3.90763	3.90754
72	3.90688	3.90706
73	3.90865	3.90861
74	3.90757	3.90751
75	3.90787	3.90802
76	3.90636	3.90684
77	3.90653	3.90677
78	3.90795	3.90811
79	3.9053	3.90558
80	3.90541	3.90575
81	3.90605	3.90589
82	3.90647	3.90663
83	3.90834	3.90813
84	3.90784	3.90803
85	3.90562	3.90551
86	3.90647	3.90666
87	3.90724	3.90709
88	3.90682	3.90672
89	3.90734	3.90753
90	3.90711	3.90744
91	3.90643	3.90629
92	3.90703	3.90677
93	3.90511	3.90535
94	3.90868	3.90865
95	3.90572	3.90587
96	3.90583	3.90566
97	3.90668	3.90657
98	3.90561	3.90597
99	3.90715	3.90696
100	3.90675	3.90645
101	3.90845	3.90854
102	3.90864	3.90843
103	3.90545	3.90548
104	3.90743	3.90781
105	3.90587	3.90622
106	3.90656	3.90674
107	3.90726	3.90716
108	3.90867	3.90851
109	3.90685	3.90672
110	3.9084	3.90864
111	3.90625	3.90632
112	3.90726	3.90768
113	3.90715	3.90757
114	3.90674	3.90713
115	3.90772	3.90767
116	3.90746	3.90757
117	3.90556	3.90591
118	3.90563	3.90574
119	3.90831	3.9087
120	3.90543	3.90588

## Sheet: trans-aconitate H8 (s)
Real urine test sample	Predicted chemical shift value (δpred) (ppm)	Observed chemical shift value (δobs) (ppm)
1	6.60398	6.6041
2	6.60207	6.6022
3	6.60075	6.6005
4	6.5999	6.5999
5	6.60522	6.6051
6	6.6036	6.6033
7	6.60173	6.6015
8	6.60004	6.6
9	6.60769	6.6074
10	6.60378	6.6036
11	6.60187	6.6017
12	6.60144	6.6011
13	6.59965	6.5996
14	6.60707	6.6069
15	6.6047	6.6047
16	6.60306	6.6032
17	6.60158	6.6014
18	6.59966	6.6
19	6.60924	6.61
20	6.60596	6.6068
21	6.60389	6.6043
22	6.60172	6.6015
23	6.60009	6.6
24	6.60917	6.6093
25	6.60668	6.6068
26	6.60423	6.604
27	6.6017	6.6019
28	6.60003	6.5999
29	6.60846	6.609
30	6.60664	6.6066
31	6.60393	6.6043
32	6.601	6.6012
33	6.59973	6.5997
34	6.60876	6.6088
35	6.60617	6.6063
36	6.6037	6.604
37	6.60089	6.6012
38	6.59921	6.5998
39	6.60776	6.6077
40	6.60384	6.604
41	6.60206	6.602
42	6.60052	6.6004
43	6.6003	6.6002
44	6.60782	6.6077
45	6.60563	6.6054
46	6.60374	6.6036
47	6.6014	6.601
48	6.60003	6.5999
49	6.60741	6.6069
50	6.60491	6.6049
51	6.60331	6.6032
52	6.60153	6.6013
53	6.60028	6.6
54	6.59733	6.5976
55	6.60252	6.6024
56	6.59442	6.5941
57	6.61639	6.6164
58	6.6055	6.6051
59	6.60708	6.6071
60	6.60573	6.6058
61	6.61972	6.6197
62	6.61266	6.6128
63	6.60605	6.6065
64	6.60682	6.6067
65	6.61309	6.6131
66	6.60302	6.6027
67	6.6239	6.6239
68	6.6099	6.6098
69	6.60917	6.6087
70	6.61224	6.6123
71	6.61532	6.6153
72	6.6142	6.6142
73	6.61548	6.6156
74	6.61682	6.6167
75	6.61181	6.6119
76	6.61203	6.6122
77	6.61268	6.613
78	6.60603	6.6061
79	6.61345	6.6133
80	6.60375	6.6037
81	6.60011	6.6
82	6.60047	6.6002
83	6.60083	6.6013
84	6.6021	6.6016
85	6.60018	6.6005
86	6.60093	6.6005
87	6.60049	6.6005
88	6.60182	6.6016
89	6.6014	6.6019
90	6.60107	6.601
91	6.60359	6.6037
92	6.60393	6.604
93	6.60072	6.601
94	6.60241	6.602
95	6.6013	6.6014
96	6.60287	6.6027
97	6.60458	6.6042
98	6.60332	6.604
99	6.60381	6.6037
100	6.59837	6.5984
101	6.59864	6.5983
102	6.59907	6.5993
103	6.59885	6.5989
104	6.60201	6.6018
105	6.60309	6.6035
106	6.60784	6.6077
107	6.60921	6.6093
108	6.60746	6.6078
109	6.60887	6.6086
110	6.60262	6.6028
111	6.60419	6.6043
112	6.60204	6.6023
113	6.60416	6.6038
114	6.59498	6.595
115	6.59529	6.5953
116	6.59515	6.5954
117	6.59634	6.5962
118	6.59745	6.5973
119	6.5986	6.5986
120	6.5984	6.5984

## Sheet: creatine H4 (s)
Real urine test sample	Predicted chemical shift value (δpred) (ppm)	Observed chemical shift value (δobs) (ppm)
1	3.93952	3.9397
2	3.93771	3.93776
3	3.93997	3.94023
4	3.93873	3.93867
5	3.93784	3.9379
6	3.93929	3.93946
7	3.93974	3.93989
8	3.94096	3.94063
9	3.93418	3.934
10	3.93983	3.9398
11	3.93844	3.9381
12	3.94041	3.94063
13	3.93776	3.93754
14	3.93743	3.93721
15	3.93946	3.93937
16	3.93536	3.93553
17	3.93746	3.93734
18	3.93995	3.94004
19	3.93764	3.93785
20	3.93951	3.93966
21	3.93928	3.93895
22	3.93768	3.93793
23	3.93552	3.93565
24	3.9382	3.93846
25	3.93457	3.93456
26	3.9379	3.93819
27	3.93876	3.93843
28	3.93873	3.93889
29	3.93973	3.93997
30	3.9405	3.94058
31	3.93917	3.93915
32	3.93767	3.9379
33	3.94062	3.94022
34	3.93782	3.93789
35	3.93402	3.93411
36	3.93455	3.93481
37	3.93969	3.93978
38	3.93698	3.93724
39	3.93971	3.93966
40	3.93564	3.9354
41	3.93784	3.9377
42	3.93798	3.93822
43	3.93397	3.93421
44	3.93836	3.93812
45	3.93676	3.93643
46	3.93441	3.93433
47	3.93706	3.93728
48	3.93557	3.93529
49	3.93476	3.93482
50	3.93528	3.93538
51	3.9352	3.93498
52	3.93497	3.93527
53	3.93402	3.93429
54	3.93842	3.93826
55	3.93601	3.93589
56	3.93768	3.93761
57	3.93887	3.93866
58	3.93754	3.93734
59	3.93784	3.93759
60	3.93688	3.93698
61	3.93502	3.93483
62	3.93738	3.93729
63	3.93969	3.93972
64	3.9396	3.93986
65	3.93606	3.93581
66	3.93533	3.9354
67	3.93791	3.93779
68	3.93851	3.93829
69	3.93657	3.93679
70	3.93517	3.93538
71	3.94044	3.94035
72	3.93459	3.93455
73	3.93503	3.93471
74	3.93521	3.93495
75	3.93533	3.93512
76	3.9379	3.93816
77	3.93759	3.93784
78	3.93411	3.93435
79	3.9405	3.94024
80	3.93924	3.93888
81	3.93912	3.93894
82	3.93422	3.93442
83	3.93997	3.93976
84	3.94004	3.94026
85	3.94038	3.9406
86	3.9399	3.93975
87	3.93919	3.93926
88	3.9376	3.93744
89	3.93541	3.93519
90	3.93678	3.93667
91	3.93512	3.9349
92	3.93407	3.93421
93	3.94051	3.94029
94	3.9364	3.93602
95	3.93629	3.93598
96	3.93599	3.93623
97	3.93709	3.93713
98	3.9383	3.93834
99	3.93435	3.93417
100	3.93976	3.93964
101	3.938	3.93775
102	3.93968	3.93972
103	3.93618	3.93633
104	3.93675	3.93699
105	3.9346	3.93436
106	3.93503	3.93519
107	3.93841	3.93844
108	3.9363	3.93622
109	3.93988	3.94002
110	3.93494	3.93479
111	3.94066	3.94062
112	3.93742	3.93762
113	3.93898	3.93874
114	3.94047	3.9407
115	3.93583	3.93593
116	3.93664	3.93678
117	3.93719	3.93711
118	3.93888	3.93912
119	3.93947	3.93948
120	3.93444	3.93467

[truncated: 79 more sheets: creatine H6 (s), dimethyl sulfone H4,5 (s), dimethylamine H2,3 (s), erythritol part of H5 (m), ethanolamine H2 (t), formate H2 (s), D-glucose H11 (dd), D-glucose part of H4 (t), L-glutamine H7a (m) , L-glutamine H7b (m) , L-glutamate H6a (m), L-glutamate H6b (m), glycerol H3,5a (m), glycerol H3,5b (m), glycolate H2 (s), guanidoacetate H4 (s), hippurate H10 (d), hippurate H3,5 (m), hippurate H6,2 (m), L-lysine H8 (m) …]
