# Supplementary material for: Deconvoluting interrelationships between concentrations and chemical shifts in urine provides a powerful analysis tool
Source: Nat Commun. 2017 Nov 21;8:1662. doi: 10.1038/s41467-017-01587-0 (PMC5698486; doi:10.1038/s41467-017-01587-0)
Supplement: Supplementary file 6 — Supplementary Data 4 [file 41467_2017_1587_MOESM6_ESM.xlsx]

## Sheet: acetate H4 (s)
Supplementary data 4. Results of testing the predictor on a large urine dataset (1600 spectra) available from previous studies. The table reports only the predicted chemical shifts for which the assignment was unambiguous in each spectrum.
Real urine test sample	Predicted chemical shift value (δpred) (ppm)	Observed chemical shift value (δobs) (ppm)
1	1.933	1.93343
2	1.9325	1.93222
3	1.9342	1.93466
4	1.9339	1.93385
5	1.9345	1.93376
6	1.9347	1.93418
7	1.933	1.93335
8	1.934	1.93396
9	1.9314	1.93084
10	1.9329	1.93265
11	1.9268	1.92697
12	1.9316	1.93111
13	1.931	1.93138
14	1.9313	1.93089
15	1.9324	1.93307
16	1.9318	1.93143
17	1.9272	1.92762
18	1.9336	1.9331
19	1.9306	1.93026
20	1.9298	1.92915
21	1.9284	1.92852
22	1.9282	1.92849
23	1.9273	1.92737
24	1.9305	1.93038
25	1.9319	1.93213
26	1.9291	1.92934
27	1.9295	1.92979
28	1.9285	1.92872
29	1.9305	1.93121
30	1.9274	1.92693
31	1.9278	1.92813
32	1.9314	1.93098
33	1.9283	1.92769
34	1.9314	1.93157
35	1.9284	1.92832
36	1.9256	1.92553
37	1.9315	1.93176
38	1.9294	1.92983
39	1.9261	1.92586
40	1.9307	1.93096
41	1.9302	1.93007
42	1.9277	1.92825
43	1.9285	1.92903
44	1.9288	1.92841
45	1.9278	1.92798
46	1.929	1.92913
47	1.9295	1.92957
48	1.9264	1.92699
49	1.9275	1.92712
50	1.9267	1.92641
51	1.9278	1.92719
52	1.9296	1.9303
53	1.9308	1.93103
54	1.9299	1.92987
55	1.9255	1.92572
56	1.9315	1.93157
57	1.9298	1.93004
58	1.93	1.93007
59	1.9316	1.93195
60	1.9296	1.92964
61	1.9307	1.93149
62	1.9302	1.92975
63	1.9331	1.93247
64	1.935	1.93438
65	1.9282	1.9275
66	1.9275	1.92735
67	1.928	1.92792
68	1.9311	1.93089
69	1.9302	1.93062
70	1.9289	1.9291
71	1.9285	1.92894
72	1.9279	1.92859
73	1.9282	1.92896
74	1.9257	1.92521
75	1.9275	1.92692
76	1.9289	1.92921
77	1.9288	1.92815
78	1.9278	1.92784
79	1.9307	1.93075
80	1.9301	1.93068
81	1.9274	1.92738
82	1.9274	1.92723
83	1.9309	1.93117
84	1.9299	1.93029
85	1.9278	1.92783
86	1.9289	1.92866
87	1.9286	1.92804
88	1.9241	1.92424
89	1.9309	1.93052
90	1.9294	1.92867
91	1.9309	1.93131
92	1.9299	1.92949
93	1.9262	1.92611
94	1.9327	1.933
95	1.9281	1.92787
96	1.9285	1.92888
97	1.9315	1.93133
98	1.9319	1.93219
99	1.9297	1.93003
100	1.9281	1.92801
101	1.9287	1.92793
102	1.9271	1.92683
103	1.934	1.93388
104	1.9258	1.92543
105	1.9303	1.92982
106	1.9287	1.92921
107	1.9319	1.93179
108	1.927	1.92762
109	1.9283	1.92813
110	1.9269	1.92733
111	1.9282	1.92803
112	1.9285	1.92899
113	1.9269	1.92731
114	1.9274	1.9272
115	1.9278	1.92735
116	1.9285	1.92896
117	1.9268	1.92752
118	1.9287	1.92842
119	1.9291	1.92937
120	1.9278	1.9277
121	1.9276	1.92813
122	1.9299	1.93033
123	1.9301	1.92957
124	1.9308	1.93138
125	1.9304	1.93118
126	1.9319	1.93192
127	1.9312	1.93181
128	1.9296	1.92974
129	1.9282	1.92765
130	1.9292	1.92872
131	1.9284	1.92825
132	1.9281	1.9285
133	1.9322	1.93272
134	1.9274	1.92786
135	1.9289	1.92861
136	1.9289	1.92895
137	1.9302	1.92954
138	1.9254	1.92478
139	1.9279	1.92732
140	1.9313	1.93159
141	1.9308	1.93079
142	1.9282	1.9277
143	1.9274	1.92739
144	1.9273	1.92674
145	1.9268	1.92609
146	1.9273	1.92786
147	1.9294	1.9295
148	1.9278	1.92849
149	1.9262	1.92651
150	1.9289	1.92903
151	1.9228	1.9233
152	1.9265	1.92711
153	1.9309	1.93168
154	1.9268	1.926
155	1.9303	1.93088
156	1.9264	1.92658
157	1.9331	1.93388
158	1.926	1.92604
159	1.931	1.93097
160	1.9283	1.92878
161	1.93	1.92956
162	1.9289	1.9289
163	1.9299	1.93054
164	1.9258	1.92592
165	1.9306	1.93115
166	1.9303	1.93068
167	1.9291	1.92924
168	1.9278	1.92739
169	1.931	1.93127
170	1.9264	1.92573
171	1.9292	1.9294
172	1.9272	1.92746
173	1.9347	1.93507
174	1.9286	1.92923
175	1.9293	1.93007
176	1.928	1.92843
177	1.93	1.93013
178	1.9307	1.93139
179	1.9284	1.92853
180	1.9317	1.93093
181	1.9299	1.92929
182	1.9324	1.93298
183	1.9294	1.92937
184	1.9314	1.93195
185	1.9286	1.92814
186	1.9297	1.92978
187	1.9273	1.92751
188	1.9278	1.92705
189	1.9261	1.92628
190	1.9343	1.93408
191	1.9263	1.92558
192	1.9302	1.93018
193	1.9292	1.92871
194	1.9266	1.926
195	1.9277	1.92723
196	1.9346	1.93403
197	1.93	1.9295
198	1.9324	1.93167
199	1.9295	1.92972
200	1.9317	1.93135
201	1.9317	1.93176
202	1.9327	1.93301
203	1.9304	1.9304
204	1.93	1.93006
205	1.9322	1.93211
206	1.9299	1.9293
207	1.9311	1.93108
208	1.9301	1.93066
209	1.9302	1.9308
210	1.9273	1.92693
211	1.9289	1.92843
212	1.9313	1.9314
213	1.9312	1.93142
214	1.9279	1.92777
215	1.9314	1.93093
216	1.9285	1.92922
217	1.9296	1.92893
218	1.9273	1.92667
219	1.9269	1.92633
220	1.9276	1.92707
221	1.9272	1.92739
222	1.9284	1.92852
223	1.9267	1.92598
224	1.9264	1.92709
225	1.9262	1.92657
226	1.9276	1.92798
227	1.9278	1.9271
228	1.9273	1.92788
229	1.9275	1.9282
230	1.927	1.92778
231	1.9268	1.92737
232	1.9263	1.92676
233	1.9271	1.92712
234	1.928	1.92748
235	1.9268	1.92664
236	1.9278	1.92721
237	1.9267	1.92595
238	1.9285	1.9292
239	1.9283	1.92798
240	1.927	1.92667
241	1.9289	1.92863
242	1.9281	1.92805
243	1.929	1.92924
244	1.9291	1.92834
245	1.9281	1.92865
246	1.9279	1.92799
247	1.9279	1.92847
248	1.9266	1.92636
249	1.9289	1.92881
250	1.9276	1.92689
251	1.9276	1.92708
252	1.9284	1.92866
253	1.9282	1.92793
254	1.9281	1.92874
255	1.9265	1.92589
256	1.9333	1.93408
257	1.9325	1.93256
258	1.9327	1.93303
259	1.9322	1.933
260	1.9324	1.93206
261	1.9323	1.93216
262	1.9327	1.93264
263	1.9285	1.92892
264	1.9321	1.93261
265	1.9314	1.93076
266	1.9302	1.92968
267	1.9272	1.92698
268	1.9282	1.92749
269	1.9277	1.92774
270	1.9324	1.93214
271	1.9327	1.93218
272	1.9312	1.93073
273	1.9291	1.92975
274	1.9301	1.93038
275	1.9299	1.92985
276	1.9281	1.92876
277	1.9322	1.93157
278	1.9339	1.93429
279	1.9332	1.93358
280	1.9276	1.9277
281	1.9306	1.93009
282	1.9304	1.93056
283	1.9312	1.93088
284	1.9314	1.93081
285	1.9285	1.92804
286	1.9311	1.93173
287	1.9319	1.93121
288	1.9298	1.92939
289	1.9313	1.93059
290	1.9298	1.92971
291	1.9305	1.92972
292	1.9322	1.93284
293	1.9262	1.92571
294	1.9322	1.93155
295	1.9302	1.92989
296	1.9305	1.93043
297	1.9279	1.92726
298	1.9303	1.93109
299	1.932	1.93173
300	1.9317	1.93138
301	1.9303	1.9296
302	1.9284	1.92808
303	1.9307	1.92997
304	1.9313	1.93131
305	1.9293	1.92972
306	1.9304	1.93061
307	1.9305	1.92984
308	1.9289	1.92823
309	1.9306	1.93104
310	1.9322	1.93285
311	1.931	1.93105
312	1.9326	1.93197
313	1.9344	1.93492
314	1.9332	1.93294
315	1.9323	1.93197
316	1.9329	1.93329
317	1.9294	1.92862
318	1.9318	1.93108
319	1.9322	1.93247
320	1.9338	1.93397
321	1.9311	1.93114
322	1.9315	1.93187
323	1.9297	1.93003
324	1.9311	1.93155
325	1.9315	1.93116
326	1.9318	1.93211
327	1.931	1.93109
328	1.9314	1.93123
329	1.9287	1.928
330	1.9324	1.93285
331	1.931	1.93074
332	1.9312	1.93137
333	1.9323	1.93269
334	1.931	1.93037
335	1.931	1.9304
336	1.9295	1.92958
337	1.9292	1.92918
338	1.9263	1.92692
339	1.9254	1.92588
340	1.9292	1.92957
341	1.9312	1.93048
342	1.9305	1.92982
343	1.9285	1.92784
344	1.9292	1.92968
345	1.9299	1.93061
346	1.9309	1.93119
347	1.9271	1.92651
348	1.927	1.92736
349	1.9296	1.92898
350	1.93	1.92939
351	1.9263	1.92653
352	1.9316	1.93133
353	1.9284	1.92865
354	1.9303	1.9307
355	1.9304	1.93053
356	1.9286	1.92898
357	1.9315	1.93108
358	1.9309	1.93128
359	1.931	1.93175
360	1.9285	1.92909
361	1.9281	1.92744
362	1.9304	1.93019
363	1.9299	1.92969
364	1.929	1.9293
365	1.9308	1.93096
366	1.9314	1.93186
367	1.9305	1.93029
368	1.9317	1.93123
369	1.9304	1.92974
370	1.929	1.92944
371	1.9302	1.92973
372	1.9291	1.92892
373	1.9292	1.92928
374	1.9283	1.92787
375	1.9342	1.93443
376	1.9315	1.93148
377	1.9304	1.92984
378	1.9314	1.93185
379	1.9324	1.93176
380	1.9323	1.93197
381	1.9309	1.93048
382	1.9298	1.92985
383	1.9302	1.92955
384	1.9303	1.93015
385	1.9304	1.92977
386	1.9308	1.93018
387	1.9314	1.93186
388	1.9309	1.93057
389	1.9297	1.92987
390	1.9287	1.92944
391	1.9321	1.93199
392	1.9324	1.93271
393	1.9321	1.93251
394	1.9336	1.93349
395	1.9316	1.93185
396	1.9346	1.93398
397	1.9315	1.93219
398	1.9309	1.9304
399	1.9305	1.93013
400	1.93	1.93048
401	1.9315	1.93148
402	1.9305	1.93093
403	1.9318	1.93163
404	1.9322	1.93184
405	1.9306	1.92986
406	1.9307	1.93098
407	1.9299	1.92979
408	1.9312	1.93112
409	1.9329	1.93308
410	1.9303	1.9296
411	1.9335	1.93321
412	1.9313	1.93174
413	1.9316	1.93191
414	1.9302	1.9296
415	1.9282	1.92761
416	1.9294	1.92875
417	1.9296	1.92881
418	1.931	1.93088
419	1.9326	1.93285
420	1.9308	1.93116
421	1.9305	1.93055
422	1.9295	1.92887
423	1.9266	1.92681
424	1.9314	1.9308
425	1.9295	1.92891
426	1.9305	1.92986
427	1.9293	1.92873
428	1.9281	1.92757
429	1.9298	1.92931
430	1.9304	1.93011
431	1.9291	1.92881
432	1.9319	1.93145
433	1.9299	1.9295
434	1.9283	1.92893
435	1.9266	1.92693
436	1.9311	1.93119
437	1.93	1.9295
438	1.9311	1.93064
439	1.9316	1.93092
440	1.9306	1.93126
441	1.929	1.92933
442	1.93	1.93009
443	1.9298	1.9295
444	1.9317	1.93117
445	1.9299	1.9301
446	1.9297	1.93048
447	1.9292	1.92867
448	1.9282	1.92781
449	1.9301	1.92993
450	1.9311	1.93042
451	1.9305	1.93079
452	1.9318	1.93164
453	1.9343	1.93507
454	1.9329	1.93274
455	1.9338	1.93399

## Sheet: L-alanine H6 (d)
Real urine test sample	Predicted chemical shift value (δpred) (ppm)	Observed chemical shift value (δobs) (ppm)
1	1.4909	1.49078
2	1.4911	1.49105
3	1.4902	1.49031
4	1.4902	1.48978
5	1.4901	1.49055
6	1.4899	1.48991
7	1.4907	1.49096
8	1.4903	1.48995
9	1.4901	1.48945
10	1.4898	1.48976
11	1.4864	1.48615
12	1.4893	1.48982
13	1.4896	1.4901
14	1.4892	1.4895
15	1.4895	1.48884
16	1.4891	1.48824
17	1.4869	1.48701
18	1.4906	1.49024
19	1.489	1.48979
20	1.4885	1.48937
21	1.4878	1.48742
22	1.4877	1.48824
23	1.4864	1.48711
24	1.4889	1.48908
25	1.4903	1.49099
26	1.4875	1.4883
27	1.4881	1.48819
28	1.4877	1.48811
29	1.4887	1.48884
30	1.4869	1.48605
31	1.4867	1.4866
32	1.49	1.49026
33	1.4871	1.48714
34	1.49	1.48977
35	1.4875	1.48829
36	1.486	1.48659
37	1.4896	1.49023
38	1.4883	1.48807
39	1.4861	1.48627
40	1.4884	1.48907
41	1.4894	1.49018
42	1.4872	1.4875
43	1.4877	1.48717
44	1.4876	1.48788
45	1.4868	1.48603
46	1.4881	1.48793
47	1.4881	1.4884
48	1.4862	1.48698
49	1.4865	1.48706
50	1.4865	1.48647
51	1.4881	1.48856
52	1.4892	1.48905
53	1.4896	1.49045
54	1.4888	1.48968
55	1.4859	1.48656
56	1.4903	1.4901
57	1.4888	1.48872
58	1.4886	1.48814
59	1.4899	1.49041
60	1.4897	1.49039
61	1.4896	1.49034
62	1.4889	1.489
63	1.4907	1.49088
64	1.4907	1.49007
65	1.4877	1.48842
66	1.487	1.48691
67	1.4874	1.48687
68	1.4902	1.49092
69	1.4887	1.48917
70	1.4886	1.48929
71	1.4871	1.48671
72	1.4873	1.48761
73	1.4883	1.4886
74	1.4859	1.48522
75	1.4869	1.48673
76	1.4885	1.4881
77	1.4883	1.48869
78	1.4873	1.48691
79	1.4896	1.49031
80	1.4885	1.48909
81	1.4873	1.4871
82	1.4871	1.4871
83	1.4891	1.48945
84	1.4887	1.4893
85	1.4867	1.4869
86	1.4878	1.48793
87	1.4888	1.48849
88	1.4843	1.48422
89	1.4904	1.49078
90	1.4879	1.48859
91	1.4904	1.4908
92	1.4891	1.48823
93	1.4858	1.48611
94	1.4914	1.49129
95	1.4881	1.48799
96	1.4883	1.48761
97	1.4899	1.49047
98	1.4908	1.49048
99	1.4886	1.48814
100	1.4881	1.48782
101	1.4876	1.48738
102	1.4868	1.48688
103	1.4903	1.49041
104	1.4861	1.48591
105	1.4886	1.48842
106	1.4883	1.48833
107	1.4915	1.49178
108	1.4866	1.48741
109	1.488	1.4884
110	1.4866	1.48642
111	1.488	1.4886
112	1.4879	1.48724
113	1.4868	1.48601
114	1.4873	1.48655
115	1.4878	1.4872
116	1.4877	1.48738
117	1.4871	1.48674
118	1.4887	1.48782
119	1.4886	1.48867
120	1.4878	1.48707
121	1.4869	1.48626
122	1.4884	1.48864
123	1.4883	1.48895
124	1.4895	1.49035
125	1.4894	1.48953
126	1.4903	1.49119
127	1.4895	1.4896
128	1.4882	1.48823
129	1.4874	1.4871
130	1.4881	1.48797
131	1.4881	1.48809
132	1.4875	1.48673
133	1.4899	1.4906
134	1.4867	1.48592
135	1.4879	1.48779
136	1.4883	1.48889
137	1.4881	1.48791
138	1.4856	1.4858
139	1.4874	1.48797
140	1.4896	1.4903
141	1.4893	1.49008
142	1.4878	1.48724
143	1.4867	1.48627
144	1.4871	1.48782
145	1.4868	1.48697
146	1.4866	1.48661
147	1.4884	1.4886
148	1.4872	1.48777
149	1.4862	1.48626
150	1.4881	1.48756
151	1.4841	1.48402
152	1.4867	1.48657
153	1.4891	1.48994
154	1.4864	1.48662
155	1.4888	1.48915
156	1.4862	1.4866
157	1.4905	1.49022
158	1.486	1.48603
159	1.4897	1.4898
160	1.4874	1.48678
161	1.489	1.48911
162	1.4884	1.48875
163	1.4893	1.48917
164	1.4858	1.48641
165	1.4887	1.48912
166	1.489	1.48875
167	1.488	1.48792
168	1.4876	1.4874
169	1.4896	1.4901
170	1.4865	1.48692
171	1.4877	1.48757
172	1.4867	1.48705
173	1.4902	1.491
174	1.488	1.48851
175	1.4878	1.48817
176	1.4873	1.4866
177	1.4886	1.4884
178	1.4907	1.49086
179	1.4873	1.48723
180	1.4901	1.48929
181	1.4884	1.48791
182	1.4909	1.4915
183	1.4878	1.48693
184	1.4896	1.49025
185	1.4876	1.48684
186	1.4884	1.4887
187	1.4868	1.4868
188	1.4872	1.48669
189	1.4863	1.48643
190	1.4908	1.49012
191	1.4863	1.48661
192	1.4891	1.48928
193	1.4889	1.4881
194	1.4895	1.4887
195	1.4868	1.48617
196	1.487	1.48614
197	1.4909	1.49078
198	1.4886	1.4892
199	1.4904	1.49061
200	1.4882	1.48824
201	1.4907	1.49135
202	1.4904	1.48968
203	1.4905	1.49123
204	1.4902	1.48949
205	1.489	1.48903
206	1.49	1.48936
207	1.4886	1.48871
208	1.4892	1.48831
209	1.4892	1.48968
210	1.4888	1.48943
211	1.487	1.48775
212	1.4882	1.48908
213	1.4898	1.48981
214	1.4898	1.48939
215	1.4896	1.48888
216	1.4896	1.48961
217	1.4872	1.48735
218	1.4882	1.48867
219	1.4868	1.48605
220	1.4863	1.48659
221	1.4875	1.48753
222	1.4868	1.48621
223	1.4873	1.48809
224	1.4865	1.48666
225	1.4863	1.48619
226	1.4864	1.4872
227	1.4869	1.48718
228	1.4869	1.48681
229	1.4865	1.48711
230	1.4869	1.48696
231	1.4868	1.4869
232	1.4867	1.48702
233	1.4863	1.48606
234	1.4866	1.48613
235	1.4872	1.48734
236	1.4866	1.48726
237	1.487	1.48683
238	1.4867	1.486
239	1.4875	1.4874
240	1.4874	1.48704
241	1.4868	1.48662
242	1.4881	1.4887
243	1.4872	1.48703
244	1.4877	1.4875
245	1.4881	1.48785
246	1.4872	1.48655
247	1.4875	1.48707
248	1.4876	1.48686
249	1.4859	1.48577
250	1.488	1.48756
251	1.4869	1.48654
252	1.4868	1.48666
253	1.4878	1.48711
254	1.4873	1.48729
255	1.4871	1.48747
256	1.4865	1.48604
257	1.4899	1.49041
258	1.4892	1.48843
259	1.4897	1.48951
260	1.4894	1.48851
261	1.4891	1.4886
262	1.4894	1.4885
263	1.4895	1.48894
264	1.4872	1.48656
265	1.4891	1.48868
266	1.4892	1.48861
267	1.4882	1.48755
268	1.4872	1.48738
269	1.4869	1.48762
270	1.4871	1.48789
271	1.4894	1.4889
272	1.4898	1.48977
273	1.4886	1.48838
274	1.4875	1.48754
275	1.4885	1.48808
276	1.4889	1.48812
277	1.4866	1.48649
278	1.4893	1.48871
279	1.49	1.48915
280	1.4901	1.49092
281	1.4865	1.48638
282	1.4884	1.48923
283	1.4881	1.48857
284	1.489	1.48811
285	1.4893	1.48962
286	1.4879	1.48827
287	1.4885	1.48876
288	1.4904	1.49049
289	1.4891	1.48859
290	1.4903	1.49079
291	1.4891	1.48861
292	1.4884	1.48817
293	1.4891	1.4898
294	1.486	1.48664
295	1.49	1.48982
296	1.49	1.48967
297	1.4885	1.4887
298	1.4889	1.48964
299	1.4867	1.48744
300	1.4892	1.48936
301	1.4909	1.4906
302	1.4896	1.49024
303	1.4888	1.4887
304	1.4871	1.48783
305	1.4896	1.48876
306	1.4897	1.48976
307	1.4883	1.48869
308	1.4889	1.48832
309	1.4893	1.48901
310	1.4878	1.48724
311	1.489	1.48868
312	1.4904	1.49023
313	1.4895	1.48959
314	1.4915	1.49069
315	1.4911	1.49119
316	1.4903	1.48989
317	1.4904	1.48993
318	1.4911	1.49064
319	1.4879	1.48728
320	1.4898	1.49062
321	1.4905	1.49128
322	1.4908	1.49137
323	1.49	1.49041
324	1.4895	1.48892
325	1.4881	1.48785
326	1.4903	1.48974
327	1.4898	1.4889
328	1.4904	1.49007
329	1.4894	1.48976
330	1.49	1.49023
331	1.4872	1.48728
332	1.4906	1.49049
333	1.4899	1.48952
334	1.4903	1.4903
335	1.4899	1.49037
336	1.4894	1.48987
337	1.4893	1.48944
338	1.488	1.48845
339	1.4883	1.48856
340	1.4868	1.48612
341	1.486	1.48601
342	1.4879	1.48763
343	1.4889	1.48817
344	1.4893	1.48867
345	1.4874	1.48686
346	1.4882	1.48851
347	1.4881	1.48798
348	1.4888	1.48915
349	1.4865	1.48606
350	1.4867	1.48582
351	1.4885	1.48856
352	1.4885	1.4881
353	1.4859	1.4867
354	1.4892	1.48993
355	1.4874	1.48721
356	1.4883	1.48744
357	1.4886	1.48891
358	1.4884	1.48901
359	1.4891	1.48995
360	1.4887	1.4879
361	1.4889	1.48881
362	1.4877	1.48785
363	1.4874	1.48774
364	1.4894	1.48979
365	1.4885	1.48877
366	1.4876	1.48801
367	1.4884	1.48817
368	1.4893	1.48945
369	1.4886	1.48791
370	1.4891	1.4883
371	1.4885	1.48936
372	1.4882	1.48781
373	1.4891	1.48927
374	1.4881	1.48893
375	1.4882	1.48763
376	1.4874	1.48685
377	1.4908	1.49051
378	1.4894	1.49018
379	1.4905	1.4903
380	1.4902	1.48979
381	1.4902	1.48957
382	1.4899	1.48971
383	1.4895	1.48927
384	1.4879	1.48724
385	1.4887	1.48858
386	1.4896	1.48886
387	1.4885	1.48871
388	1.4898	1.48892
389	1.4895	1.48963
390	1.4891	1.48962
391	1.4888	1.48832
392	1.4879	1.48781
393	1.4906	1.49072
394	1.4897	1.48891
395	1.49	1.48999
396	1.4903	1.49056
397	1.49	1.4895
398	1.4902	1.49081
399	1.4902	1.49105
400	1.4889	1.48952
401	1.4891	1.48911
402	1.4886	1.4882
403	1.4903	1.49074
404	1.4885	1.48803
405	1.4895	1.49032
406	1.4897	1.48992
407	1.4892	1.48938
408	1.4897	1.48911
409	1.4888	1.48806
410	1.4892	1.48876
411	1.4898	1.49045
412	1.4889	1.48964
413	1.49	1.49036
414	1.4897	1.49011
415	1.4892	1.48871
416	1.4887	1.48884
417	1.4872	1.48776
418	1.488	1.48783
419	1.4882	1.48908
420	1.4895	1.48876
421	1.4891	1.48878
422	1.4886	1.48862
423	1.4884	1.48761
424	1.4879	1.48831
425	1.4865	1.4866
426	1.4887	1.48875
427	1.4883	1.48889
428	1.4884	1.48905
429	1.4878	1.48832
430	1.4872	1.48687
431	1.4891	1.48901
432	1.4885	1.48895
433	1.4875	1.4868
434	1.4888	1.4881
435	1.4878	1.48739
436	1.4868	1.48684
437	1.4859	1.48675
438	1.4883	1.48868
439	1.4879	1.48756
440	1.4902	1.48982
441	1.4903	1.49093
442	1.4882	1.48894
443	1.488	1.48825
444	1.4879	1.48746
445	1.4878	1.48706
446	1.4889	1.48951
447	1.4884	1.48855
448	1.4883	1.48911
449	1.4878	1.48701
450	1.4874	1.48755
451	1.4881	1.48771
452	1.4891	1.48969
453	1.4886	1.48804
454	1.4892	1.4891
455	1.4901	1.48991
456	1.4894	1.48999
457	1.4896	1.48992
458	1.4888	1.48827
459	1.4897	1.48937
460	1.4885	1.48784
461	1.487	1.48731
462	1.4883	1.48843
463	1.4887	1.48811
464	1.4888	1.48817
465	1.4881	1.48806
466	1.4872	1.48793
467	1.4888	1.48889
468	1.4878	1.48696
469	1.4887	1.4879
470	1.4904	1.49095
471	1.4874	1.48731
472	1.4876	1.48739
473	1.4886	1.48912
474	1.4879	1.48766
475	1.4879	1.48796
476	1.4885	1.48888
477	1.4881	1.48877
478	1.4882	1.48789
479	1.4884	1.48867
480	1.4876	1.48845
481	1.4891	1.48834
482	1.4894	1.48956
483	1.4881	1.48794
484	1.4864	1.48606
485	1.4887	1.48827
486	1.4892	1.48967
487	1.4891	1.48999
488	1.4888	1.48824
489	1.4888	1.48931
490	1.4897	1.48915
491	1.488	1.48889
492	1.4889	1.48944
493	1.49	1.48986
494	1.4911	1.49151
495	1.4872	1.4872
496	1.4898	1.49036
497	1.4901	1.48984
498	1.4893	1.48853
499	1.4898	1.48996
500	1.4899	1.49064
501	1.489	1.48845
502	1.4868	1.48668
503	1.4899	1.49035
504	1.4899	1.48907
505	1.4902	1.491
506	1.4896	1.49007
507	1.4894	1.48951
508	1.4895	1.48893
509	1.4902	1.4902
510	1.4898	1.48983
511	1.4885	1.48939
512	1.489	1.48964
513	1.4891	1.48993
514	1.489	1.48932
515	1.4898	1.48963
516	1.4899	1.49068
517	1.4889	1.48886
518	1.4886	1.48812
519	1.4871	1.48691
520	1.4903	1.49067
521	1.4884	1.48851
522	1.4908	1.49126
523	1.4898	1.49069
524	1.4903	1.49113
525	1.4907	1.49076
526	1.4892	1.49003
527	1.4896	1.48891
528	1.4884	1.48759
529	1.4899	1.48955
530	1.4902	1.49034
531	1.4873	1.48736
532	1.4871	1.48782
533	1.4866	1.48667
534	1.4866	1.48648
535	1.4879	1.48798
536	1.4865	1.48688
537	1.4855	1.48463
538	1.4891	1.48964
539	1.4892	1.48856
540	1.4908	1.49076
541	1.49	1.48956
542	1.4902	1.48996
543	1.4889	1.48919
544	1.4914	1.49081
545	1.488	1.4876
546	1.4899	1.48936
547	1.4882	1.48765
548	1.4904	1.49009
549	1.4866	1.48728
550	1.4906	1.49055
551	1.4877	1.48753
552	1.4899	1.48932
553	1.4869	1.48774
554	1.4872	1.48703
555	1.4893	1.48992
556	1.4889	1.48911
557	1.4888	1.48858
558	1.4893	1.48998
559	1.4881	1.48861
560	1.4897	1.48964
561	1.4875	1.48807
562	1.4884	1.48912
563	1.4873	1.48717
564	1.4885	1.4882
565	1.4865	1.48667
566	1.4899	1.49062
567	1.4882	1.48856
568	1.4875	1.48728
569	1.4875	1.48792
570	1.4881	1.48892
571	1.4895	1.48958
572	1.4908	1.49087
573	1.4888	1.48846
574	1.4894	1.48863
575	1.4888	1.48823
576	1.4901	1.48937
577	1.4888	1.48873
578	1.4879	1.48702
579	1.4872	1.48795
580	1.4869	1.48716
581	1.489	1.4881
582	1.4876	1.48675
583	1.4882	1.48768
584	1.4857	1.48562
585	1.4896	1.48893
586	1.4869	1.48602
587	1.4888	1.48921
588	1.4873	1.48704
589	1.4876	1.4881
590	1.4891	1.48899
591	1.4884	1.48829
592	1.4877	1.48689
593	1.4891	1.48829
594	1.4887	1.48796
595	1.4895	1.48967
596	1.4889	1.48843
597	1.486	1.48661
598	1.4878	1.48844
599	1.4867	1.48753
600	1.4893	1.48928
601	1.4901	1.4896
602	1.4896	1.48911
603	1.4889	1.48897
604	1.4894	1.48987
605	1.4881	1.48783
606	1.4888	1.48873
607	1.4899	1.49015
608	1.4896	1.49035
609	1.4893	1.48869
610	1.4888	1.48919
611	1.4907	1.49084
612	1.4904	1.49028
613	1.4898	1.49049
614	1.4884	1.48821
615	1.4885	1.48792
616	1.49	1.49024
617	1.4874	1.48762
618	1.4867	1.48639
619	1.4876	1.48815
620	1.4881	1.489
621	1.49	1.49087
622	1.4886	1.48793
623	1.4885	1.48802
624	1.4882	1.48734
625	1.4899	1.49009
626	1.4888	1.4881
627	1.4898	1.48963
628	1.4885	1.48919
629	1.4875	1.48759
630	1.4882	1.48796
631	1.4892	1.48868
632	1.487	1.48689
633	1.4875	1.48832
634	1.4884	1.48772
635	1.4871	1.48705
636	1.4874	1.48804
637	1.4872	1.48638
638	1.489	1.48934
639	1.4886	1.48946
640	1.4879	1.48751
641	1.4895	1.48884
642	1.4895	1.48983
643	1.4894	1.49014
644	1.4879	1.4881
645	1.4889	1.48962
646	1.4886	1.48805
647	1.4883	1.48876
648	1.4887	1.48842
649	1.489	1.48885
650	1.4888	1.48818
651	1.489	1.48957
652	1.489	1.48922
653	1.489	1.48943
654	1.4884	1.48895
655	1.4893	1.48852
656	1.4898	1.49061
657	1.4881	1.4881
658	1.4884	1.48886
659	1.4884	1.48884
660	1.4897	1.4903
661	1.4895	1.48888
662	1.4891	1.48902
663	1.4895	1.48971
664	1.4879	1.48868
665	1.4874	1.488
666	1.4892	1.48991
667	1.489	1.48915
668	1.4902	1.49035
669	1.4896	1.49024
670	1.4899	1.48906
671	1.4886	1.48929
672	1.4892	1.48903
673	1.4882	1.48737
674	1.489	1.48944
675	1.4878	1.48718
676	1.4892	1.48856
677	1.4882	1.48839
678	1.4888	1.48836
679	1.49	1.48968
680	1.4892	1.48902
681	1.4894	1.48923
682	1.49	1.4898
683	1.489	1.4892
684	1.4902	1.4896
685	1.49	1.48944
686	1.4897	1.48897
687	1.4894	1.48908
688	1.4905	1.49099
689	1.4897	1.48922
690	1.4898	1.49023
691	1.4901	1.49045
692	1.4903	1.49088
693	1.49	1.49059
694	1.4894	1.48903
695	1.4891	1.48876
696	1.4901	1.49014
697	1.4901	1.48979
698	1.4903	1.4909
699	1.4897	1.49026
700	1.4898	1.4899
701	1.4893	1.48887
702	1.4917	1.49203
703	1.4901	1.48962
704	1.4901	1.49002
705	1.4893	1.48909
706	1.4898	1.48987
707	1.4899	1.49079
708	1.4896	1.49006
709	1.4894	1.49026
710	1.4895	1.48902
711	1.4898	1.48985
712	1.4894	1.48859
713	1.4894	1.48986
714	1.4893	1.48948
715	1.4864	1.48704
716	1.4872	1.48808
717	1.4895	1.49027
718	1.4872	1.48704
719	1.4888	1.4879
720	1.4877	1.48777
721	1.4865	1.48597
722	1.4874	1.48689
723	1.4883	1.48799
724	1.4879	1.48717
725	1.4886	1.48905
726	1.4869	1.48735
727	1.4853	1.48538
728	1.4901	1.48981
729	1.4884	1.489
730	1.4896	1.48969
731	1.4887	1.48952
732	1.4885	1.48921
733	1.4883	1.48804
734	1.4908	1.49088
735	1.4886	1.48832
736	1.489	1.48922
737	1.4882	1.48873
738	1.4886	1.48904
739	1.4876	1.48693
740	1.4897	1.49028
741	1.4868	1.48595
742	1.4878	1.48765
743	1.4868	1.48722
744	1.4866	1.48711
745	1.4869	1.48666
746	1.4873	1.48774
747	1.4859	1.48661
748	1.4864	1.48594
749	1.487	1.48633
750	1.4863	1.48581
751	1.4894	1.48913
752	1.4866	1.48622
753	1.4877	1.48847
754	1.4864	1.48559
755	1.4881	1.48827
756	1.4868	1.48619
757	1.4893	1.48991
758	1.4863	1.4857
759	1.4862	1.4862
760	1.4873	1.4882
761	1.4865	1.48624
762	1.4869	1.48608
763	1.4872	1.48668
764	1.4872	1.48702
765	1.4897	1.4894
766	1.4873	1.48681
767	1.4856	1.48639
768	1.4861	1.48643
769	1.4862	1.48703
770	1.4877	1.48759
771	1.4874	1.48819
772	1.4865	1.48561
773	1.4888	1.489
774	1.4885	1.48904
775	1.4889	1.48842
776	1.4879	1.48868
777	1.4887	1.48917
778	1.489	1.48959
779	1.4879	1.48803
780	1.4877	1.48823
781	1.4882	1.48789
782	1.4864	1.4859
783	1.4887	1.48836
784	1.4884	1.48855
785	1.489	1.48959
786	1.4903	1.48992
787	1.4896	1.48942
788	1.4892	1.48985
789	1.4882	1.48841
790	1.4898	1.49068
791	1.4902	1.48967
792	1.4906	1.49119
793	1.4895	1.48982
794	1.4897	1.48925
795	1.4876	1.48756
796	1.4892	1.48902
797	1.4892	1.48938
798	1.4897	1.49024
799	1.4898	1.48909
800	1.49	1.49058
801	1.4896	1.49021
802	1.4883	1.48804
803	1.4893	1.48917
804	1.4883	1.48843
805	1.4882	1.48856
806	1.4874	1.48784
807	1.4872	1.48766
808	1.488	1.4878
809	1.4864	1.48627
810	1.4871	1.48792
811	1.4893	1.48943
812	1.4883	1.48893
813	1.488	1.4876
814	1.4892	1.48942
815	1.488	1.48816
816	1.4892	1.49003
817	1.4884	1.48765
818	1.4889	1.4889
819	1.4892	1.48924
820	1.489	1.48826
821	1.489	1.48973
822	1.4882	1.48889
823	1.4889	1.48879
824	1.4891	1.48961
825	1.4893	1.48867
826	1.489	1.48922
827	1.4857	1.48527
828	1.4881	1.488
829	1.4865	1.48712
830	1.4859	1.48535
831	1.4895	1.48915
832	1.486	1.48597
833	1.4872	1.48691
834	1.4889	1.48944
835	1.4875	1.48838
836	1.4884	1.48779
837	1.4872	1.48673
838	1.4882	1.48856
839	1.4873	1.48708
840	1.4883	1.48915
841	1.4892	1.49005
842	1.4871	1.48736
843	1.4882	1.48885
844	1.4871	1.48692
845	1.4882	1.48844
846	1.4881	1.48897
847	1.488	1.48811
848	1.4862	1.48698
849	1.4879	1.4883
850	1.4868	1.48677
851	1.4875	1.48775
852	1.4861	1.4868
853	1.4873	1.48676
854	1.4908	1.49061
855	1.4885	1.48939
856	1.4879	1.48772
857	1.4867	1.48699
858	1.4895	1.49022
859	1.4866	1.48749
860	1.4877	1.48798
861	1.49	1.4893
862	1.4873	1.48647
863	1.4896	1.48981
864	1.4882	1.48832
865	1.4896	1.49043
866	1.4876	1.48804
867	1.4877	1.48799
868	1.4865	1.48654
869	1.4869	1.48647
870	1.4879	1.48873
871	1.4866	1.48667
872	1.4874	1.48655
873	1.4872	1.48755
874	1.4868	1.48684
875	1.4863	1.48551
876	1.4891	1.4898
877	1.489	1.48869
878	1.4887	1.48821
879	1.4901	1.48941
880	1.4881	1.48776
881	1.4884	1.48791
882	1.4873	1.48757
883	1.4899	1.48912
884	1.4893	1.4889
885	1.4894	1.48901
886	1.4869	1.48758
887	1.4874	1.4873
888	1.4895	1.48996
889	1.489	1.48919
890	1.4863	1.48681
891	1.4897	1.48901
892	1.4861	1.48696
893	1.4871	1.48773
894	1.4864	1.48559
895	1.4873	1.48724
896	1.4897	1.48939
897	1.4873	1.48753
898	1.4887	1.48821
899	1.488	1.48814
900	1.4865	1.48669
901	1.4871	1.48728
902	1.4897	1.48961
903	1.4891	1.48826
904	1.4892	1.48922
905	1.4882	1.48803
906	1.4872	1.48649
907	1.4894	1.48933
908	1.489	1.48891
909	1.4862	1.48629
910	1.4896	1.49015
911	1.486	1.48636
912	1.487	1.48767
913	1.4864	1.48559
914	1.4873	1.4868
915	1.4897	1.48963
916	1.4872	1.48803
917	1.4887	1.48922
918	1.4901	1.49001
919	1.4896	1.4893
920	1.4873	1.48651
921	1.4889	1.48933
922	1.4893	1.48931
923	1.4908	1.49026
924	1.4898	1.48967
925	1.4911	1.4905
926	1.4899	1.49035
927	1.4901	1.48986
928	1.4902	1.491
929	1.4895	1.48863
930	1.4877	1.48829
931	1.4889	1.48913
932	1.4883	1.48837
933	1.4875	1.48777
934	1.4907	1.49111
935	1.4911	1.49037
936	1.4901	1.49078
937	1.49	1.48913
938	1.4877	1.48733
939	1.4866	1.48602
940	1.4871	1.48787
941	1.4856	1.48482
942	1.4873	1.48745
943	1.4894	1.48965
944	1.489	1.48927
945	1.4888	1.48946
946	1.489	1.4882
947	1.4868	1.48737
948	1.4881	1.48815
949	1.4871	1.48745
950	1.4891	1.48858
951	1.4893	1.48938
952	1.4877	1.48806
953	1.4883	1.48912
954	1.4876	1.4875
955	1.4873	1.48655
956	1.486	1.4852
957	1.489	1.48923
958	1.487	1.48753
959	1.4888	1.48914
960	1.4878	1.48752
961	1.4878	1.4886
962	1.4893	1.48934
963	1.4885	1.48932
964	1.4884	1.48763
965	1.4897	1.48917
966	1.4883	1.4888
967	1.488	1.48875
968	1.488	1.48851
969	1.4902	1.48983
970	1.4879	1.48727
971	1.4869	1.48753
972	1.488	1.48851
973	1.4882	1.48779
974	1.4887	1.48821
975	1.4891	1.48878
976	1.4883	1.48889
977	1.4884	1.48898
978	1.4895	1.48963
979	1.4906	1.49073
980	1.485	1.48461
981	1.4879	1.48826
982	1.4888	1.48933
983	1.4871	1.48699
984	1.4897	1.4896
985	1.492	1.49194
986	1.4864	1.486
987	1.4863	1.48662
988	1.491	1.49173
989	1.4875	1.48824
990	1.4906	1.49104
991	1.4912	1.49077
992	1.4915	1.49184
993	1.4904	1.48974
994	1.4884	1.48772
995	1.4874	1.48684
996	1.4883	1.48766
997	1.4892	1.48935
998	1.4895	1.48873
999	1.4876	1.48818
1000	1.4878	1.4882
1001	1.4872	1.48797
1002	1.4887	1.48869
1003	1.4898	1.49008
1004	1.4903	1.491
1005	1.488	1.48807
1006	1.4893	1.48891
1007	1.4904	1.49126
1008	1.4903	1.48947
1009	1.4905	1.49019
1010	1.4881	1.48895
1011	1.4878	1.48756
1012	1.48532	1.48498
1013	1.48711	1.48643
1014	1.48537	1.48612
1015	1.49009	1.48943
1016	1.49098	1.49068
1017	1.48687	1.48759
1018	1.48952	1.48952
1019	1.48642	1.48663
1020	1.48829	1.48844
1021	1.49068	1.49103
1022	1.48882	1.48797
1023	1.48675	1.4868
1024	1.48646	1.48562
1025	1.48768	1.48826
1026	1.48744	1.48715
1027	1.48694	1.48756
1028	1.48851	1.48805
1029	1.48997	1.49011
1030	1.48745	1.48824
1031	1.48749	1.48668
1032	1.48509	1.48428
1033	1.48429	1.48343
1034	1.48639	1.48672
1035	1.48661	1.48679
1036	1.48926	1.48857
1037	1.49166	1.49219
1038	1.49149	1.4917
1039	1.48772	1.48694
1040	1.486	1.48522
1041	1.49013	1.48948
1042	1.4901	1.49062
1043	1.48995	1.48922
1044	1.48998	1.4895
1045	1.48494	1.48448
1046	1.48948	1.48877
1047	1.48776	1.4884
1048	1.48578	1.48613
1049	1.48488	1.4853
1050	1.49061	1.49088
1051	1.48548	1.48551
1052	1.48539	1.48508
1053	1.48936	1.48965
1054	1.49117	1.49048
1055	1.48818	1.48755
1056	1.48965	1.48879
1057	1.48531	1.48615
1058	1.49163	1.49248
1059	1.48837	1.4877
1060	1.48947	1.48941
1061	1.48439	1.48467
1062	1.49049	1.49012
1063	1.49001	1.49047
1064	1.48505	1.48515
1065	1.48825	1.48812
1066	1.48667	1.48626
1067	1.48842	1.48887
1068	1.48725	1.48797
1069	1.48738	1.48779
1070	1.48553	1.48536
1071	1.48612	1.48691
1072	1.48426	1.48382
1073	1.4914	1.49146
1074	1.48926	1.49008
1075	1.49147	1.49105
1076	1.48539	1.48494
1077	1.49138	1.49215
1078	1.49038	1.4896
1079	1.48866	1.4883
1080	1.48758	1.48774
1081	1.48614	1.4856
1082	1.49004	1.49028
1083	1.48591	1.48644
1084	1.48461	1.48461
1085	1.49016	1.49043
1086	1.4894	1.48994
1087	1.48975	1.48927
1088	1.48917	1.48935
1089	1.48741	1.48671
1090	1.48719	1.48722
1091	1.49055	1.49116
1092	1.48661	1.48737
1093	1.49053	1.49053
1094	1.49033	1.48993
1095	1.49083	1.49111
1096	1.48809	1.48885
1097	1.48912	1.48914
1098	1.49161	1.49247
1099	1.48761	1.48706
1100	1.48457	1.48387
1101	1.49095	1.49058
1102	1.48909	1.4889
1103	1.48691	1.48676
1104	1.49198	1.49164
1105	1.48587	1.48622
1106	1.48925	1.48852
1107	1.48888	1.4887
1108	1.48716	1.48679
1109	1.48522	1.48487
1110	1.4843	1.48359
1111	1.48743	1.4876
1112	1.48555	1.48516
1113	1.48983	1.48921
1114	1.48703	1.48613
1115	1.49075	1.49036
1116	1.4899	1.48999
1117	1.48861	1.48928
1118	1.4855	1.48467
1119	1.49166	1.49239
1120	1.4862	1.48553
1121	1.4914	1.492
1122	1.48587	1.48641
1123	1.48705	1.4878
1124	1.48479	1.48414
1125	1.48916	1.48917
1126	1.48553	1.48536
1127	1.48446	1.48387
1128	1.48981	1.48995
1129	1.48684	1.48704
1130	1.48932	1.4888
1131	1.48713	1.48717
1132	1.48906	1.48994
1133	1.48427	1.48425
1134	1.49129	1.49164
1135	1.49042	1.49026
1136	1.48999	1.48915
1137	1.49052	1.49015
1138	1.48713	1.48767
1139	1.48898	1.4887
1140	1.48865	1.4879
1141	1.48829	1.48831
1142	1.48627	1.48603
1143	1.48606	1.4865
1144	1.48767	1.48771
1145	1.4859	1.48645
1146	1.49046	1.49103
1147	1.49189	1.49133
1148	1.48434	1.48366
1149	1.48833	1.48891
1150	1.48479	1.48504
1151	1.49044	1.48957
1152	1.49191	1.49263
1153	1.48463	1.48466
1154	1.49152	1.4916
1155	1.48424	1.48444
1156	1.4895	1.48997
1157	1.49029	1.49093
1158	1.48832	1.48811
1159	1.49109	1.49035
1160	1.4912	1.49162
1161	1.48904	1.48874
1162	1.48519	1.4858
1163	1.48582	1.48559
1164	1.48554	1.48613
1165	1.48443	1.48385
1166	1.48494	1.48428
1167	1.48897	1.48965
1168	1.49152	1.4907
1169	1.4869	1.48724
1170	1.48734	1.48776
1171	1.49188	1.49176
1172	1.49157	1.49135
1173	1.48945	1.49031
1174	1.49191	1.49173
1175	1.49016	1.49005
1176	1.48676	1.48614
1177	1.48933	1.48902
1178	1.48603	1.48569
1179	1.48643	1.48714
1180	1.48947	1.48902
1181	1.48827	1.48793
1182	1.48735	1.48719
1183	1.48886	1.48924
1184	1.49003	1.48939
1185	1.48871	1.48938
1186	1.48846	1.48771
1187	1.48871	1.48864
1188	1.48814	1.4873
1189	1.48475	1.48521
1190	1.48978	1.49014
1191	1.49197	1.49146
1192	1.4869	1.48722
1193	1.49177	1.49188
1194	1.48684	1.48747
1195	1.4911	1.49121
1196	1.48769	1.48842
1197	1.48737	1.48722
1198	1.48582	1.48556
1199	1.48509	1.48507
1200	1.48654	1.4861
1201	1.48984	1.49061
1202	1.49028	1.49022
1203	1.48958	1.48914
1204	1.48418	1.48405
1205	1.49076	1.49113
1206	1.49139	1.49121
1207	1.49019	1.48962
1208	1.48444	1.48508
1209	1.48709	1.48724
1210	1.48966	1.48944
1211	1.48986	1.48936
1212	1.48587	1.48537
1213	1.48623	1.48627
1214	1.48942	1.4893
1215	1.48787	1.48831
1216	1.48903	1.48825
1217	1.48597	1.48659
1218	1.4855	1.48582
1219	1.49065	1.49
1220	1.49016	1.4908
1221	1.49148	1.49094
1222	1.48495	1.48515
1223	1.48554	1.48562
1224	1.48488	1.48428
1225	1.48797	1.48708
1226	1.48563	1.48612
1227	1.49118	1.49165
1228	1.48488	1.48474
1229	1.48445	1.48365
1230	1.4885	1.48866
1231	1.4902	1.48962
1232	1.48656	1.48698
1233	1.48551	1.48558
1234	1.48678	1.48633
1235	1.48576	1.48651
1236	1.48813	1.48859
1237	1.49126	1.49196
1238	1.48907	1.48829
1239	1.4849	1.48433
1240	1.48719	1.48761
1241	1.48453	1.48489
1242	1.48806	1.48856
1243	1.48751	1.48751
1244	1.49198	1.49185
1245	1.49051	1.49071
1246	1.48794	1.48858
1247	1.49117	1.49147
1248	1.48519	1.48523
1249	1.48718	1.48682
1250	1.49143	1.49179
1251	1.49135	1.49114
1252	1.48974	1.48986
1253	1.48898	1.48968
1254	1.48681	1.48743
1255	1.49149	1.49221
1256	1.48509	1.48588
1257	1.48987	1.49044
1258	1.48921	1.48831
1259	1.49068	1.48979
1260	1.48725	1.4865
1261	1.49002	1.48959
1262	1.4907	1.48984
1263	1.48665	1.48651
1264	1.48846	1.48818
1265	1.49184	1.49191
1266	1.48844	1.48921
1267	1.48671	1.48635
1268	1.48899	1.4887
1269	1.48695	1.4876
1270	1.49008	1.48979
1271	1.48737	1.48672
1272	1.48799	1.488
1273	1.48959	1.49023
1274	1.49178	1.49158
1275	1.48669	1.48704
1276	1.49072	1.49095
1277	1.48994	1.48985
1278	1.49164	1.49159
1279	1.48435	1.48516
1280	1.48692	1.48617
1281	1.48933	1.48894
1282	1.48632	1.48623
1283	1.48592	1.48608
1284	1.48972	1.4904
1285	1.48903	1.48898
1286	1.48877	1.48865
1287	1.48932	1.48976
1288	1.48448	1.48442
1289	1.48686	1.4875
1290	1.48767	1.48761
1291	1.486	1.486
1292	1.48975	1.48973
1293	1.49086	1.49038
1294	1.48632	1.48558
1295	1.48988	1.4891
1296	1.48519	1.48589
1297	1.49071	1.49023
1298	1.48519	1.48585
1299	1.48875	1.48913
1300	1.48699	1.48766
1301	1.49047	1.49126
1302	1.48808	1.48743
1303	1.48797	1.48778
1304	1.49103	1.49189
1305	1.48689	1.48715
1306	1.48765	1.48836
1307	1.49171	1.49168
1308	1.48443	1.48356
1309	1.49179	1.49201
1310	1.48559	1.48511
1311	1.48937	1.48942
1312	1.48873	1.48914
1313	1.48943	1.48963
1314	1.48695	1.48711
1315	1.489	1.48888
1316	1.49051	1.49005
1317	1.48425	1.48412
1318	1.48476	1.48388
1319	1.4918	1.492
1320	1.48925	1.49007
1321	1.48593	1.4852
1322	1.48729	1.48645
1323	1.48506	1.48576
1324	1.48622	1.48577
1325	1.48614	1.48525
1326	1.48672	1.48729
1327	1.4853	1.48466
1328	1.48685	1.48753
1329	1.48506	1.48433
1330	1.49108	1.49082
1331	1.48484	1.48501
1332	1.49145	1.4916
1333	1.48725	1.48755
1334	1.48447	1.48474
1335	1.4868	1.48668
1336	1.48991	1.48927
1337	1.49038	1.49083
1338	1.4884	1.48794
1339	1.48952	1.48979
1340	1.49116	1.4918
1341	1.48453	1.48378
1342	1.4865	1.48735
1343	1.48446	1.48362
1344	1.48564	1.48625
1345	1.48979	1.49039
1346	1.4898	1.48899
1347	1.49103	1.49112
1348	1.4887	1.4895
1349	1.48466	1.48434
1350	1.49139	1.49194
1351	1.49042	1.49061
1352	1.48636	1.48688
1353	1.48839	1.48893
1354	1.49188	1.49107
1355	1.48975	1.48936
1356	1.49073	1.491

## Sheet: 3-aminoisobutyrate H7 (d)
Real urine test sample	Predicted chemical shift value (δpred) (ppm)	Observed chemical shift value (δobs) (ppm)
1	1.2002	1.20018
2	1.2005	1.20135
3	1.2005	1.20095
4	1.2004	1.20052
5	1.2003	1.19994
6	1.2005	1.20006
7	1.2001	1.2008
8	1.2004	1.2003
9	1.1994	1.19997
10	1.1998	1.19908
11	1.1983	1.19895
12	1.1995	1.19865
13	1.1993	1.20002
14	1.1994	1.20012
15	1.1996	1.19964
16	1.1994	1.19872
17	1.1986	1.19802
18	1.2	1.20037
19	1.1992	1.1998
20	1.1991	1.19826
21	1.1987	1.19916
22	1.1988	1.19962
23	1.1984	1.19812
24	1.1991	1.19935
25	1.1996	1.19932
26	1.1988	1.19829
27	1.199	1.19952
28	1.1988	1.1992
29	1.1992	1.1988
30	1.1985	1.19865
31	1.1985	1.19836
32	1.1995	1.19877
33	1.1986	1.19774
34	1.1992	1.19918
35	1.1984	1.198
36	1.1982	1.19791
37	1.1993	1.19892
38	1.1989	1.19831
39	1.1982	1.19802
40	1.1991	1.19946
41	1.1989	1.19837
42	1.1985	1.1988
43	1.1987	1.1986
44	1.1988	1.19868
45	1.1985	1.19792
46	1.1989	1.19835
47	1.199	1.19921
48	1.1983	1.19788
49	1.1983	1.19841
50	1.1984	1.1992
51	1.199	1.19939
52	1.1994	1.19972
53	1.1993	1.20013
54	1.1992	1.1997
55	1.1981	1.19829
56	1.1996	1.20041
57	1.1992	1.19841
58	1.1992	1.19878
59	1.1995	1.20038
60	1.1995	1.19999
61	1.1994	1.19936
62	1.1993	1.19963
63	1.2	1.19985
64	1.2001	1.19988
65	1.1988	1.19828
66	1.1986	1.19839
67	1.1987	1.19785
68	1.1992	1.19915
69	1.1992	1.1989
70	1.1992	1.20006
71	1.1987	1.1988
72	1.1987	1.19932
73	1.1991	1.19893
74	1.1981	1.19803
75	1.1986	1.19919
76	1.1987	1.19958
77	1.199	1.19904
78	1.1987	1.19947
79	1.1993	1.19973
80	1.1991	1.19922
81	1.1987	1.19954
82	1.1986	1.19918
83	1.1993	1.20013
84	1.1991	1.19936
85	1.1985	1.19828
86	1.1988	1.19876
87	1.199	1.19974
88	1.1975	1.19663
89	1.1993	1.19868
90	1.1989	1.19885
91	1.1998	1.19988
92	1.1991	1.19831
93	1.1982	1.19848
94	1.1996	1.2003
95	1.199	1.1983
96	1.1991	1.19899
97	1.1995	1.1991

## Sheet: L-asparagine H6a (m)
Real urine test sample	Predicted chemical shift value (δpred) (ppm)	Observed chemical shift value (δobs) (ppm)
1	2.8904	2.88974
2	2.8917	2.89237
3	2.8948	2.89499
4	2.894	2.89358
5	2.8933	2.89396
6	2.895	2.8942
7	2.8903	2.89022
8	2.8941	2.8945
9	2.8881	2.88781
10	2.879	2.87882
11	2.8867	2.88675
12	2.8862	2.88691
13	2.8867	2.8872
14	2.8891	2.88832
15	2.8882	2.8878
16	2.8801	2.87988
17	2.8851	2.88576
18	2.8799	2.87976
19	2.8802	2.87973
20	2.8799	2.88008
21	2.8879	2.88786
22	2.883	2.88372

## Sheet: L-asparagine H6b (m)
Real urine test sample	Predicted chemical shift value (δpred) (ppm)	Observed chemical shift value (δobs) (ppm)
1	2.961	2.96178
2	2.9639	2.96447
3	2.9668	2.96718
4	2.9637	2.96414
5	2.9667	2.96742
6	2.9666	2.96582
7	2.9651	2.9648
8	2.9659	2.96501
9	2.9612	2.96179
10	2.9633	2.96331
11	2.9654	2.96516
12	2.9659	2.96541
13	2.9631	2.96316
14	2.9643	2.96392
15	2.9647	2.96392
16	2.9631	2.96235
17	2.9656	2.96482
18	2.9643	2.96414
19	2.9634	2.96272
20	2.9636	2.9635
21	2.9575	2.95822
22	2.9658	2.96554

## Sheet: L-aspartate H6 (dd)
Real urine test sample	Predicted chemical shift value (δpred) (ppm)	Observed chemical shift value (δobs) (ppm)
1	2.8153	2.81468
2	2.8137	2.81375
3	2.8163	2.81681
4	2.8132	2.81292
5	2.812	2.81126
6	2.8158	2.81521
7	2.8109	2.81021
8	2.8159	2.81621
9	2.82	2.81988
10	2.8136	2.8138
11	2.818	2.81825
12	2.8166	2.81666
13	2.8183	2.81844
14	2.8177	2.81822

## Sheet: betaine H5,7,8 (s)
Real urine test sample	Predicted chemical shift value (δpred) (ppm)	Observed chemical shift value (δobs) (ppm)
1	3.2735	3.27404
2	3.273	3.27233
3	3.2723	3.27278
4	3.2702	3.2699
5	3.2715	3.27115
6	3.2685	3.26848
7	3.2707	3.27102
8	3.2722	3.27178
9	3.2706	3.2702
10	3.2713	3.27197
11	3.2693	3.26943
12	3.2711	3.27083
13	3.2691	3.26975
14	3.27	3.27055
15	3.2686	3.26817
16	3.2694	3.2687
17	3.2695	3.2698
18	3.2692	3.26971
19	3.271	3.27047
20	3.2692	3.26855
21	3.2693	3.26944
22	3.2696	3.26975
23	3.2711	3.27112
24	3.2688	3.26811
25	3.2685	3.26876
26	3.2702	3.27082
27	3.2683	3.26882
28	3.2702	3.26966
29	3.2695	3.2693
30	3.2693	3.26894
31	3.27	3.27008
32	3.2693	3.26946
33	3.2685	3.26822
34	3.2711	3.27152
35	3.269	3.26941
36	3.269	3.26939
37	3.2694	3.26919
38	3.2697	3.26908
39	3.2698	3.27009
40	3.2697	3.27039
41	3.2705	3.27003
42	3.2689	3.26836
43	3.2688	3.26938
44	3.2695	3.26947
45	3.2705	3.27099
46	3.2709	3.27133
47	3.2696	3.26916
48	3.2687	3.26835
49	3.2694	3.26878
50	3.2705	3.27065
51	3.2708	3.27119
52	3.27	3.27002
53	3.2714	3.27074
54	3.2701	3.27079
55	3.2714	3.2714
56	3.2712	3.27096
57	3.2733	3.27284
58	3.2697	3.26988
59	3.2697	3.26981
60	3.2691	3.26945
61	3.2712	3.27071
62	3.2703	3.2701
63	3.2703	3.2698
64	3.2698	3.27029
65	3.2691	3.26887
66	3.2708	3.27049
67	3.2693	3.26861
68	3.2697	3.27012
69	3.2691	3.2691
70	3.2695	3.26955
71	3.2689	3.26942
72	3.2692	3.26951
73	3.27	3.27024
74	3.2693	3.26885
75	3.2691	3.26917
76	3.2712	3.27184
77	3.2692	3.26933
78	3.2692	3.26963
79	3.2692	3.26988
80	3.2697	3.27024
81	3.2687	3.2683
82	3.2706	3.26995
83	3.2686	3.26853
84	3.2708	3.27012
85	3.2692	3.26916
86	3.2694	3.27003
87	3.27	3.26965
88	3.2703	3.27014
89	3.27	3.2699
90	3.2732	3.27366
91	3.2703	3.27075
92	3.2699	3.26983
93	3.2701	3.26993
94	3.2692	3.2698
95	3.2693	3.26964
96	3.2708	3.27113
97	3.2695	3.27013
98	3.2708	3.27081
99	3.2697	3.27011
100	3.2693	3.26923
101	3.2693	3.26979
102	3.2693	3.26915
103	3.2697	3.27003
104	3.2688	3.26947
105	3.2688	3.26883
106	3.2698	3.2697
107	3.2695	3.26909
108	3.2695	3.26925
109	3.2706	3.27006
110	3.2695	3.26933
111	3.2686	3.26836
112	3.2685	3.26828
113	3.2725	3.27294
114	3.2688	3.26884
115	3.2723	3.27233
116	3.2708	3.27118
117	3.2721	3.27157
118	3.2696	3.26978
119	3.269	3.26879
120	3.2691	3.26887
121	3.2686	3.2687
122	3.27	3.27051
123	3.2695	3.26908
124	3.2695	3.26974
125	3.2693	3.26986
126	3.2691	3.26868
127	3.268	3.26772
128	3.2709	3.2709
129	3.2717	3.27225
130	3.2705	3.2705
131	3.2678	3.26749
132	3.2687	3.26875
133	3.2689	3.269
134	3.2692	3.26908
135	3.2685	3.26782
136	3.2702	3.27048
137	3.2698	3.26981
138	3.2692	3.26903
139	3.2686	3.26799
140	3.2697	3.2695
141	3.2684	3.26803
142	3.2699	3.26948
143	3.2687	3.26914
144	3.2701	3.26995
145	3.2685	3.26788
146	3.2689	3.26873
147	3.2695	3.26988
148	3.2697	3.26923
149	3.2681	3.26868
150	3.2715	3.27125
151	3.2685	3.26826
152	3.2697	3.26929
153	3.269	3.26937
154	3.2714	3.2708
155	3.2681	3.26873
156	3.2706	3.27012
157	3.2693	3.269
158	3.2694	3.26966
159	3.2695	3.269
160	3.2725	3.27252
161	3.2692	3.26951
162	3.269	3.2696
163	3.2709	3.27122
164	3.2704	3.27075
165	3.2733	3.27317
166	3.2691	3.26874
167	3.2725	3.27253
168	3.271	3.27061
169	3.2687	3.26918
170	3.2708	3.27103
171	3.2706	3.27104
172	3.2667	3.26711
173	3.2702	3.27016
174	3.2686	3.26833
175	3.2684	3.26866
176	3.271	3.27168
177	3.2698	3.27018
178	3.2691	3.26956
179	3.2689	3.26919
180	3.2693	3.26943
181	3.27	3.27035
182	3.27	3.27
183	3.2717	3.27221
184	3.2705	3.2699
185	3.2723	3.27296
186	3.2701	3.26954
187	3.2703	3.27037
188	3.2695	3.26936
189	3.2699	3.26935
190	3.2716	3.27191
191	3.2713	3.27146
192	3.2688	3.2692
193	3.2694	3.26949
194	3.2709	3.27134
195	3.2725	3.27261
196	3.2681	3.26872
197	3.2694	3.26992
198	3.2686	3.26861
199	3.2688	3.2692
200	3.2688	3.26876
201	3.2683	3.26876
202	3.2689	3.26865
203	3.2681	3.26877
204	3.2693	3.26899
205	3.2691	3.2685
206	3.2713	3.27165
207	3.2682	3.26866
208	3.2685	3.26909
209	3.2691	3.26886
210	3.2684	3.26883
211	3.2693	3.26935
212	3.2683	3.26825
213	3.2689	3.26935
214	3.2702	3.27083
215	3.2686	3.26801
216	3.27	3.27029
217	3.2695	3.26913
218	3.2716	3.27146
219	3.2696	3.26928
220	3.2688	3.26927
221	3.2697	3.27039
222	3.2694	3.26961
223	3.2705	3.27079
224	3.2698	3.27041
225	3.2702	3.27046
226	3.2687	3.2688
227	3.2687	3.26853
228	3.2682	3.26839
229	3.2709	3.27071
230	3.2686	3.26847
231	3.27	3.26982
232	3.2693	3.26926
233	3.2694	3.2694
234	3.2682	3.26877
235	3.2686	3.26819
236	3.2707	3.27047
237	3.2692	3.2693
238	3.2699	3.26988
239	3.2711	3.27077
240	3.2708	3.27091
241	3.269	3.26953
242	3.2704	3.26979
243	3.2696	3.26952
244	3.2705	3.26992
245	3.2698	3.26989
246	3.2704	3.27046
247	3.2697	3.27008
248	3.2709	3.27053
249	3.2715	3.27162
250	3.2687	3.26864
251	3.2692	3.26971
252	3.2707	3.27093
253	3.2686	3.2684
254	3.2718	3.27159
255	3.271	3.27066
256	3.2701	3.27073
257	3.2712	3.27092
258	3.2709	3.27042
259	3.2708	3.27061
260	3.2714	3.27174
261	3.2698	3.27009
262	3.27	3.27028
263	3.2692	3.26851
264	3.272	3.27182
265	3.2696	3.27016
266	3.2715	3.27125
267	3.2691	3.26924
268	3.269	3.26872
269	3.2725	3.27198
270	3.2705	3.27034
271	3.2708	3.27124
272	3.2708	3.27147
273	3.2714	3.27191
274	3.2697	3.26912
275	3.2708	3.27057
276	3.2705	3.27013
277	3.2695	3.26924
278	3.2692	3.26988
279	3.2721	3.27217
280	3.2692	3.26955
281	3.2706	3.27108
282	3.2715	3.27103
283	3.272	3.27256
284	3.2691	3.26855
285	3.2708	3.27114
286	3.2709	3.27122
287	3.2711	3.2714
288	3.2731	3.27259
289	3.2714	3.27132
290	3.2691	3.26911
291	3.2722	3.27224
292	3.269	3.2695
293	3.2723	3.27255
294	3.2696	3.27003
295	3.2703	3.27034
296	3.2695	3.27014
297	3.2696	3.26899
298	3.2697	3.26976
299	3.2697	3.26939
300	3.2694	3.26937
301	3.2707	3.27096
302	3.2687	3.26829
303	3.2705	3.27065
304	3.2696	3.26936
305	3.2693	3.26983
306	3.2698	3.26929
307	3.2696	3.26904
308	3.2696	3.27024
309	3.2732	3.27271
310	3.27	3.26951
311	3.27	3.26952
312	3.2705	3.26993
313	3.2707	3.27064
314	3.2701	3.27034
315	3.272	3.27246
316	3.2702	3.27061
317	3.2702	3.2705
318	3.2699	3.26986
319	3.2711	3.27139
320	3.2705	3.27114
321	3.2694	3.26941
322	3.2718	3.27153
323	3.2705	3.27091
324	3.2702	3.26983
325	3.2697	3.26933
326	3.2708	3.27075

## Sheet: betaine H3 (s)
Real urine test sample	Predicted chemical shift value (δpred) (ppm)	Observed chemical shift value (δobs) (ppm)
1	3.9087	3.90899
2	3.9088	3.90948
3	3.9115	3.91144
4	3.9065	3.90585
5	3.9088	3.90802
6	3.9053	3.90569
7	3.9093	3.90895
8	3.9077	3.90801
9	3.9116	3.91187
10	3.9093	3.90936
11	3.9057	3.90609
12	3.9045	3.90451
13	3.9032	3.90318
14	3.9092	3.9092
15	3.9048	3.90558
16	3.9052	3.905
17	3.9061	3.90541
18	3.9049	3.90443
19	3.9119	3.91223
20	3.9056	3.90621
21	3.9095	3.91035
22	3.905	3.90449
23	3.9077	3.90817
24	3.9052	3.90535
25	3.9055	3.90533
26	3.9063	3.90632
27	3.903	3.90299
28	3.9028	3.90307
29	3.9055	3.90594
30	3.9058	3.90544
31	3.9061	3.90536
32	3.9055	3.90609
33	3.9049	3.9047
34	3.911	3.9115
35	3.9044	3.90382
36	3.9056	3.9049
37	3.9051	3.90583
38	3.9054	3.90608
39	3.9055	3.9064
40	3.9039	3.90456
41	3.906	3.90517
42	3.9053	3.90538
43	3.9048	3.9057
44	3.9061	3.90612
45	3.9071	3.90777
46	3.9069	3.90613
47	3.9054	3.90628
48	3.9051	3.90586
49	3.905	3.90512
50	3.9058	3.90568
51	3.9046	3.90431
52	3.9057	3.9061
53	3.9068	3.90592
54	3.9065	3.90627
55	3.9115	3.91226
56	3.9051	3.90518
57	3.904	3.90395
58	3.9055	3.90549
59	3.905	3.90466
60	3.9047	3.90551
61	3.9049	3.90577
62	3.9069	3.90692
63	3.9061	3.90699
64	3.9069	3.90682
65	3.9053	3.90517
66	3.9078	3.90728
67	3.905	3.90445
68	3.9061	3.9067
69	3.9051	3.90551
70	3.9057	3.90575
71	3.9049	3.90549
72	3.9055	3.90552
73	3.9132	3.91329
74	3.9049	3.90438
75	3.9056	3.90576
76	3.9094	3.90876
77	3.9055	3.90469
78	3.9056	3.90593
79	3.9026	3.9028
80	3.9052	3.9047
81	3.9046	3.90443
82	3.9044	3.90463
83	3.9052	3.9053
84	3.9072	3.90653
85	3.9061	3.9055
86	3.9057	3.9048
87	3.9055	3.90535
88	3.9065	3.90648
89	3.9074	3.90679
90	3.9122	3.9125
91	3.91	3.90913
92	3.9058	3.90512
93	3.9054	3.90621
94	3.9051	3.90596
95	3.9049	3.90406
96	3.9079	3.90789
97	3.906	3.90665
98	3.9061	3.90564
99	3.9061	3.9067
100	3.9058	3.90636
101	3.9055	3.90573
102	3.9062	3.9053
103	3.9053	3.90508
104	3.9067	3.90743
105	3.9047	3.90502
106	3.906	3.90578
107	3.9049	3.90514
108	3.9061	3.90564
109	3.9068	3.90693
110	3.9059	3.90677
111	3.9058	3.90643
112	3.9051	3.90471
113	3.9067	3.90703
114	3.9034	3.90314
115	3.908	3.90888
116	3.9066	3.90585
117	3.9063	3.90585
118	3.9057	3.90626
119	3.9049	3.90415
120	3.9067	3.90676
121	3.9054	3.90594
122	3.9046	3.90503
123	3.9059	3.90525
124	3.9065	3.90639
125	3.9057	3.90543
126	3.9098	3.90976
127	3.9052	3.90536
128	3.9048	3.90416
129	3.9075	3.90823
130	3.9074	3.90765
131	3.9071	3.90649
132	3.9066	3.90672
133	3.9065	3.90728
134	3.9061	3.90661
135	3.9058	3.90613
136	3.9055	3.90544
137	3.9059	3.90547
138	3.9052	3.90532
139	3.9052	3.90475
140	3.9093	3.90897
141	3.9062	3.90694
142	3.908	3.90869
143	3.9053	3.90583
144	3.9068	3.90757
145	3.905	3.90442
146	3.9055	3.90553
147	3.9049	3.90513
148	3.9053	3.90604
149	3.9055	3.9058
150	3.9074	3.9072
151	3.906	3.90643
152	3.9099	3.91047
153	3.905	3.90518
154	3.9047	3.90395
155	3.9064	3.90716
156	3.9058	3.905
157	3.905	3.90505
158	3.9048	3.90411
159	3.9052	3.90498
160	3.906	3.90656
161	3.9055	3.90504
162	3.9045	3.90519
163	3.9058	3.90618
164	3.9081	3.90788
165	3.9068	3.90635
166	3.9073	3.90686
167	3.9116	3.91208
168	3.9037	3.90289
169	3.9034	3.90373
170	3.9051	3.90532
171	3.9047	3.90514
172	3.9104	3.91126
173	3.9085	3.90829
174	3.906	3.90557
175	3.9055	3.90618
176	3.9062	3.90675
177	3.9052	3.90513
178	3.9047	3.90396
179	3.9057	3.90582
180	3.9031	3.90254
181	3.9135	3.91356
182	3.9053	3.90504
183	3.9096	3.90927
184	3.9073	3.90771
185	3.9047	3.90473
186	3.9049	3.90542
187	3.9078	3.90727
188	3.906	3.90632
189	3.9115	3.91069
190	3.9081	3.90864
191	3.9077	3.90802
192	3.9045	3.9053
193	3.9039	3.90316
194	3.9106	3.91134
195	3.9043	3.90432
196	3.9049	3.90511
197	3.9067	3.90637
198	3.9052	3.90444
199	3.9061	3.90673
200	3.9056	3.90496
201	3.9049	3.90467
202	3.9051	3.90532
203	3.9051	3.906
204	3.9047	3.90473
205	3.9053	3.90618
206	3.9054	3.90491
207	3.9052	3.90502
208	3.9057	3.90605
209	3.9053	3.90452
210	3.905	3.90545
211	3.9054	3.90526
212	3.9053	3.90586
213	3.9055	3.90528
214	3.9046	3.90427
215	3.9047	3.90557
216	3.9057	3.90609
217	3.9057	3.90554
218	3.9053	3.90458
219	3.9057	3.90612
220	3.9044	3.90465
221	3.9054	3.90463
222	3.9054	3.90472
223	3.9063	3.90717
224	3.9059	3.90589
225	3.9067	3.90584
226	3.9046	3.9038
227	3.9055	3.90485
228	3.9065	3.90721
229	3.905	3.90494
230	3.9051	3.90521
231	3.9065	3.90649
232	3.905	3.90422
233	3.9056	3.90632
234	3.9047	3.90432
235	3.9054	3.90498
236	3.9095	3.90967
237	3.9043	3.90426
238	3.9073	3.90706
239	3.9081	3.90838
240	3.9094	3.91019
241	3.9072	3.90742
242	3.9069	3.90651
243	3.9065	3.90597
244	3.9066	3.90649
245	3.9097	3.90885
246	3.9083	3.90898
247	3.9082	3.9084
248	3.9105	3.90997
249	3.9103	3.91034
250	3.9083	3.9075
251	3.9066	3.90725
252	3.908	3.9079
253	3.9071	3.90719
254	3.9099	3.91002
255	3.9085	3.90882
256	3.909	3.90877
257	3.9061	3.90534
258	3.9075	3.90742
259	3.9071	3.90629
260	3.9109	3.91133
261	3.9064	3.90557
262	3.9056	3.90642
263	3.9051	3.90554
264	3.9094	3.91019
265	3.9091	3.90912
266	3.9095	3.90903
267	3.9048	3.90437
268	3.91	3.91047
269	3.9126	3.91349
270	3.9049	3.90464
271	3.9054	3.90586
272	3.9068	3.9061
273	3.9124	3.91257
274	3.9031	3.90298
275	3.9066	3.90702
276	3.9027	3.90227
277	3.9037	3.90297
278	3.9081	3.90801
279	3.9078	3.90805
280	3.9074	3.90674
281	3.9084	3.90832
282	3.9091	3.90937
283	3.9123	3.91289
284	3.9052	3.90485
285	3.9076	3.90742
286	3.9056	3.90629
287	3.9132	3.91356
288	3.9049	3.90444
289	3.9128	3.91327
290	3.9035	3.90312
291	3.9042	3.9038
292	3.9073	3.90641
293	3.9068	3.90657
294	3.9083	3.90819
295	3.9079	3.90755
296	3.9057	3.90532
297	3.9049	3.90444
298	3.9066	3.90739
299	3.906	3.90665
300	3.9053	3.90512
301	3.9072	3.90716
302	3.9072	3.90732
303	3.9072	3.90718
304	3.906	3.90559
305	3.906	3.90688
306	3.9066	3.90603
307	3.9086	3.90925
308	3.9052	3.90436
309	3.91	3.9097
310	3.9055	3.90595
311	3.9067	3.90696
312	3.9061	3.9055
313	3.909	3.90981
314	3.9106	3.91068
315	3.9089	3.90845
316	3.9094	3.90954
317	3.9072	3.90795
318	3.9063	3.90701
319	3.9064	3.90637
320	3.907	3.9069
321	3.9086	3.90826
322	3.9086	3.9078
323	3.9088	3.90926
324	3.9093	3.90864
325	3.9082	3.90794
326	3.9069	3.90671

## Sheet: trans-aconitate H8 (s)
Real urine test sample	Predicted chemical shift value (δpred) (ppm)	Observed chemical shift value (δobs) (ppm)
1	6.6019	6.60211
2	6.5945	6.59471
3	6.5979	6.59722
4	6.5948	6.59412
5	6.6101	6.60971
6	6.5982	6.59862
7	6.5912	6.59104
8	6.5979	6.59849
9	6.6068	6.60758
10	6.6086	6.60842
11	6.5984	6.59759
12	6.6076	6.60773
13	6.606	6.60645
14	6.6086	6.60828
15	6.6117	6.61169
16	6.614	6.6135
17	6.5979	6.59869
18	6.6095	6.60947
19	6.6102	6.61027
20	6.6056	6.6051
21	6.5994	6.59867
22	6.5978	6.59701
23	6.6003	6.60088
24	6.6105	6.61099
25	6.6051	6.60455
26	6.6056	6.60631
27	6.606	6.60633
28	6.6001	6.60038
29	6.6056	6.60648
30	6.5991	6.59826
31	6.6028	6.60266
32	6.6091	6.60908

## Sheet: creatine H4 (s)
Real urine test sample	Predicted chemical shift value (δpred) (ppm)	Observed chemical shift value (δobs) (ppm)
1	3.937	3.93763
2	3.9372	3.93735
3	3.9377	3.93786
4	3.9381	3.93887
5	3.9376	3.93774
6	3.9377	3.93682
7	3.9372	3.93776
8	3.9377	3.9379
9	3.9362	3.93616
10	3.9382	3.93778
11	3.9359	3.93546
12	3.9381	3.93807
13	3.9363	3.93581
14	3.9379	3.93709
15	3.938	3.9374
16	3.9374	3.93697
17	3.9366	3.93606
18	3.9369	3.93709
19	3.9361	3.93668
20	3.9368	3.93736
21	3.9358	3.93634
22	3.9362	3.93657
23	3.936	3.93665
24	3.9359	3.93641
25	3.9367	3.93617
26	3.9366	3.93749
27	3.9372	3.93647
28	3.9361	3.93637
29	3.9374	3.93689
30	3.936	3.93554
31	3.9363	3.93601
32	3.9366	3.93606
33	3.9364	3.93641
34	3.9358	3.93661
35	3.9352	3.93501
36	3.9362	3.93635
37	3.9363	3.93649
38	3.9361	3.93649
39	3.936	3.93582
40	3.9375	3.93815
41	3.9359	3.93666
42	3.9354	3.93585
43	3.9356	3.93521
44	3.9365	3.93703
45	3.936	3.93536
46	3.9365	3.93651
47	3.9373	3.9375
48	3.9359	3.93627
49	3.9362	3.93599
50	3.9361	3.93651
51	3.9369	3.9376
52	3.9371	3.9363
53	3.9363	3.93565
54	3.9367	3.93735
55	3.9355	3.93536
56	3.9364	3.93624
57	3.937	3.93783
58	3.937	3.93745
59	3.9366	3.93747
60	3.9365	3.93602
61	3.937	3.93627
62	3.9376	3.93739
63	3.9369	3.9369
64	3.9363	3.93643
65	3.9361	3.93696
66	3.9361	3.93609
67	3.9361	3.93592
68	3.9362	3.93709
69	3.9372	3.93677
70	3.9371	3.9374
71	3.9369	3.93774
72	3.9366	3.93691
73	3.9373	3.93694
74	3.9356	3.93566
75	3.9368	3.9359
76	3.9356	3.93629
77	3.9361	3.93593
78	3.9361	3.93574
79	3.9364	3.93721
80	3.9373	3.93723
81	3.936	3.93562
82	3.9364	3.93565
83	3.9373	3.93745
84	3.9364	3.93578
85	3.9363	3.93553
86	3.936	3.93615
87	3.9357	3.93532
88	3.9347	3.93445
89	3.9361	3.9365
90	3.9363	3.93694
91	3.9369	3.93663
92	3.9359	3.93673
93	3.9357	3.93652
94	3.9356	3.93507
95	3.9362	3.93668
96	3.937	3.93721
97	3.9365	3.93725
98	3.9369	3.93708
99	3.9367	3.93706
100	3.9366	3.93704
101	3.936	3.93579
102	3.9359	3.93545
103	3.9378	3.93697
104	3.9355	3.93545
105	3.9375	3.93776
106	3.9359	3.9355
107	3.9364	3.93643
108	3.9364	3.93594
109	3.9359	3.93554
110	3.9361	3.93637
111	3.9365	3.9372
112	3.9362	3.93685
113	3.935	3.93448
114	3.9358	3.93562
115	3.9365	3.9372
116	3.9358	3.93536
117	3.9359	3.93674
118	3.9371	3.93731
119	3.9371	3.9365
120	3.9354	3.93599
121	3.9358	3.93608
122	3.937	3.93708
123	3.9368	3.93635
124	3.9373	3.93647
125	3.9374	3.93692
126	3.9377	3.93745
127	3.9379	3.93814
128	3.9367	3.93757
129	3.9361	3.93557
130	3.9356	3.93606
131	3.9361	3.9368
132	3.9363	3.93625
133	3.9382	3.93759
134	3.9365	3.93706
135	3.937	3.93696
136	3.9356	3.93491
137	3.9378	3.93848
138	3.935	3.93524
139	3.936	3.93528
140	3.9356	3.93634
141	3.9376	3.93676
142	3.9349	3.93407
143	3.9347	3.93558
144	3.9367	3.93704
145	3.9367	3.93648
146	3.9365	3.93651
147	3.9367	3.93717
148	3.9368	3.93599
149	3.936	3.93641
150	3.9356	3.93596
151	3.9362	3.93613
152	3.9349	3.93505
153	3.9381	3.93781
154	3.9362	3.93561
155	3.9375	3.93732
156	3.9357	3.93646
157	3.9373	3.93681
158	3.936	3.93575
159	3.9371	3.93678
160	3.935	3.93425
161	3.9363	3.93632
162	3.9357	3.9363
163	3.9364	3.93713
164	3.9345	3.9349
165	3.9369	3.93669
166	3.9358	3.93544
167	3.9352	3.93555
168	3.9353	3.93598
169	3.9365	3.93726
170	3.9359	3.93515
171	3.936	3.93597
172	3.936	3.93533
173	3.9376	3.93716
174	3.9355	3.93619
175	3.9358	3.93525
176	3.9351	3.93442
177	3.9361	3.93618
178	3.9359	3.93557
179	3.9353	3.93509
180	3.9364	3.93692
181	3.9371	3.93771
182	3.9363	3.93662
183	3.9353	3.93515
184	3.9369	3.93716
185	3.9356	3.93509
186	3.9354	3.93561
187	3.935	3.93532
188	3.9352	3.93538
189	3.9347	3.93442
190	3.9361	3.93586
191	3.9346	3.93401
192	3.9366	3.93713
193	3.9359	3.93589
194	3.9376	3.93734
195	3.9354	3.9359
196	3.935	3.93453
197	3.9357	3.93632
198	3.9355	3.93607
199	3.9373	3.93792
200	3.9353	3.93507
201	3.9366	3.93639
202	3.9363	3.93695
203	3.9362	3.93614
204	3.9344	3.93453
205	3.9357	3.93605
206	3.9356	3.93643
207	3.9373	3.93738
208	3.9381	3.93835
209	3.9377	3.93783
210	3.9376	3.93837
211	3.9359	3.93655
212	3.937	3.93641
213	3.9379	3.93732
214	3.9383	3.93784
215	3.9378	3.93825
216	3.9386	3.93806
217	3.9351	3.93597
218	3.9372	3.93758
219	3.9364	3.93582
220	3.9364	3.93704
221	3.9358	3.93654
222	3.936	3.93683
223	3.9364	3.93653
224	3.9358	3.93591
225	3.9359	3.93532
226	3.9358	3.93582
227	3.9361	3.93619
228	3.9361	3.9355
229	3.936	3.93599
230	3.9363	3.93636
231	3.9364	3.93586
232	3.9362	3.93642
233	3.9356	3.93475
234	3.9365	3.93617
235	3.9364	3.93646
236	3.9357	3.93539
237	3.9365	3.93668
238	3.936	3.93575
239	3.9362	3.93554
240	3.937	3.93774
241	3.9358	3.93605
242	3.9368	3.93709
243	3.9365	3.93682
244	3.9367	3.93714
245	3.9369	3.93752
246	3.9366	3.93663
247	3.9362	3.93557
248	3.9361	3.93589
249	3.9357	3.93628
250	3.9358	3.93521
251	3.9364	3.93609
252	3.9366	3.93744
253	3.9357	3.93625
254	3.9366	3.9361
255	3.9361	3.937
256	3.9352	3.93441
257	3.9395	3.93937
258	3.9395	3.93933
259	3.9397	3.93952
260	3.9391	3.9384
261	3.9395	3.93936
262	3.9392	3.9394
263	3.9389	3.93978
264	3.937	3.9365
265	3.9387	3.93844
266	3.9385	3.93808
267	3.9374	3.93702
268	3.9369	3.93634
269	3.9366	3.93574
270	3.9367	3.93661
271	3.9387	3.93824
272	3.9393	3.93996
273	3.9391	3.93915
274	3.9373	3.93805
275	3.9385	3.93935
276	3.9381	3.93825
277	3.9372	3.93651
278	3.939	3.93977
279	3.9383	3.93847
280	3.9383	3.93899
281	3.9365	3.93636
282	3.9387	3.93889
283	3.9384	3.93763
284	3.9382	3.93896
285	3.9385	3.93876
286	3.9379	3.93719
287	3.9391	3.93946
288	3.9366	3.93641
289	3.9378	3.93705
290	3.9386	3.93809
291	3.9388	3.93835
292	3.9393	3.93881
293	3.9396	3.93997
294	3.9353	3.93576
295	3.9367	3.93679
296	3.937	3.9371
297	3.9373	3.93754
298	3.9361	3.93697
299	3.9363	3.93654
300	3.9368	3.93698
301	3.9362	3.93694
302	3.937	3.93713
303	3.9366	3.9363
304	3.9364	3.93722
305	3.9358	3.93569
306	3.9373	3.93748
307	3.9365	3.9369
308	3.9369	3.93722
309	3.9358	3.93528
310	3.9368	3.93605
311	3.9364	3.93599
312	3.9356	3.93626
313	3.9355	3.93561
314	3.9352	3.93514
315	3.9359	3.93577
316	3.9374	3.93789
317	3.9367	3.93698
318	3.936	3.93628
319	3.9366	3.93599
320	3.9369	3.93678
321	3.9359	3.93591
322	3.936	3.93578
323	3.9361	3.93606
324	3.9369	3.93662
325	3.9352	3.9357
326	3.9362	3.93599
327	3.9356	3.93598
328	3.9368	3.93677
329	3.9378	3.93821
330	3.9368	3.93759
331	3.9357	3.93573
332	3.9361	3.93683
333	3.9368	3.93629
334	3.936	3.93667
335	3.9368	3.93605
336	3.9364	3.93634
337	3.9367	3.93584
338	3.9375	3.93805
339	3.9377	3.93712
340	3.9362	3.9356
341	3.9359	3.93533
342	3.9375	3.93784
343	3.9373	3.93678
344	3.9372	3.93684
345	3.9366	3.93708
346	3.9372	3.9372
347	3.9375	3.93824
348	3.9372	3.9364
349	3.9362	3.93609
350	3.9364	3.93653
351	3.9374	3.93752
352	3.938	3.93858
353	3.9355	3.93483
354	3.9382	3.93784
355	3.9367	3.9358
356	3.9377	3.93851
357	3.937	3.93748
358	3.9377	3.93815
359	3.9376	3.93695
360	3.938	3.93773
361	3.9382	3.93757
362	3.937	3.93699
363	3.9367	3.93726
364	3.9372	3.93744
365	3.9376	3.93794
366	3.9374	3.93765
367	3.9377	3.93811
368	3.9383	3.93895
369	3.9379	3.93813
370	3.9386	3.93803
371	3.9376	3.93773
372	3.9378	3.93719
373	3.9371	3.93783
374	3.9372	3.93644
375	3.9369	3.93661
376	3.937	3.93715
377	3.9365	3.93646
378	3.9388	3.93935
379	3.9379	3.93796
380	3.937	3.93651
381	3.9379	3.93828
382	3.9383	3.93767
383	3.9364	3.93668
384	3.9383	3.93854
385	3.9372	3.93671
386	3.9384	3.93783
387	3.9374	3.9368
388	3.938	3.93737
389	3.9383	3.93776
390	3.9377	3.93852
391	3.9376	3.93673
392	3.9368	3.93762
393	3.9372	3.93635
394	3.9382	3.93905
395	3.9387	3.93834
396	3.938	3.93805
397	3.9382	3.93885
398	3.9377	3.93841
399	3.9382	3.93764
400	3.9373	3.93759
401	3.9379	3.93869
402	3.9376	3.93846
403	3.9382	3.93749
404	3.938	3.93742
405	3.9386	3.93904
406	3.9384	3.93759
407	3.9375	3.93673
408	3.9378	3.93778
409	3.9379	3.93853
410	3.9375	3.93839
411	3.9387	3.93781

[truncated: 79 more sheets: creatine H6 (s), dimethyl sulfone H4,5 (s), dimethylamine H2,3 (s), erythritol part of H5 (m), ethanolamine H2 (t), formate H2 (s), D-glucose H11 (dd), D-glucose part of H4 (t), L-glutamine H7a (m) , L-glutamine H7b (m) , L-glutamate H6a (m), L-glutamate H6b (m), glycerol H3,5a (m), glycerol H3,5b (m), glycolate H2 (s), guanidoacetate H4 (s), hippurate H10 (d), hippurate H3,5 (m), hippurate H6,2 (m), L-lysine H8 (m) …]
